# Supplementary material for: Trait-based predation suitability offers insight into effects of changing prey communities
Source: PeerJ. 2018 Nov 6;6:e5899. doi: 10.7717/peerj.5899 (PMC6225838; doi:10.7717/peerj.5899)
Supplement: Supplemental Information 5 — Mean zoobenthos abundance data from 5 Ekman-grab samples at all sites and all years. Sites are labeled by their exposure classification (E = exposed, S = sheltered), their station ID, and their collection year. [file peerj-06-5899-s005.xlsx]

## Sheet: Zoobenthos abundance at sites
Data available as" Station_x_Species.csv" in:
Weigel B, Blenckner T, Bonsdorff E (2015) Data from: Maintained functional diversity in benthic communities in spite of diverging functional identities. Dryad Digital Repository.
https://doi.org/10.5061/dryad.6hc8q
Sampling site by zoobenthic species matrix
Sites are labeled by their exposure classification (E = exposed, S = sheltered), their station ID, and their collection year.
	Cya	Hal	Oli	Hed	Mar	Pyg	Har	Bit	Hyd	Pot	The	Lim	Val	Cer	Mac	Mya	Myt	Cor	Jae	Gam	Mon	Ost	Sad	Chi
E_AlAp1973	0	0.6	0	0	0	0	0	0	0	0	0	0	0	0	10.8	0	2.2	0	0	0	0	0	0	0
E_AlDa1973	0	1	0	0	0	0	0.8	0	0	0	0	0	0	0	23.8	0	0	0	0	0	0	0	0	0
E_AlEc1973	0	0.8	0.2	0	0	0.2	0	0	0	0	0	0	0	0	3.6	0	0	0	0	0	0	0	0	0
E_AlJa1973	0.8	0	0	0	0	8.6	0	0	0	0	0	0	0	0	3	0	0	0	0	0	0	0	0	0.1
E_AlLu1973	0	1.4	0	0	0	0	0	0	0	0	0	0	0	0	10.6	0	0	0	0	0	0	0	0	0.9
E_AlVa1973	0	0.2	0.8	0	0	0	0	0	0	0	0	0	0	0	5.4	0	0	0	0	0	0	0	0	1.6
E_Gumh1973	0	0.6	0	0	0	0	0.2	0	0	0	0	0	0	0.2	14.8	0	0	0	0	0	0	0	0	0
E_Ting1973	0	0	9.2	0	0	0	0	0	1.6	0	0	0	0	0	1.6	0	0	0	0	0	0	0	0	3.7
E_AlAp1989	0	0.2	5	0	0	0	1	0	0	0	0.2	0	0	0	16.4	0	1.8	0	0	0	0	0	1.8	1.4
E_AlDa1989	0.4	0	5.6	0	0	0	3.2	0	0	0	0	0	0	0	30.8	0	0	0	0	0	0	0	0.6	0.4
E_AlEc1989	0	0	2.6	0	0	0	0	0	0	0	0	0	0	0	3	0	0	0	0	0	0	0	0.8	0
E_AlJa1989	0	1	0	0	0	0	0	0	0	0	0	0	0	0	4.8	0	0	0	0	0	0	0	0.2	3
E_AlLu1989	0	0.6	0	0	0	0	0.2	0	0	0	0	0	0	0	26.4	0	0	0	0	0	0	0	5.2	0
E_AlVa1989	0	0.6	0	0	0	0	0	0	0	0.2	0	0	0	0	12.4	0	0.2	0	0	0	0	7	0.2	11.6
E_Gumh1989	0	0	0	0	0	0	0	0	0	0	0	0	0	0	34.6	0	0	0	0	0	0	0	0.4	0.4
E_Ting1989	0	0	0.2	0	0	0	0	0	0	0	0	0	0	0	10.4	0	0	0	0	0	0	0	0	5.6
E_AlAp2000	0	1.2	3.2	0	0	0	0	0	0	0	0	0	0	0	32.7	0	0.8	0	0	0	16.9	0.8	0.8	0.7
E_AlDa2000	2.5	2.2	1.1	0	5.5	0	0	0	0.4	1.8	0	0	0	0	81	0	0	0	0	0	0.4	16.7	0.3	0.2
E_AlEc2000	0	1	16.4	0.2	0.2	2.2	0.4	0	0	0	0	0	0	0	15	0	0	0	0	0	72	12.8	0	0.4
E_AlJa2000	0	0.1	0.1	0	0.5	0	0	0	0.8	1.6	0	0	0	0.2	34.8	0	0	2.6	0	0	1.6	4.3	0	4.2
E_AlLu2000	0	0	0	0	0.4	0	0	0	0	0	0	0	0	0	2.4	0	0	0	0	0	28	0	0.4	0.2
E_AlVa2000	0.2	0.2	2.5	0	2.8	0	0	0	14.8	0.4	0	0	0	0	26.6	0	44.1	0	1	0.4	1.7	12.4	0.3	2.9
E_Gumh2000	0	0.2	0	0	0.6	0	0	0	0	0	0	0	0	0	26.4	0	0	0.4	0	0	14.4	0	0.4	21.2
E_Ting2000	0	0	0.2	0.4	0.4	0	0	0.8	4.4	1	0	0	0	0	6	0.8	0.6	2	0	0	7.6	0	0.8	3.4
E_AlAp2013	1.6	1.4	0.2	0	62.4	0	0	0	0	0	0	0	0	0	25	0	1.4	0	0.02	0	0.6	3.8	0	0.2
E_AlDa2013	1.6	0.8	0	0	51	0	0	0.2	0	4.2	0	0	0	0	65.2	0	0.2	0	0	0	0.2	1.8	0	0
E_AlEc2013	0	4.4	5	0	73.4	6.2	0	0	0	0	0	0.6	0	0	31	0	0.2	0	0	0	15.8	12.2	0	0.2
E_AlJa2013	0	0	0	0	9.4	0	0	0.6	0	1.6	0	0	0	0.2	56.8	0	0	0	0	0.8	6.4	4	1.4	21.6
E_AlLu2013	0	0.4	0.8	0	16.6	0	0	0	0	0.4	0	0	0	0	16	0.4	0	0.2	0	0	0.2	0	0	0.2
E_AlVa2013	0	0.4	0.2	0	27.2	0	0	0	4.6	3.2	0	0	0	0.2	20.4	0.6	0.2	0	0	0	0.8	1.8	0	9.8
E_Gumh2013	3.8	0.2	0.6	0.8	94.8	0	0	0	4.8	1.2	0	0	0.2	0.2	45.2	0	0.2	0	0	0	0	0.4	0	0
E_Ting2013	0	0	17.8	0	49.8	0	0	0.2	0.4	2.8	0	0	0	0	47.4	3.4	2.8	0	0	0	0.2	2.8	0	38.6
S_AlBe1973	0.6	0	2.2	0	0	0	0.6	0	0.2	0	0	0	0	0	25.6	0	0	0	0	2	0	0	0	0.7
S_Bruk1973	0	0	1.2	0	0	0	0	0	0	0	0	0	0	0	0	0	0	0	0	0	0	0	0	9.2
S_Hjor1973	0	0	4.6	0	0	0	0	0	0	0	0	0	0	0	0	0	0	0	0	0	0	0	0	12.6
S_Klob1973	0	0	7.6	0.2	0	0	0	0.2	0	0	0	0	0	0	5	0	0.2	0	0	0	0	0	0.4	3.3
S_Kugg1973	0	0	0.4	0	0	0	0	0	0	0	0	0	0	0	0.2	0	0	0	0	0	0	0	0	1.7
S_Post1973	0	0	0	0	0	0	0	2.2	0	0	0	0	0	0	9.8	0	0	0	0	0	0	0	0	5.5
S_Slot1973	0	0	0.2	0.8	0	0	0	0	0.8	0	0	0	0	0	21.2	0	0	0	0	0	0	0	0	0
S_Slem1973	0.4	0	0	1.4	0	0	0	0	54.4	0	0.6	0	0	7.6	9.4	0.2	13	24.4	0.2	3.4	0	0	0.6	3.7
S_AlBe1989	0	0	2.6	0	0	0	0	0	0	0	0	0	0	0	26.8	0	0	0	0	0	0	0	0	1.6
S_Hjor1989	0	0	0.2	0	0	0	0	0	2.2	0	0	0	0	0	0	0	0	0	0	0	0	0	0	38.8
S_Klob1989	0	0	2.8	0	0	0	0	0	0	0	0	0	0	0	17.8	0	0	0	0	0	0	0	0.4	4.7
S_Kugg1989	0	0	0	0	0	0	0	0	0	0	0	0	0	0	0	0	0	0	0	0	0	0	0	0.2
S_Post1989	0	0	0.8	0	0	0	0	0	28.2	0	0	0	0	0	20.8	0	0	0.4	0	0	0	0	0	9.8
S_Slot1989	0	0	0	0.4	0	0	0	0	0	0	0	0	0	0	12.8	0.2	0	0	0	0	0	0	0	0.6
S_Slem1989	0	0	0	0.4	0	0	0	0	12.2	0	0	0	0	2.8	12	0.8	0	0	0	0.4	0	0	0	1.5
S_AlBe2000	0	0	93.8	0	28.4	0	0	0.2	0	29.4	0	0	0	0	0.2	0	0	0	0	0	0	2.6	0	1.5
S_Bruk2000	0	0	0	0	30.4	0	0	0	0	0.2	0	0	0	0	0.2	0	0	0	0	0.2	0	0	0	17.3
S_Hjor2000	0	0	0.4	0	6.8	0	0	0.4	0	6	0	0	0	0	0.8	0	0	0.2	0	0	0	0	0	22.2
S_Klob2000	0	0	0	0	4.6	0	0	0	0	0.4	0	0	0	0	7.8	0	0	0	0	0	0	0	0	0
S_Kugg2000	0	0	0.6	0	26.4	0	0	0	0	0	0	0	0	0	0	0	0	0	0	0	0	0	0	0
S_Post2000	0	0	0	0	3.4	0	0	0.6	0	9.2	0	0	0	0	3.2	0	0	0	0	0	0	0	0	7.2
S_Slot2000	0.2	0	0	2	11.8	0	0	0	3.2	0	0	0	0	0	42.6	5.6	0.4	0	0	0	0	0	0	0
S_Slem2000	0	0	0	0	0.2	0	0	0	3.4	3.6	0	0	0	2.8	15	0	0	4.3	0	0	0	0	0	0
S_AlBe2013	0	0	2.2	0	9.4	0	0	0	0	1.2	0	0	0	0	0.2	0	0	0	0	0	0	0.2	0	15.6
S_Bruk2013	0	0	4.6	0.2	0	0	0	0	0	0	0	0	0	0	0.2	0	0	0	0	0	0	0	0	74.4
S_Hjort2013	0	0	4.4	0	0	0	0	0	0	4.2	0	0	0	0	0	0	0	0	0	0	0	0	0	21.2
S_Klob2013	0.4	0	0	0	3.8	0	0	0	0	25.2	0	0	0	0	25.2	0.8	0	0	0	0	0	0	0	0
S_Kugg2013	0	0	36.4	0	0.4	0	0	0	0	1.2	0	0	0	0	0	0	0	0	0	0	0	0	0	10.6
S_Post2013	0	0	29.2	0	1.8	0	0	1.6	0	0.8	0	0	0	0	2.6	0	0	0	0	0	0	3.4	0	9.6
S_Slott2013	0.2	0	1.4	0	0	0	0	0.2	0	2.2	0	0.2	0	0	3.2	0	0	0	0	0	0	4.4	0	15
S_Slem2013	2	0	0.4	2.4	1.2	0	0	0	32.4	30.2	0	0	0	0	66.4	1.8	0.2	0	0	0.2	0	0.6	0	2.6
