# Supplementary material for: Trait-based predation suitability offers insight into effects of changing prey communities
Source: PeerJ. 2018 Nov 6;6:e5899. doi: 10.7717/peerj.5899 (PMC6225838; doi:10.7717/peerj.5899)
Supplement: Supplemental Information 6 — Community weighted means of trait category expression for all traits t and all sites and years (CWMt), predator i affinity to prey traits t (DSi,k), prey suitability values Si,k as CWMt * DSi,k. [file peerj-06-5899-s006.xlsx]

## Sheet: Sheet 1
CWM k at site														Predator affinity to prey trait, DS i,k														Prey suitability S = CWM x affinity (DS)
Exposure_Site_Year	Trait	Abramis_bjoerkna	Abramis_brama	Clupea_harengus	Coregonus_lavaretus	Gymnocephalus_cernuus	Leuciscus_idus	Osmerus_eperlanus	Perca_fluviatilis	Platichthys_flesus	Rutilus_rutilus	Triglopsis_quadricornis		Exposure_Site_Year	Trait	Abramis_bjoerkna	Abramis_brama	Clupea_harengus	Coregonus_lavaretus	Gymnocephalus_cernuus	Leuciscus_idus	Osmerus_eperlanus	Perca_fluviatilis	Platichthys_flesus	Rutilus_rutilus	Triglopsis_quadricornis		Exposure_Site_Year	Trait	Abramis_bjoerkna	Abramis_brama	Clupea_harengus	Coregonus_lavaretus	Gymnocephalus_cernuus	Leuciscus_idus	Osmerus_eperlanus	Perca_fluviatilis	Platichthys_flesus	Rutilus_rutilus	Triglopsis_quadricornis
S_AlBe1973	1_S	0.00626959	0.00626959	0	0.00626959	0	0.00626959	0.00626959	0.00626959	0.00626959	0.00626959	0		S_AlBe1973	1_S	0.333333	0.142857	0	0.181818	0	0.25	0.125	0.133333	0.117647	0.181818	0		S_AlBe1973	1_S	0.00208986	0.000895656	0	0.00113993	0	0.0015674	0.000783699	0.000835946	0.000737599	0.00113993	0
S_AlBe1973	1_M	0.99373	0.99373	0.99373	0.99373	0.99373	0.99373	0.99373	0.99373	0.99373	0.99373	0.99373		S_AlBe1973	1_M	0.666667	0.571429	0.75	0.545455	0.666667	0.75	0.625	0.4	0.588235	0.545455	0.5		S_AlBe1973	1_M	0.662487	0.567846	0.745298	0.542035	0.662487	0.745298	0.621082	0.397492	0.584547	0.542035	0.496865
S_AlBe1973	1_L	0	0	0	0	0	0	0	0	0	0	0		S_AlBe1973	1_L	0	0.285714	0.25	0.272727	0.333333	0	0.25	0.466667	0.294118	0.272727	0.5		S_AlBe1973	1_L	0	0	0	0	0	0	0	0	0	0	0
S_AlBe1973	2_No_prot.	0.109718	0.109718	0	0.109718	0.109718	0.109718	0.109718	0.109718	0.109718	0.109718	0		S_AlBe1973	2_No_prot.	0.666667	0.285714	0	0.181818	0.333333	0.5	0.125	0.133333	0.176471	0.181818	0		S_AlBe1973	2_No_prot.	0.0731452	0.031348	0	0.0199487	0.0365726	0.0548589	0.0137147	0.014629	0.019362	0.0199487	0
S_AlBe1973	2_Tube	0.0407524	0.0407524	0.0407524	0.0407524	0.0407524	0.0407524	0.0407524	0.0407524	0.0407524	0.0407524	0		S_AlBe1973	2_Tube	0.333333	0.285714	0.25	0.0909091	0.333333	0.25	0.25	0.133333	0.117647	0.0909091	0		S_AlBe1973	2_Tube	0.0135841	0.0116435	0.0101881	0.00370476	0.0135841	0.0101881	0.0101881	0.00543365	0.00479439	0.00370476	0
S_AlBe1973	2_Burrow	0	0	0	0	0	0	0	0	0	0	0		S_AlBe1973	2_Burrow	0	0.142857	0.25	0	0.333333	0	0	0.0666667	0.176471	0.0909091	0		S_AlBe1973	2_Burrow	0	0	0	0	0	0	0	0	0	0	0
S_AlBe1973	2_Case	0	0	0	0	0	0	0	0	0	0	0		S_AlBe1973	2_Case	0	0.142857	0	0.0909091	0	0	0.125	0.0666667	0	0	0		S_AlBe1973	2_Case	0	0	0	0	0	0	0	0	0	0	0
S_AlBe1973	2_Soft_shell	0	0.0815047	0.0815047	0.0815047	0.0815047	0	0.0815047	0.0815047	0.0815047	0.0815047	0.0815047		S_AlBe1973	2_Soft_shell	0	0.142857	0.75	0.181818	0.333333	0	0.5	0.266667	0.176471	0.0909091	1		S_AlBe1973	2_Soft_shell	0	0.0116435	0.0611285	0.014819	0.0271682	0	0.0407524	0.0217346	0.0143832	0.00740952	0.0815047
S_AlBe1973	2_Hard_shell	0.808777	0.808777	0	0.808777	0	0.808777	0.808777	0.808777	0.808777	0.808777	0		S_AlBe1973	2_Hard_shell	0.333333	0.285714	0	0.545455	0	0.5	0.25	0.466667	0.470588	0.636364	0		S_AlBe1973	2_Hard_shell	0.269592	0.231079	0	0.441151	0	0.404389	0.202194	0.377429	0.380601	0.514677	0
S_AlBe1973	3_Fragile	0.0877743	0.0877743	0.0877743	0.0877743	0.0877743	0	0.0877743	0.0877743	0.0877743	0.0877743	0		S_AlBe1973	3_Fragile	0.333333	0.428571	0.5	0.181818	0.333333	0	0.125	0.2	0.176471	0.0909091	0		S_AlBe1973	3_Fragile	0.0292581	0.0376176	0.0438871	0.015959	0.0292581	0	0.0109718	0.0175549	0.0154896	0.00797948	0
S_AlBe1973	3_Intermediate	0.103448	0.103448	0.103448	0.103448	0.103448	0.103448	0.103448	0.103448	0.103448	0.103448	0.103448		S_AlBe1973	3_Intermediate	0.333333	0.285714	0.5	0.272727	0.666667	0.5	0.5	0.266667	0.352941	0.272727	0.5		S_AlBe1973	3_Intermediate	0.0344828	0.0295567	0.0517241	0.0282132	0.0689655	0.0517241	0.0517241	0.0275862	0.0365112	0.0282132	0.0517241
S_AlBe1973	3_Robust	0.808777	0.808777	0	0.808777	0	0.808777	0.808777	0.808777	0.808777	0.808777	0.808777		S_AlBe1973	3_Robust	0.333333	0.285714	0	0.545455	0	0.5	0.375	0.533333	0.470588	0.636364	0.5		S_AlBe1973	3_Robust	0.269592	0.231079	0	0.441151	0	0.404389	0.303292	0.431348	0.380601	0.514677	0.404389
S_AlBe1973	5_Inf_deep	0.00731452	0.00731452	0.00731452	0.00731452	0.00731452	0.00731452	0.00731452	0.00731452	0.00731452	0.00731452	0		S_AlBe1973	5_Inf_deep	0.333333	0.285714	0.25	0.0909091	0.666667	0.25	0.125	0.2	0.235294	0.181818	0		S_AlBe1973	5_Inf_deep	0.00243817	0.00208986	0.00182863	0.000664957	0.00487635	0.00182863	0.000914316	0.0014629	0.00172106	0.00132991	0
S_AlBe1973	5_Inf_middle	0.809822	0.809822	0.809822	0.809822	0.809822	0.809822	0.809822	0.809822	0.809822	0.809822	0		S_AlBe1973	5_Inf_middle	0.333333	0.428571	0.25	0.363636	0.666667	0.25	0.25	0.333333	0.294118	0.272727	0		S_AlBe1973	5_Inf_middle	0.269941	0.347067	0.202456	0.294481	0.539882	0.202456	0.202456	0.269941	0.238183	0.220861	0
S_AlBe1973	5_Inf_top	0.354232	0.354232	0.354232	0.354232	0.354232	0.354232	0.354232	0.354232	0.354232	0.354232	0.354232		S_AlBe1973	5_Inf_top	1	0.857143	0.5	0.545455	0.666667	0.25	0.625	0.6	0.588235	0.545455	1		S_AlBe1973	5_Inf_top	0.354232	0.303627	0.177116	0.193217	0.236155	0.088558	0.221395	0.212539	0.208372	0.193217	0.354232
S_AlBe1973	5_Epibenthic	0.118077	0.118077	0.118077	0.118077	0.118077	0.118077	0.118077	0.118077	0.118077	0.118077	0.118077		S_AlBe1973	5_Epibenthic	1	0.571429	0.5	0.818182	0.666667	1	0.625	0.6	0.588235	0.636364	0.5		S_AlBe1973	5_Epibenthic	0.118077	0.0674728	0.0590387	0.0966087	0.0787182	0.118077	0.0737983	0.0708464	0.0694572	0.0751401	0.0590387
S_AlBe1973	5_Bent_pelagic_1	0	0	0.00626959	0.00626959	0	0	0	0.00626959	0.00626959	0	0		S_AlBe1973	5_Bent_pelagic	0	0	0.25	0.0909091	0	0	0	0.0666667	0.0588235	0	0		S_AlBe1973	5_Bent_pelagic	0	0	0.0015674	0.000569963	0	0	0	0.000417973	0.0003688	0	0
S_AlBe1973	9_low	0.802508	0.802508	0	0.802508	0	0	0	0.802508	0.802508	0.802508	0		S_AlBe1973	9_low	0.333333	0.142857	0	0.272727	0	0	0	0.133333	0.176471	0.181818	0		S_AlBe1973	9_low	0.267503	0.114644	0	0.218866	0	0	0	0.107001	0.141619	0.145911	0
S_AlBe1973	9_medium	0.0909091	0.0909091	0	0.0909091	0.0909091	0.0909091	0.0909091	0.0909091	0.0909091	0.0909091	0.0909091		S_AlBe1973	9_medium	0.666667	0.428571	0	0.363636	0.333333	0.5	0.375	0.466667	0.294118	0.272727	0.5		S_AlBe1973	9_medium	0.0606061	0.038961	0	0.0330579	0.030303	0.0454545	0.0340909	0.0424242	0.026738	0.0247934	0.0454545
S_AlBe1973	9_high	0	0.106583	0.106583	0.106583	0.106583	0.106583	0.106583	0.106583	0.106583	0.106583	0.106583		S_AlBe1973	9_high	0	0.428571	1	0.363636	0.666667	0.5	0.625	0.4	0.529412	0.545455	0.5		S_AlBe1973	9_high	0	0.0456785	0.106583	0.0387575	0.0710554	0.0532915	0.0666144	0.0426332	0.0564263	0.0581362	0.0532915
S_AlBe1973	10_Swimming	0.0679206	0.0679206	0.0679206	0.0679206	0.0679206	0.0679206	0.0679206	0.0679206	0.0679206	0.0679206	0.0679206		S_AlBe1973	Swimming	0.333333	0.142857	0.75	0.181818	0.666667	0.25	0.5	0.2	0.176471	0.181818	1		S_AlBe1973	Swimming	0.0226402	0.00970294	0.0509404	0.0123492	0.0452804	0.0169801	0.0339603	0.0135841	0.011986	0.0123492	0.0679206
S_AlBe1973	10_Surface_crawling	0.190178	0.190178	0.190178	0.190178	0.190178	0.190178	0.190178	0.190178	0.190178	0.190178	0.190178		S_AlBe1973	Surface_crawling	1	0.857143	0.75	0.909091	0.666667	1	1	0.8	0.764706	0.818182	1		S_AlBe1973	Surface_crawling	0.190178	0.163009	0.142633	0.172889	0.126785	0.190178	0.190178	0.152142	0.14543	0.1556	0.190178
S_AlBe1973	10_burrowing	0	0.802508	0.802508	0.802508	0.802508	0	0.802508	0.802508	0.802508	0.802508	0.802508		S_AlBe1973	burrowing	0	0.428571	0.5	0.181818	0.333333	0	0.5	0.466667	0.411765	0.363636	1		S_AlBe1973	burrowing	0	0.343932	0.401254	0.145911	0.267503	0	0.401254	0.374504	0.330444	0.291821	0.802508
S_AlBe1973	11_Protruding_Sediment	0.893417	0.893417	0.893417	0.893417	0.893417	0.893417	0.893417	0.893417	0.893417	0.893417	0		S_AlBe1973	Protruding_Sediment	0.666667	0.571429	0.25	0.363636	0.666667	0.25	0.25	0.4	0.352941	0.272727	0		S_AlBe1973	Protruding_Sediment	0.595611	0.510524	0.223354	0.324879	0.595611	0.223354	0.223354	0.357367	0.315324	0.243659	0
S_Bruk1973	1_S	0	0	0	0	0	0	0	0	0	0	0		S_Bruk1973	1_S	0.333333	0.142857	0	0.181818	0	0.25	0.125	0.133333	0.117647	0.181818	0		S_Bruk1973	1_S	0	0	0	0	0	0	0	0	0	0	0
S_Bruk1973	1_M	1	1	1	1	1	1	1	1	1	1	1		S_Bruk1973	1_M	0.666667	0.571429	0.75	0.545455	0.666667	0.75	0.625	0.4	0.588235	0.545455	0.5		S_Bruk1973	1_M	0.666667	0.571429	0.75	0.545455	0.666667	0.75	0.625	0.4	0.588235	0.545455	0.5
S_Bruk1973	1_L	0	0	0	0	0	0	0	0	0	0	0		S_Bruk1973	1_L	0	0.285714	0.25	0.272727	0.333333	0	0.25	0.466667	0.294118	0.272727	0.5		S_Bruk1973	1_L	0	0	0	0	0	0	0	0	0	0	0
S_Bruk1973	2_No_prot.	1	1	0	1	1	1	1	1	1	1	0		S_Bruk1973	2_No_prot.	0.666667	0.285714	0	0.181818	0.333333	0.5	0.125	0.133333	0.176471	0.181818	0		S_Bruk1973	2_No_prot.	0.666667	0.285714	0	0.181818	0.333333	0.5	0.125	0.133333	0.176471	0.181818	0
S_Bruk1973	2_Tube	0.884615	0.884615	0.884615	0.884615	0.884615	0.884615	0.884615	0.884615	0.884615	0.884615	0		S_Bruk1973	2_Tube	0.333333	0.285714	0.25	0.0909091	0.333333	0.25	0.25	0.133333	0.117647	0.0909091	0		S_Bruk1973	2_Tube	0.294872	0.252747	0.221154	0.0804196	0.294872	0.221154	0.221154	0.117949	0.104072	0.0804196	0
S_Bruk1973	2_Burrow	0	0	0	0	0	0	0	0	0	0	0		S_Bruk1973	2_Burrow	0	0.142857	0.25	0	0.333333	0	0	0.0666667	0.176471	0.0909091	0		S_Bruk1973	2_Burrow	0	0	0	0	0	0	0	0	0	0	0
S_Bruk1973	2_Case	0	0	0	0	0	0	0	0	0	0	0		S_Bruk1973	2_Case	0	0.142857	0	0.0909091	0	0	0.125	0.0666667	0	0	0		S_Bruk1973	2_Case	0	0	0	0	0	0	0	0	0	0	0
S_Bruk1973	2_Soft_shell	0	0	0	0	0	0	0	0	0	0	0		S_Bruk1973	2_Soft_shell	0	0.142857	0.75	0.181818	0.333333	0	0.5	0.266667	0.176471	0.0909091	1		S_Bruk1973	2_Soft_shell	0	0	0	0	0	0	0	0	0	0	0
S_Bruk1973	2_Hard_shell	0	0	0	0	0	0	0	0	0	0	0		S_Bruk1973	2_Hard_shell	0.333333	0.285714	0	0.545455	0	0.5	0.25	0.466667	0.470588	0.636364	0		S_Bruk1973	2_Hard_shell	0	0	0	0	0	0	0	0	0	0	0
S_Bruk1973	3_Fragile	0.115385	0.115385	0.115385	0.115385	0.115385	0	0.115385	0.115385	0.115385	0.115385	0		S_Bruk1973	3_Fragile	0.333333	0.428571	0.5	0.181818	0.333333	0	0.125	0.2	0.176471	0.0909091	0		S_Bruk1973	3_Fragile	0.0384615	0.0494505	0.0576923	0.020979	0.0384615	0	0.0144231	0.0230769	0.020362	0.0104895	0
S_Bruk1973	3_Intermediate	0.884615	0.884615	0.884615	0.884615	0.884615	0.884615	0.884615	0.884615	0.884615	0.884615	0.884615		S_Bruk1973	3_Intermediate	0.333333	0.285714	0.5	0.272727	0.666667	0.5	0.5	0.266667	0.352941	0.272727	0.5		S_Bruk1973	3_Intermediate	0.294872	0.252747	0.442308	0.241259	0.589744	0.442308	0.442308	0.235897	0.312217	0.241259	0.442308
S_Bruk1973	3_Robust	0	0	0	0	0	0	0	0	0	0	0		S_Bruk1973	3_Robust	0.333333	0.285714	0	0.545455	0	0.5	0.375	0.533333	0.470588	0.636364	0.5		S_Bruk1973	3_Robust	0	0	0	0	0	0	0	0	0	0	0
S_Bruk1973	5_Inf_deep	0.294872	0.294872	0.294872	0.294872	0.294872	0.294872	0.294872	0.294872	0.294872	0.294872	0		S_Bruk1973	5_Inf_deep	0.333333	0.285714	0.25	0.0909091	0.666667	0.25	0.125	0.2	0.235294	0.181818	0		S_Bruk1973	5_Inf_deep	0.0982906	0.0842491	0.0737179	0.0268065	0.196581	0.0737179	0.036859	0.0589744	0.0693816	0.0536131	0
S_Bruk1973	5_Inf_middle	0.294872	0.294872	0.294872	0.294872	0.294872	0.294872	0.294872	0.294872	0.294872	0.294872	0		S_Bruk1973	5_Inf_middle	0.333333	0.428571	0.25	0.363636	0.666667	0.25	0.25	0.333333	0.294118	0.272727	0		S_Bruk1973	5_Inf_middle	0.0982906	0.126374	0.0737179	0.107226	0.196581	0.0737179	0.0737179	0.0982906	0.086727	0.0804196	0
S_Bruk1973	5_Inf_top	0.961538	0.961538	0.961538	0.961538	0.961538	0.961538	0.961538	0.961538	0.961538	0.961538	0.961538		S_Bruk1973	5_Inf_top	1	0.857143	0.5	0.545455	0.666667	0.25	0.625	0.6	0.588235	0.545455	1		S_Bruk1973	5_Inf_top	0.961538	0.824176	0.480769	0.524476	0.641026	0.240385	0.600962	0.576923	0.565611	0.524476	0.961538
S_Bruk1973	5_Epibenthic	0.333333	0.333333	0.333333	0.333333	0.333333	0.333333	0.333333	0.333333	0.333333	0.333333	0.333333		S_Bruk1973	5_Epibenthic	1	0.571429	0.5	0.818182	0.666667	1	0.625	0.6	0.588235	0.636364	0.5		S_Bruk1973	5_Epibenthic	0.333333	0.190476	0.166667	0.272727	0.222222	0.333333	0.208333	0.2	0.196078	0.212121	0.166667
S_Bruk1973	5_Bent_pelagic_1	0	0	0	0	0	0	0	0	0	0	0		S_Bruk1973	5_Bent_pelagic	0	0	0.25	0.0909091	0	0	0	0.0666667	0.0588235	0	0		S_Bruk1973	5_Bent_pelagic	0	0	0	0	0	0	0	0	0	0	0
S_Bruk1973	9_low	0	0	0	0	0	0	0	0	0	0	0		S_Bruk1973	9_low	0.333333	0.142857	0	0.272727	0	0	0	0.133333	0.176471	0.181818	0		S_Bruk1973	9_low	0	0	0	0	0	0	0	0	0	0	0
S_Bruk1973	9_medium	1	1	0	1	1	1	1	1	1	1	1		S_Bruk1973	9_medium	0.666667	0.428571	0	0.363636	0.333333	0.5	0.375	0.466667	0.294118	0.272727	0.5		S_Bruk1973	9_medium	0.666667	0.428571	0	0.363636	0.333333	0.5	0.375	0.466667	0.294118	0.272727	0.5
S_Bruk1973	9_high	0	0	0	0	0	0	0	0	0	0	0		S_Bruk1973	9_high	0	0.428571	1	0.363636	0.666667	0.5	0.625	0.4	0.529412	0.545455	0.5		S_Bruk1973	9_high	0	0	0	0	0	0	0	0	0	0	0
S_Bruk1973	10_Swimming	0.294872	0.294872	0.294872	0.294872	0.294872	0.294872	0.294872	0.294872	0.294872	0.294872	0.294872		S_Bruk1973	Swimming	0.333333	0.142857	0.75	0.181818	0.666667	0.25	0.5	0.2	0.176471	0.181818	1		S_Bruk1973	Swimming	0.0982906	0.0421245	0.221154	0.0536131	0.196581	0.0737179	0.147436	0.0589744	0.0520362	0.0536131	0.294872
S_Bruk1973	10_Surface_crawling	0.705128	0.705128	0.705128	0.705128	0.705128	0.705128	0.705128	0.705128	0.705128	0.705128	0.705128		S_Bruk1973	Surface_crawling	1	0.857143	0.75	0.909091	0.666667	1	1	0.8	0.764706	0.818182	1		S_Bruk1973	Surface_crawling	0.705128	0.604396	0.528846	0.641026	0.470085	0.705128	0.705128	0.564103	0.539216	0.576923	0.705128
S_Bruk1973	10_burrowing	0	0	0	0	0	0	0	0	0	0	0		S_Bruk1973	burrowing	0	0.428571	0.5	0.181818	0.333333	0	0.5	0.466667	0.411765	0.363636	1		S_Bruk1973	burrowing	0	0	0	0	0	0	0	0	0	0	0
S_Bruk1973	11_Protruding_Sediment	1	1	1	1	1	1	1	1	1	1	0		S_Bruk1973	Protruding_Sediment	0.666667	0.571429	0.25	0.363636	0.666667	0.25	0.25	0.4	0.352941	0.272727	0		S_Bruk1973	Protruding_Sediment	0.666667	0.571429	0.25	0.363636	0.666667	0.25	0.25	0.4	0.352941	0.272727	0
S_Hjort1973	1_S	0	0	0	0	0	0	0	0	0	0	0		S_Hjort1973	1_S	0.333333	0.142857	0	0.181818	0	0.25	0.125	0.133333	0.117647	0.181818	0		S_Hjort1973	1_S	0	0	0	0	0	0	0	0	0	0	0
S_Hjort1973	1_M	1	1	1	1	1	1	1	1	1	1	1		S_Hjort1973	1_M	0.666667	0.571429	0.75	0.545455	0.666667	0.75	0.625	0.4	0.588235	0.545455	0.5		S_Hjort1973	1_M	0.666667	0.571429	0.75	0.545455	0.666667	0.75	0.625	0.4	0.588235	0.545455	0.5
S_Hjort1973	1_L	0	0	0	0	0	0	0	0	0	0	0		S_Hjort1973	1_L	0	0.285714	0.25	0.272727	0.333333	0	0.25	0.466667	0.294118	0.272727	0.5		S_Hjort1973	1_L	0	0	0	0	0	0	0	0	0	0	0
S_Hjort1973	2_No_prot.	1	1	0	1	1	1	1	1	1	1	0		S_Hjort1973	2_No_prot.	0.666667	0.285714	0	0.181818	0.333333	0.5	0.125	0.133333	0.176471	0.181818	0		S_Hjort1973	2_No_prot.	0.666667	0.285714	0	0.181818	0.333333	0.5	0.125	0.133333	0.176471	0.181818	0
S_Hjort1973	2_Tube	0.732558	0.732558	0.732558	0.732558	0.732558	0.732558	0.732558	0.732558	0.732558	0.732558	0		S_Hjort1973	2_Tube	0.333333	0.285714	0.25	0.0909091	0.333333	0.25	0.25	0.133333	0.117647	0.0909091	0		S_Hjort1973	2_Tube	0.244186	0.209302	0.18314	0.0665962	0.244186	0.18314	0.18314	0.0976744	0.0861833	0.0665962	0
S_Hjort1973	2_Burrow	0	0	0	0	0	0	0	0	0	0	0		S_Hjort1973	2_Burrow	0	0.142857	0.25	0	0.333333	0	0	0.0666667	0.176471	0.0909091	0		S_Hjort1973	2_Burrow	0	0	0	0	0	0	0	0	0	0	0
S_Hjort1973	2_Case	0	0	0	0	0	0	0	0	0	0	0		S_Hjort1973	2_Case	0	0.142857	0	0.0909091	0	0	0.125	0.0666667	0	0	0		S_Hjort1973	2_Case	0	0	0	0	0	0	0	0	0	0	0
S_Hjort1973	2_Soft_shell	0	0	0	0	0	0	0	0	0	0	0		S_Hjort1973	2_Soft_shell	0	0.142857	0.75	0.181818	0.333333	0	0.5	0.266667	0.176471	0.0909091	1		S_Hjort1973	2_Soft_shell	0	0	0	0	0	0	0	0	0	0	0
S_Hjort1973	2_Hard_shell	0	0	0	0	0	0	0	0	0	0	0		S_Hjort1973	2_Hard_shell	0.333333	0.285714	0	0.545455	0	0.5	0.25	0.466667	0.470588	0.636364	0		S_Hjort1973	2_Hard_shell	0	0	0	0	0	0	0	0	0	0	0
S_Hjort1973	3_Fragile	0.267442	0.267442	0.267442	0.267442	0.267442	0	0.267442	0.267442	0.267442	0.267442	0		S_Hjort1973	3_Fragile	0.333333	0.428571	0.5	0.181818	0.333333	0	0.125	0.2	0.176471	0.0909091	0		S_Hjort1973	3_Fragile	0.0891473	0.114618	0.133721	0.0486258	0.0891473	0	0.0334302	0.0534884	0.0471956	0.0243129	0
S_Hjort1973	3_Intermediate	0.732558	0.732558	0.732558	0.732558	0.732558	0.732558	0.732558	0.732558	0.732558	0.732558	0.732558		S_Hjort1973	3_Intermediate	0.333333	0.285714	0.5	0.272727	0.666667	0.5	0.5	0.266667	0.352941	0.272727	0.5		S_Hjort1973	3_Intermediate	0.244186	0.209302	0.366279	0.199789	0.488372	0.366279	0.366279	0.195349	0.25855	0.199789	0.366279
S_Hjort1973	3_Robust	0	0	0	0	0	0	0	0	0	0	0		S_Hjort1973	3_Robust	0.333333	0.285714	0	0.545455	0	0.5	0.375	0.533333	0.470588	0.636364	0.5		S_Hjort1973	3_Robust	0	0	0	0	0	0	0	0	0	0	0
S_Hjort1973	5_Inf_deep	0.244186	0.244186	0.244186	0.244186	0.244186	0.244186	0.244186	0.244186	0.244186	0.244186	0		S_Hjort1973	5_Inf_deep	0.333333	0.285714	0.25	0.0909091	0.666667	0.25	0.125	0.2	0.235294	0.181818	0		S_Hjort1973	5_Inf_deep	0.0813953	0.0697674	0.0610465	0.0221987	0.162791	0.0610465	0.0305233	0.0488372	0.0574555	0.0443975	0
S_Hjort1973	5_Inf_middle	0.244186	0.244186	0.244186	0.244186	0.244186	0.244186	0.244186	0.244186	0.244186	0.244186	0		S_Hjort1973	5_Inf_middle	0.333333	0.428571	0.25	0.363636	0.666667	0.25	0.25	0.333333	0.294118	0.272727	0		S_Hjort1973	5_Inf_middle	0.0813953	0.104651	0.0610465	0.0887949	0.162791	0.0610465	0.0610465	0.0813953	0.0718194	0.0665962	0
S_Hjort1973	5_Inf_top	0.910853	0.910853	0.910853	0.910853	0.910853	0.910853	0.910853	0.910853	0.910853	0.910853	0.910853		S_Hjort1973	5_Inf_top	1	0.857143	0.5	0.545455	0.666667	0.25	0.625	0.6	0.588235	0.545455	1		S_Hjort1973	5_Inf_top	0.910853	0.780731	0.455426	0.496829	0.607235	0.227713	0.569283	0.546512	0.535796	0.496829	0.910853
S_Hjort1973	5_Epibenthic	0.333333	0.333333	0.333333	0.333333	0.333333	0.333333	0.333333	0.333333	0.333333	0.333333	0.333333		S_Hjort1973	5_Epibenthic	1	0.571429	0.5	0.818182	0.666667	1	0.625	0.6	0.588235	0.636364	0.5		S_Hjort1973	5_Epibenthic	0.333333	0.190476	0.166667	0.272727	0.222222	0.333333	0.208333	0.2	0.196078	0.212121	0.166667
S_Hjort1973	5_Bent_pelagic_1	0	0	0	0	0	0	0	0	0	0	0		S_Hjort1973	5_Bent_pelagic	0	0	0.25	0.0909091	0	0	0	0.0666667	0.0588235	0	0		S_Hjort1973	5_Bent_pelagic	0	0	0	0	0	0	0	0	0	0	0
S_Hjort1973	9_low	0	0	0	0	0	0	0	0	0	0	0		S_Hjort1973	9_low	0.333333	0.142857	0	0.272727	0	0	0	0.133333	0.176471	0.181818	0		S_Hjort1973	9_low	0	0	0	0	0	0	0	0	0	0	0
S_Hjort1973	9_medium	1	1	0	1	1	1	1	1	1	1	1		S_Hjort1973	9_medium	0.666667	0.428571	0	0.363636	0.333333	0.5	0.375	0.466667	0.294118	0.272727	0.5		S_Hjort1973	9_medium	0.666667	0.428571	0	0.363636	0.333333	0.5	0.375	0.466667	0.294118	0.272727	0.5
S_Hjort1973	9_high	0	0	0	0	0	0	0	0	0	0	0		S_Hjort1973	9_high	0	0.428571	1	0.363636	0.666667	0.5	0.625	0.4	0.529412	0.545455	0.5		S_Hjort1973	9_high	0	0	0	0	0	0	0	0	0	0	0
S_Hjort1973	10_Swimming	0.244186	0.244186	0.244186	0.244186	0.244186	0.244186	0.244186	0.244186	0.244186	0.244186	0.244186		S_Hjort1973	Swimming	0.333333	0.142857	0.75	0.181818	0.666667	0.25	0.5	0.2	0.176471	0.181818	1		S_Hjort1973	Swimming	0.0813953	0.0348837	0.18314	0.0443975	0.162791	0.0610465	0.122093	0.0488372	0.0430917	0.0443975	0.244186
S_Hjort1973	10_Surface_crawling	0.755814	0.755814	0.755814	0.755814	0.755814	0.755814	0.755814	0.755814	0.755814	0.755814	0.755814		S_Hjort1973	Surface_crawling	1	0.857143	0.75	0.909091	0.666667	1	1	0.8	0.764706	0.818182	1		S_Hjort1973	Surface_crawling	0.755814	0.647841	0.56686	0.687104	0.503876	0.755814	0.755814	0.604651	0.577975	0.618393	0.755814
S_Hjort1973	10_burrowing	0	0	0	0	0	0	0	0	0	0	0		S_Hjort1973	burrowing	0	0.428571	0.5	0.181818	0.333333	0	0.5	0.466667	0.411765	0.363636	1		S_Hjort1973	burrowing	0	0	0	0	0	0	0	0	0	0	0
S_Hjort1973	11_Protruding_Sediment	1	1	1	1	1	1	1	1	1	1	0		S_Hjort1973	Protruding_Sediment	0.666667	0.571429	0.25	0.363636	0.666667	0.25	0.25	0.4	0.352941	0.272727	0		S_Hjort1973	Protruding_Sediment	0.666667	0.571429	0.25	0.363636	0.666667	0.25	0.25	0.4	0.352941	0.272727	0
S_Klob1973	1_S	0	0	0	0	0	0	0	0	0	0	0		S_Klob1973	1_S	0.333333	0.142857	0	0.181818	0	0.25	0.125	0.133333	0.117647	0.181818	0		S_Klob1973	1_S	0	0	0	0	0	0	0	0	0	0	0
S_Klob1973	1_M	0.952663	0.952663	0.952663	0.952663	0.952663	0.952663	0.952663	0.952663	0.952663	0.952663	0.952663		S_Klob1973	1_M	0.666667	0.571429	0.75	0.545455	0.666667	0.75	0.625	0.4	0.588235	0.545455	0.5		S_Klob1973	1_M	0.635108	0.544379	0.714497	0.519634	0.635108	0.714497	0.595414	0.381065	0.56039	0.519634	0.476331
S_Klob1973	1_L	0	0.0473373	0.0473373	0.0473373	0.0473373	0	0.0473373	0.0473373	0.0473373	0.0473373	0.0473373		S_Klob1973	1_L	0	0.285714	0.25	0.272727	0.333333	0	0.25	0.466667	0.294118	0.272727	0.5		S_Klob1973	1_L	0	0.0135249	0.0118343	0.0129102	0.0157791	0	0.0118343	0.0220907	0.0139227	0.0129102	0.0236686
S_Klob1973	2_No_prot.	0.64497	0.64497	0	0.64497	0.64497	0.64497	0.64497	0.64497	0.64497	0.64497	0		S_Klob1973	2_No_prot.	0.666667	0.285714	0	0.181818	0.333333	0.5	0.125	0.133333	0.176471	0.181818	0		S_Klob1973	2_No_prot.	0.42998	0.184277	0	0.117267	0.21499	0.322485	0.0806213	0.0859961	0.113818	0.117267	0
S_Klob1973	2_Tube	0.195266	0.195266	0.195266	0.195266	0.195266	0.195266	0.195266	0.195266	0.195266	0.195266	0		S_Klob1973	2_Tube	0.333333	0.285714	0.25	0.0909091	0.333333	0.25	0.25	0.133333	0.117647	0.0909091	0		S_Klob1973	2_Tube	0.0650888	0.0557904	0.0488166	0.0177515	0.0650888	0.0488166	0.0488166	0.0260355	0.0229725	0.0177515	0
S_Klob1973	2_Burrow	0	0	0	0	0	0	0	0	0	0	0		S_Klob1973	2_Burrow	0	0.142857	0.25	0	0.333333	0	0	0.0666667	0.176471	0.0909091	0		S_Klob1973	2_Burrow	0	0	0	0	0	0	0	0	0	0	0
S_Klob1973	2_Case	0	0.0118343	0	0.0118343	0	0	0.0118343	0.0118343	0	0	0		S_Klob1973	2_Case	0	0.142857	0	0.0909091	0	0	0.125	0.0666667	0	0	0		S_Klob1973	2_Case	0	0.00169062	0	0.00107585	0	0	0.00147929	0.000788955	0	0	0
S_Klob1973	2_Soft_shell	0	0.0236686	0.0236686	0.0236686	0.0236686	0	0.0236686	0.0236686	0.0236686	0.0236686	0.0236686		S_Klob1973	2_Soft_shell	0	0.142857	0.75	0.181818	0.333333	0	0.5	0.266667	0.176471	0.0909091	1		S_Klob1973	2_Soft_shell	0	0.00338123	0.0177515	0.00430339	0.00788955	0	0.0118343	0.00631164	0.00417682	0.00215169	0.0236686
S_Klob1973	2_Hard_shell	0.319527	0.319527	0	0.319527	0	0.319527	0.319527	0.319527	0.319527	0.319527	0		S_Klob1973	2_Hard_shell	0.333333	0.285714	0	0.545455	0	0.5	0.25	0.466667	0.470588	0.636364	0		S_Klob1973	2_Hard_shell	0.106509	0.0912933	0	0.174287	0	0.159763	0.0798817	0.149112	0.150365	0.203335	0
S_Klob1973	3_Fragile	0.461538	0.461538	0.461538	0.461538	0.461538	0	0.461538	0.461538	0.461538	0.461538	0		S_Klob1973	3_Fragile	0.333333	0.428571	0.5	0.181818	0.333333	0	0.125	0.2	0.176471	0.0909091	0		S_Klob1973	3_Fragile	0.153846	0.197802	0.230769	0.0839161	0.153846	0	0.0576923	0.0923077	0.081448	0.041958	0
S_Klob1973	3_Intermediate	0.195266	0.195266	0.195266	0.195266	0.195266	0.195266	0.195266	0.195266	0.195266	0.195266	0.195266		S_Klob1973	3_Intermediate	0.333333	0.285714	0.5	0.272727	0.666667	0.5	0.5	0.266667	0.352941	0.272727	0.5		S_Klob1973	3_Intermediate	0.0650888	0.0557904	0.0976331	0.0532544	0.130178	0.0976331	0.0976331	0.052071	0.0689175	0.0532544	0.0976331
S_Klob1973	3_Robust	0.343195	0.343195	0	0.343195	0	0.343195	0.343195	0.343195	0.343195	0.343195	0.343195		S_Klob1973	3_Robust	0.333333	0.285714	0	0.545455	0	0.5	0.375	0.533333	0.470588	0.636364	0.5		S_Klob1973	3_Robust	0.114398	0.0980558	0	0.187197	0	0.171598	0.128698	0.183037	0.161504	0.218397	0.171598
S_Klob1973	5_Inf_deep	0.0650888	0.0650888	0.0650888	0.0650888	0.0650888	0.0650888	0.0650888	0.0650888	0.0650888	0.0650888	0		S_Klob1973	5_Inf_deep	0.333333	0.285714	0.25	0.0909091	0.666667	0.25	0.125	0.2	0.235294	0.181818	0		S_Klob1973	5_Inf_deep	0.0216963	0.0185968	0.0162722	0.00591716	0.0433925	0.0162722	0.00813609	0.0130178	0.015315	0.0118343	0
S_Klob1973	5_Inf_middle	0.368836	0.368836	0.368836	0.368836	0.368836	0.368836	0.368836	0.368836	0.368836	0.368836	0		S_Klob1973	5_Inf_middle	0.333333	0.428571	0.25	0.363636	0.666667	0.25	0.25	0.333333	0.294118	0.272727	0		S_Klob1973	5_Inf_middle	0.122945	0.158073	0.0922091	0.134122	0.245891	0.0922091	0.0922091	0.122945	0.108481	0.100592	0
S_Klob1973	5_Inf_top	0.613412	0.613412	0.613412	0.613412	0.613412	0.613412	0.613412	0.613412	0.613412	0.613412	0.613412		S_Klob1973	5_Inf_top	1	0.857143	0.5	0.545455	0.666667	0.25	0.625	0.6	0.588235	0.545455	1		S_Klob1973	5_Inf_top	0.613412	0.525782	0.306706	0.334588	0.408941	0.153353	0.383383	0.368047	0.360831	0.334588	0.613412
S_Klob1973	5_Epibenthic	0.246548	0.246548	0.246548	0.246548	0.246548	0.246548	0.246548	0.246548	0.246548	0.246548	0.246548		S_Klob1973	5_Epibenthic	1	0.571429	0.5	0.818182	0.666667	1	0.625	0.6	0.588235	0.636364	0.5		S_Klob1973	5_Epibenthic	0.246548	0.140885	0.123274	0.201721	0.164366	0.246548	0.154093	0.147929	0.145028	0.156894	0.123274
S_Klob1973	5_Bent_pelagic_1	0	0	0	0	0	0	0	0	0	0	0		S_Klob1973	5_Bent_pelagic	0	0	0.25	0.0909091	0	0	0	0.0666667	0.0588235	0	0		S_Klob1973	5_Bent_pelagic	0	0	0	0	0	0	0	0	0	0	0
S_Klob1973	9_low	0.295858	0.295858	0	0.295858	0	0	0	0.295858	0.295858	0.295858	0		S_Klob1973	9_low	0.333333	0.142857	0	0.272727	0	0	0	0.133333	0.176471	0.181818	0		S_Klob1973	9_low	0.0986193	0.0422654	0	0.0806885	0	0	0	0.0394477	0.0522102	0.0537924	0
S_Klob1973	9_medium	0.692308	0.692308	0	0.692308	0.692308	0.692308	0.692308	0.692308	0.692308	0.692308	0.692308		S_Klob1973	9_medium	0.666667	0.428571	0	0.363636	0.333333	0.5	0.375	0.466667	0.294118	0.272727	0.5		S_Klob1973	9_medium	0.461538	0.296703	0	0.251748	0.230769	0.346154	0.259615	0.323077	0.20362	0.188811	0.346154
S_Klob1973	9_high	0	0.0118343	0.0118343	0.0118343	0.0118343	0.0118343	0.0118343	0.0118343	0.0118343	0.0118343	0.0118343		S_Klob1973	9_high	0	0.428571	1	0.363636	0.666667	0.5	0.625	0.4	0.529412	0.545455	0.5		S_Klob1973	9_high	0	0.00507185	0.0118343	0.00430339	0.00788955	0.00591716	0.00739645	0.00473373	0.00626523	0.00645508	0.00591716
S_Klob1973	10_Swimming	0.0729783	0.0729783	0.0729783	0.0729783	0.0729783	0.0729783	0.0729783	0.0729783	0.0729783	0.0729783	0.0729783		S_Klob1973	Swimming	0.333333	0.142857	0.75	0.181818	0.666667	0.25	0.5	0.2	0.176471	0.181818	1		S_Klob1973	Swimming	0.0243261	0.0104255	0.0547337	0.0132688	0.0486522	0.0182446	0.0364892	0.0145957	0.0128785	0.0132688	0.0729783
S_Klob1973	10_Surface_crawling	0.627219	0.627219	0.627219	0.627219	0.627219	0.627219	0.627219	0.627219	0.627219	0.627219	0.627219		S_Klob1973	Surface_crawling	1	0.857143	0.75	0.909091	0.666667	1	1	0.8	0.764706	0.818182	1		S_Klob1973	Surface_crawling	0.627219	0.537616	0.470414	0.570199	0.418146	0.627219	0.627219	0.501775	0.479638	0.513179	0.627219
S_Klob1973	10_burrowing	0	0.323471	0.323471	0.323471	0.323471	0	0.323471	0.323471	0.323471	0.323471	0.323471		S_Klob1973	burrowing	0	0.428571	0.5	0.181818	0.333333	0	0.5	0.466667	0.411765	0.363636	1		S_Klob1973	burrowing	0	0.138631	0.161736	0.058813	0.107824	0	0.161736	0.150953	0.133194	0.117626	0.323471
S_Klob1973	11_Protruding_Sediment	0.952663	0.952663	0.952663	0.952663	0.952663	0.952663	0.952663	0.952663	0.952663	0.952663	0		S_Klob1973	Protruding_Sediment	0.666667	0.571429	0.25	0.363636	0.666667	0.25	0.25	0.4	0.352941	0.272727	0		S_Klob1973	Protruding_Sediment	0.635108	0.544379	0.238166	0.346423	0.635108	0.238166	0.238166	0.381065	0.336234	0.259817	0
S_Kugg1973	1_S	0	0	0	0	0	0	0	0	0	0	0		S_Kugg1973	1_S	0.333333	0.142857	0	0.181818	0	0.25	0.125	0.133333	0.117647	0.181818	0		S_Kugg1973	1_S	0	0	0	0	0	0	0	0	0	0	0
S_Kugg1973	1_M	1	1	1	1	1	1	1	1	1	1	1		S_Kugg1973	1_M	0.666667	0.571429	0.75	0.545455	0.666667	0.75	0.625	0.4	0.588235	0.545455	0.5		S_Kugg1973	1_M	0.666667	0.571429	0.75	0.545455	0.666667	0.75	0.625	0.4	0.588235	0.545455	0.5
S_Kugg1973	1_L	0	0	0	0	0	0	0	0	0	0	0		S_Kugg1973	1_L	0	0.285714	0.25	0.272727	0.333333	0	0.25	0.466667	0.294118	0.272727	0.5		S_Kugg1973	1_L	0	0	0	0	0	0	0	0	0	0	0
S_Kugg1973	2_No_prot.	0.913043	0.913043	0	0.913043	0.913043	0.913043	0.913043	0.913043	0.913043	0.913043	0		S_Kugg1973	2_No_prot.	0.666667	0.285714	0	0.181818	0.333333	0.5	0.125	0.133333	0.176471	0.181818	0		S_Kugg1973	2_No_prot.	0.608696	0.26087	0	0.166008	0.304348	0.456522	0.11413	0.121739	0.161125	0.166008	0
S_Kugg1973	2_Tube	0.73913	0.73913	0.73913	0.73913	0.73913	0.73913	0.73913	0.73913	0.73913	0.73913	0		S_Kugg1973	2_Tube	0.333333	0.285714	0.25	0.0909091	0.333333	0.25	0.25	0.133333	0.117647	0.0909091	0		S_Kugg1973	2_Tube	0.246377	0.21118	0.184783	0.0671937	0.246377	0.184783	0.184783	0.0985507	0.0869565	0.0671937	0
S_Kugg1973	2_Burrow	0	0	0	0	0	0	0	0	0	0	0		S_Kugg1973	2_Burrow	0	0.142857	0.25	0	0.333333	0	0	0.0666667	0.176471	0.0909091	0		S_Kugg1973	2_Burrow	0	0	0	0	0	0	0	0	0	0	0
S_Kugg1973	2_Case	0	0	0	0	0	0	0	0	0	0	0		S_Kugg1973	2_Case	0	0.142857	0	0.0909091	0	0	0.125	0.0666667	0	0	0		S_Kugg1973	2_Case	0	0	0	0	0	0	0	0	0	0	0
S_Kugg1973	2_Soft_shell	0	0	0	0	0	0	0	0	0	0	0		S_Kugg1973	2_Soft_shell	0	0.142857	0.75	0.181818	0.333333	0	0.5	0.266667	0.176471	0.0909091	1		S_Kugg1973	2_Soft_shell	0	0	0	0	0	0	0	0	0	0	0
S_Kugg1973	2_Hard_shell	0.0869565	0.0869565	0	0.0869565	0	0.0869565	0.0869565	0.0869565	0.0869565	0.0869565	0		S_Kugg1973	2_Hard_shell	0.333333	0.285714	0	0.545455	0	0.5	0.25	0.466667	0.470588	0.636364	0		S_Kugg1973	2_Hard_shell	0.0289855	0.0248447	0	0.0474308	0	0.0434783	0.0217391	0.0405797	0.0409207	0.055336	0
S_Kugg1973	3_Fragile	0.173913	0.173913	0.173913	0.173913	0.173913	0	0.173913	0.173913	0.173913	0.173913	0		S_Kugg1973	3_Fragile	0.333333	0.428571	0.5	0.181818	0.333333	0	0.125	0.2	0.176471	0.0909091	0		S_Kugg1973	3_Fragile	0.057971	0.0745342	0.0869565	0.0316206	0.057971	0	0.0217391	0.0347826	0.0306905	0.0158103	0
S_Kugg1973	3_Intermediate	0.73913	0.73913	0.73913	0.73913	0.73913	0.73913	0.73913	0.73913	0.73913	0.73913	0.73913		S_Kugg1973	3_Intermediate	0.333333	0.285714	0.5	0.272727	0.666667	0.5	0.5	0.266667	0.352941	0.272727	0.5		S_Kugg1973	3_Intermediate	0.246377	0.21118	0.369565	0.201581	0.492754	0.369565	0.369565	0.197101	0.26087	0.201581	0.369565
S_Kugg1973	3_Robust	0.0869565	0.0869565	0	0.0869565	0	0.0869565	0.0869565	0.0869565	0.0869565	0.0869565	0.0869565		S_Kugg1973	3_Robust	0.333333	0.285714	0	0.545455	0	0.5	0.375	0.533333	0.470588	0.636364	0.5		S_Kugg1973	3_Robust	0.0289855	0.0248447	0	0.0474308	0	0.0434783	0.0326087	0.0463768	0.0409207	0.055336	0.0434783
S_Kugg1973	5_Inf_deep	0.246377	0.246377	0.246377	0.246377	0.246377	0.246377	0.246377	0.246377	0.246377	0.246377	0		S_Kugg1973	5_Inf_deep	0.333333	0.285714	0.25	0.0909091	0.666667	0.25	0.125	0.2	0.235294	0.181818	0		S_Kugg1973	5_Inf_deep	0.0821256	0.0703934	0.0615942	0.0223979	0.164251	0.0615942	0.0307971	0.0492754	0.057971	0.0447958	0
S_Kugg1973	5_Inf_middle	0.333333	0.333333	0.333333	0.333333	0.333333	0.333333	0.333333	0.333333	0.333333	0.333333	0		S_Kugg1973	5_Inf_middle	0.333333	0.428571	0.25	0.363636	0.666667	0.25	0.25	0.333333	0.294118	0.272727	0		S_Kugg1973	5_Inf_middle	0.111111	0.142857	0.0833333	0.121212	0.222222	0.0833333	0.0833333	0.111111	0.0980392	0.0909091	0
S_Kugg1973	5_Inf_top	0.884058	0.884058	0.884058	0.884058	0.884058	0.884058	0.884058	0.884058	0.884058	0.884058	0.884058		S_Kugg1973	5_Inf_top	1	0.857143	0.5	0.545455	0.666667	0.25	0.625	0.6	0.588235	0.545455	1		S_Kugg1973	5_Inf_top	0.884058	0.757764	0.442029	0.482213	0.589372	0.221014	0.552536	0.530435	0.520034	0.482213	0.884058
S_Kugg1973	5_Epibenthic	0.304348	0.304348	0.304348	0.304348	0.304348	0.304348	0.304348	0.304348	0.304348	0.304348	0.304348		S_Kugg1973	5_Epibenthic	1	0.571429	0.5	0.818182	0.666667	1	0.625	0.6	0.588235	0.636364	0.5		S_Kugg1973	5_Epibenthic	0.304348	0.173913	0.152174	0.249012	0.202899	0.304348	0.190217	0.182609	0.179028	0.193676	0.152174
S_Kugg1973	5_Bent_pelagic_1	0	0	0	0	0	0	0	0	0	0	0		S_Kugg1973	5_Bent_pelagic	0	0	0.25	0.0909091	0	0	0	0.0666667	0.0588235	0	0		S_Kugg1973	5_Bent_pelagic	0	0	0	0	0	0	0	0	0	0	0
S_Kugg1973	9_low	0.0869565	0.0869565	0	0.0869565	0	0	0	0.0869565	0.0869565	0.0869565	0		S_Kugg1973	9_low	0.333333	0.142857	0	0.272727	0	0	0	0.133333	0.176471	0.181818	0		S_Kugg1973	9_low	0.0289855	0.0124224	0	0.0237154	0	0	0	0.0115942	0.0153453	0.0158103	0
S_Kugg1973	9_medium	0.913043	0.913043	0	0.913043	0.913043	0.913043	0.913043	0.913043	0.913043	0.913043	0.913043		S_Kugg1973	9_medium	0.666667	0.428571	0	0.363636	0.333333	0.5	0.375	0.466667	0.294118	0.272727	0.5		S_Kugg1973	9_medium	0.608696	0.391304	0	0.332016	0.304348	0.456522	0.342391	0.426087	0.268542	0.249012	0.456522
S_Kugg1973	9_high	0	0	0	0	0	0	0	0	0	0	0		S_Kugg1973	9_high	0	0.428571	1	0.363636	0.666667	0.5	0.625	0.4	0.529412	0.545455	0.5		S_Kugg1973	9_high	0	0	0	0	0	0	0	0	0	0	0
S_Kugg1973	10_Swimming	0.246377	0.246377	0.246377	0.246377	0.246377	0.246377	0.246377	0.246377	0.246377	0.246377	0.246377		S_Kugg1973	Swimming	0.333333	0.142857	0.75	0.181818	0.666667	0.25	0.5	0.2	0.176471	0.181818	1		S_Kugg1973	Swimming	0.0821256	0.0351967	0.184783	0.0447958	0.164251	0.0615942	0.123188	0.0492754	0.0434783	0.0447958	0.246377
S_Kugg1973	10_Surface_crawling	0.666667	0.666667	0.666667	0.666667	0.666667	0.666667	0.666667	0.666667	0.666667	0.666667	0.666667		S_Kugg1973	Surface_crawling	1	0.857143	0.75	0.909091	0.666667	1	1	0.8	0.764706	0.818182	1		S_Kugg1973	Surface_crawling	0.666667	0.571429	0.5	0.606061	0.444444	0.666667	0.666667	0.533333	0.509804	0.545455	0.666667
S_Kugg1973	10_burrowing	0	0.0869565	0.0869565	0.0869565	0.0869565	0	0.0869565	0.0869565	0.0869565	0.0869565	0.0869565		S_Kugg1973	burrowing	0	0.428571	0.5	0.181818	0.333333	0	0.5	0.466667	0.411765	0.363636	1		S_Kugg1973	burrowing	0	0.0372671	0.0434783	0.0158103	0.0289855	0	0.0434783	0.0405797	0.0358056	0.0316206	0.0869565
S_Kugg1973	11_Protruding_Sediment	1	1	1	1	1	1	1	1	1	1	0		S_Kugg1973	Protruding_Sediment	0.666667	0.571429	0.25	0.363636	0.666667	0.25	0.25	0.4	0.352941	0.272727	0		S_Kugg1973	Protruding_Sediment	0.666667	0.571429	0.25	0.363636	0.666667	0.25	0.25	0.4	0.352941	0.272727	0
S_Post1973	1_S	0	0	0	0	0	0	0	0	0	0	0		S_Post1973	1_S	0.333333	0.142857	0	0.181818	0	0.25	0.125	0.133333	0.117647	0.181818	0		S_Post1973	1_S	0	0	0	0	0	0	0	0	0	0	0
S_Post1973	1_M	1	1	1	1	1	1	1	1	1	1	1		S_Post1973	1_M	0.666667	0.571429	0.75	0.545455	0.666667	0.75	0.625	0.4	0.588235	0.545455	0.5		S_Post1973	1_M	0.666667	0.571429	0.75	0.545455	0.666667	0.75	0.625	0.4	0.588235	0.545455	0.5
S_Post1973	1_L	0	0	0	0	0	0	0	0	0	0	0		S_Post1973	1_L	0	0.285714	0.25	0.272727	0.333333	0	0.25	0.466667	0.294118	0.272727	0.5		S_Post1973	1_L	0	0	0	0	0	0	0	0	0	0	0
S_Post1973	2_No_prot.	0.314286	0.314286	0	0.314286	0.314286	0.314286	0.314286	0.314286	0.314286	0.314286	0		S_Post1973	2_No_prot.	0.666667	0.285714	0	0.181818	0.333333	0.5	0.125	0.133333	0.176471	0.181818	0		S_Post1973	2_No_prot.	0.209524	0.0897959	0	0.0571429	0.104762	0.157143	0.0392857	0.0419048	0.0554622	0.0571429	0
S_Post1973	2_Tube	0.314286	0.314286	0.314286	0.314286	0.314286	0.314286	0.314286	0.314286	0.314286	0.314286	0		S_Post1973	2_Tube	0.333333	0.285714	0.25	0.0909091	0.333333	0.25	0.25	0.133333	0.117647	0.0909091	0		S_Post1973	2_Tube	0.104762	0.0897959	0.0785714	0.0285714	0.104762	0.0785714	0.0785714	0.0419048	0.0369748	0.0285714	0
S_Post1973	2_Burrow	0	0	0	0	0	0	0	0	0	0	0		S_Post1973	2_Burrow	0	0.142857	0.25	0	0.333333	0	0	0.0666667	0.176471	0.0909091	0		S_Post1973	2_Burrow	0	0	0	0	0	0	0	0	0	0	0
S_Post1973	2_Case	0	0	0	0	0	0	0	0	0	0	0		S_Post1973	2_Case	0	0.142857	0	0.0909091	0	0	0.125	0.0666667	0	0	0		S_Post1973	2_Case	0	0	0	0	0	0	0	0	0	0	0
S_Post1973	2_Soft_shell	0	0	0	0	0	0	0	0	0	0	0		S_Post1973	2_Soft_shell	0	0.142857	0.75	0.181818	0.333333	0	0.5	0.266667	0.176471	0.0909091	1		S_Post1973	2_Soft_shell	0	0	0	0	0	0	0	0	0	0	0
S_Post1973	2_Hard_shell	0.685714	0.685714	0	0.685714	0	0.685714	0.685714	0.685714	0.685714	0.685714	0		S_Post1973	2_Hard_shell	0.333333	0.285714	0	0.545455	0	0.5	0.25	0.466667	0.470588	0.636364	0		S_Post1973	2_Hard_shell	0.228571	0.195918	0	0.374026	0	0.342857	0.171429	0.32	0.322689	0.436364	0
S_Post1973	3_Fragile	0	0	0	0	0	0	0	0	0	0	0		S_Post1973	3_Fragile	0.333333	0.428571	0.5	0.181818	0.333333	0	0.125	0.2	0.176471	0.0909091	0		S_Post1973	3_Fragile	0	0	0	0	0	0	0	0	0	0	0
S_Post1973	3_Intermediate	0.314286	0.314286	0.314286	0.314286	0.314286	0.314286	0.314286	0.314286	0.314286	0.314286	0.314286		S_Post1973	3_Intermediate	0.333333	0.285714	0.5	0.272727	0.666667	0.5	0.5	0.266667	0.352941	0.272727	0.5		S_Post1973	3_Intermediate	0.104762	0.0897959	0.157143	0.0857143	0.209524	0.157143	0.157143	0.0838095	0.110924	0.0857143	0.157143
S_Post1973	3_Robust	0.685714	0.685714	0	0.685714	0	0.685714	0.685714	0.685714	0.685714	0.685714	0.685714		S_Post1973	3_Robust	0.333333	0.285714	0	0.545455	0	0.5	0.375	0.533333	0.470588	0.636364	0.5		S_Post1973	3_Robust	0.228571	0.195918	0	0.374026	0	0.342857	0.257143	0.365714	0.322689	0.436364	0.342857
S_Post1973	5_Inf_deep	0.104762	0.104762	0.104762	0.104762	0.104762	0.104762	0.104762	0.104762	0.104762	0.104762	0		S_Post1973	5_Inf_deep	0.333333	0.285714	0.25	0.0909091	0.666667	0.25	0.125	0.2	0.235294	0.181818	0		S_Post1973	5_Inf_deep	0.0349206	0.029932	0.0261905	0.00952381	0.0698413	0.0261905	0.0130952	0.0209524	0.0246499	0.0190476	0
S_Post1973	5_Inf_middle	0.664762	0.664762	0.664762	0.664762	0.664762	0.664762	0.664762	0.664762	0.664762	0.664762	0		S_Post1973	5_Inf_middle	0.333333	0.428571	0.25	0.363636	0.666667	0.25	0.25	0.333333	0.294118	0.272727	0		S_Post1973	5_Inf_middle	0.221587	0.284898	0.16619	0.241732	0.443175	0.16619	0.16619	0.221587	0.195518	0.181299	0
S_Post1973	5_Inf_top	0.500952	0.500952	0.500952	0.500952	0.500952	0.500952	0.500952	0.500952	0.500952	0.500952	0.500952		S_Post1973	5_Inf_top	1	0.857143	0.5	0.545455	0.666667	0.25	0.625	0.6	0.588235	0.545455	1		S_Post1973	5_Inf_top	0.500952	0.429388	0.250476	0.273247	0.333968	0.125238	0.313095	0.300571	0.294678	0.273247	0.500952
S_Post1973	5_Epibenthic	0.230476	0.230476	0.230476	0.230476	0.230476	0.230476	0.230476	0.230476	0.230476	0.230476	0.230476		S_Post1973	5_Epibenthic	1	0.571429	0.5	0.818182	0.666667	1	0.625	0.6	0.588235	0.636364	0.5		S_Post1973	5_Epibenthic	0.230476	0.131701	0.115238	0.188571	0.153651	0.230476	0.144048	0.138286	0.135574	0.146667	0.115238
S_Post1973	5_Bent_pelagic_1	0	0	0	0	0	0	0	0	0	0	0		S_Post1973	5_Bent_pelagic	0	0	0.25	0.0909091	0	0	0	0.0666667	0.0588235	0	0		S_Post1973	5_Bent_pelagic	0	0	0	0	0	0	0	0	0	0	0
S_Post1973	9_low	0.56	0.56	0	0.56	0	0	0	0.56	0.56	0.56	0		S_Post1973	9_low	0.333333	0.142857	0	0.272727	0	0	0	0.133333	0.176471	0.181818	0		S_Post1973	9_low	0.186667	0.08	0	0.152727	0	0	0	0.0746667	0.0988235	0.101818	0
S_Post1973	9_medium	0.44	0.44	0	0.44	0.44	0.44	0.44	0.44	0.44	0.44	0.44		S_Post1973	9_medium	0.666667	0.428571	0	0.363636	0.333333	0.5	0.375	0.466667	0.294118	0.272727	0.5		S_Post1973	9_medium	0.293333	0.188571	0	0.16	0.146667	0.22	0.165	0.205333	0.129412	0.12	0.22
S_Post1973	9_high	0	0	0	0	0	0	0	0	0	0	0		S_Post1973	9_high	0	0.428571	1	0.363636	0.666667	0.5	0.625	0.4	0.529412	0.545455	0.5		S_Post1973	9_high	0	0	0	0	0	0	0	0	0	0	0
S_Post1973	10_Swimming	0.104762	0.104762	0.104762	0.104762	0.104762	0.104762	0.104762	0.104762	0.104762	0.104762	0.104762		S_Post1973	Swimming	0.333333	0.142857	0.75	0.181818	0.666667	0.25	0.5	0.2	0.176471	0.181818	1		S_Post1973	Swimming	0.0349206	0.014966	0.0785714	0.0190476	0.0698413	0.0261905	0.052381	0.0209524	0.0184874	0.0190476	0.104762
S_Post1973	10_Surface_crawling	0.335238	0.335238	0.335238	0.335238	0.335238	0.335238	0.335238	0.335238	0.335238	0.335238	0.335238		S_Post1973	Surface_crawling	1	0.857143	0.75	0.909091	0.666667	1	1	0.8	0.764706	0.818182	1		S_Post1973	Surface_crawling	0.335238	0.287347	0.251429	0.304762	0.223492	0.335238	0.335238	0.26819	0.256359	0.274286	0.335238
S_Post1973	10_burrowing	0	0.56	0.56	0.56	0.56	0	0.56	0.56	0.56	0.56	0.56		S_Post1973	burrowing	0	0.428571	0.5	0.181818	0.333333	0	0.5	0.466667	0.411765	0.363636	1		S_Post1973	burrowing	0	0.24	0.28	0.101818	0.186667	0	0.28	0.261333	0.230588	0.203636	0.56
S_Post1973	11_Protruding_Sediment	0.874286	0.874286	0.874286	0.874286	0.874286	0.874286	0.874286	0.874286	0.874286	0.874286	0		S_Post1973	Protruding_Sediment	0.666667	0.571429	0.25	0.363636	0.666667	0.25	0.25	0.4	0.352941	0.272727	0		S_Post1973	Protruding_Sediment	0.582857	0.499592	0.218571	0.317922	0.582857	0.218571	0.218571	0.349714	0.308571	0.238442	0
S_Slott1973	1_S	0.0347826	0.0347826	0	0.0347826	0	0.0347826	0.0347826	0.0347826	0.0347826	0.0347826	0		S_Slott1973	1_S	0.333333	0.142857	0	0.181818	0	0.25	0.125	0.133333	0.117647	0.181818	0		S_Slott1973	1_S	0.0115942	0.00496894	0	0.00632411	0	0.00869565	0.00434783	0.00463768	0.00409207	0.00632411	0
S_Slott1973	1_M	0.930435	0.930435	0.930435	0.930435	0.930435	0.930435	0.930435	0.930435	0.930435	0.930435	0.930435		S_Slott1973	1_M	0.666667	0.571429	0.75	0.545455	0.666667	0.75	0.625	0.4	0.588235	0.545455	0.5		S_Slott1973	1_M	0.62029	0.531677	0.697826	0.50751	0.62029	0.697826	0.581522	0.372174	0.547315	0.50751	0.465217
S_Slott1973	1_L	0	0.0347826	0.0347826	0.0347826	0.0347826	0	0.0347826	0.0347826	0.0347826	0.0347826	0.0347826		S_Slott1973	1_L	0	0.285714	0.25	0.272727	0.333333	0	0.25	0.466667	0.294118	0.272727	0.5		S_Slott1973	1_L	0	0.00993789	0.00869565	0.00948617	0.0115942	0	0.00869565	0.0162319	0.0102302	0.00948617	0.0173913
S_Slott1973	2_No_prot.	0.00869565	0.00869565	0	0.00869565	0.00869565	0.00869565	0.00869565	0.00869565	0.00869565	0.00869565	0		S_Slott1973	2_No_prot.	0.666667	0.285714	0	0.181818	0.333333	0.5	0.125	0.133333	0.176471	0.181818	0		S_Slott1973	2_No_prot.	0.0057971	0.00248447	0	0.00158103	0.00289855	0.00434783	0.00108696	0.00115942	0.00153453	0.00158103	0
S_Slott1973	2_Tube	0	0	0	0	0	0	0	0	0	0	0		S_Slott1973	2_Tube	0.333333	0.285714	0.25	0.0909091	0.333333	0.25	0.25	0.133333	0.117647	0.0909091	0		S_Slott1973	2_Tube	0	0	0	0	0	0	0	0	0	0	0
S_Slott1973	2_Burrow	0	0	0	0	0	0	0	0	0	0	0		S_Slott1973	2_Burrow	0	0.142857	0.25	0	0.333333	0	0	0.0666667	0.176471	0.0909091	0		S_Slott1973	2_Burrow	0	0	0	0	0	0	0	0	0	0	0
S_Slott1973	2_Case	0	0.0347826	0	0.0347826	0	0	0.0347826	0.0347826	0	0	0		S_Slott1973	2_Case	0	0.142857	0	0.0909091	0	0	0.125	0.0666667	0	0	0		S_Slott1973	2_Case	0	0.00496894	0	0.00316206	0	0	0.00434783	0.00231884	0	0	0
S_Slott1973	2_Soft_shell	0	0	0	0	0	0	0	0	0	0	0		S_Slott1973	2_Soft_shell	0	0.142857	0.75	0.181818	0.333333	0	0.5	0.266667	0.176471	0.0909091	1		S_Slott1973	2_Soft_shell	0	0	0	0	0	0	0	0	0	0	0
S_Slott1973	2_Hard_shell	0.956522	0.956522	0	0.956522	0	0.956522	0.956522	0.956522	0.956522	0.956522	0		S_Slott1973	2_Hard_shell	0.333333	0.285714	0	0.545455	0	0.5	0.25	0.466667	0.470588	0.636364	0		S_Slott1973	2_Hard_shell	0.318841	0.273292	0	0.521739	0	0.478261	0.23913	0.446377	0.450128	0.608696	0
S_Slott1973	3_Fragile	0.0434783	0.0434783	0.0434783	0.0434783	0.0434783	0	0.0434783	0.0434783	0.0434783	0.0434783	0		S_Slott1973	3_Fragile	0.333333	0.428571	0.5	0.181818	0.333333	0	0.125	0.2	0.176471	0.0909091	0		S_Slott1973	3_Fragile	0.0144928	0.0186335	0.0217391	0.00790514	0.0144928	0	0.00543478	0.00869565	0.00767263	0.00395257	0
S_Slott1973	3_Intermediate	0	0	0	0	0	0	0	0	0	0	0		S_Slott1973	3_Intermediate	0.333333	0.285714	0.5	0.272727	0.666667	0.5	0.5	0.266667	0.352941	0.272727	0.5		S_Slott1973	3_Intermediate	0	0	0	0	0	0	0	0	0	0	0
S_Slott1973	3_Robust	0.956522	0.956522	0	0.956522	0	0.956522	0.956522	0.956522	0.956522	0.956522	0.956522		S_Slott1973	3_Robust	0.333333	0.285714	0	0.545455	0	0.5	0.375	0.533333	0.470588	0.636364	0.5		S_Slott1973	3_Robust	0.318841	0.273292	0	0.521739	0	0.478261	0.358696	0.510145	0.450128	0.608696	0.478261
S_Slott1973	5_Inf_deep	0	0	0	0	0	0	0	0	0	0	0		S_Slott1973	5_Inf_deep	0.333333	0.285714	0.25	0.0909091	0.666667	0.25	0.125	0.2	0.235294	0.181818	0		S_Slott1973	5_Inf_deep	0	0	0	0	0	0	0	0	0	0	0
S_Slott1973	5_Inf_middle	0.944928	0.944928	0.944928	0.944928	0.944928	0.944928	0.944928	0.944928	0.944928	0.944928	0		S_Slott1973	5_Inf_middle	0.333333	0.428571	0.25	0.363636	0.666667	0.25	0.25	0.333333	0.294118	0.272727	0		S_Slott1973	5_Inf_middle	0.314976	0.404969	0.236232	0.34361	0.629952	0.236232	0.236232	0.314976	0.27792	0.257708	0
S_Slott1973	5_Inf_top	0.324638	0.324638	0.324638	0.324638	0.324638	0.324638	0.324638	0.324638	0.324638	0.324638	0.324638		S_Slott1973	5_Inf_top	1	0.857143	0.5	0.545455	0.666667	0.25	0.625	0.6	0.588235	0.545455	1		S_Slott1973	5_Inf_top	0.324638	0.278261	0.162319	0.177075	0.216425	0.0811594	0.202899	0.194783	0.190963	0.177075	0.324638
S_Slott1973	5_Epibenthic	0.0376812	0.0376812	0.0376812	0.0376812	0.0376812	0.0376812	0.0376812	0.0376812	0.0376812	0.0376812	0.0376812		S_Slott1973	5_Epibenthic	1	0.571429	0.5	0.818182	0.666667	1	0.625	0.6	0.588235	0.636364	0.5		S_Slott1973	5_Epibenthic	0.0376812	0.0215321	0.0188406	0.03083	0.0251208	0.0376812	0.0235507	0.0226087	0.0221654	0.0239789	0.0188406
S_Slott1973	5_Bent_pelagic_1	0	0	0	0	0	0	0	0	0	0	0		S_Slott1973	5_Bent_pelagic	0	0	0.25	0.0909091	0	0	0	0.0666667	0.0588235	0	0		S_Slott1973	5_Bent_pelagic	0	0	0	0	0	0	0	0	0	0	0
S_Slott1973	9_low	0.921739	0.921739	0	0.921739	0	0	0	0.921739	0.921739	0.921739	0		S_Slott1973	9_low	0.333333	0.142857	0	0.272727	0	0	0	0.133333	0.176471	0.181818	0		S_Slott1973	9_low	0.307246	0.131677	0	0.251383	0	0	0	0.122899	0.16266	0.167589	0
S_Slott1973	9_medium	0.0434783	0.0434783	0	0.0434783	0.0434783	0.0434783	0.0434783	0.0434783	0.0434783	0.0434783	0.0434783		S_Slott1973	9_medium	0.666667	0.428571	0	0.363636	0.333333	0.5	0.375	0.466667	0.294118	0.272727	0.5		S_Slott1973	9_medium	0.0289855	0.0186335	0	0.0158103	0.0144928	0.0217391	0.0163043	0.0202899	0.0127877	0.0118577	0.0217391
S_Slott1973	9_high	0	0.0347826	0.0347826	0.0347826	0.0347826	0.0347826	0.0347826	0.0347826	0.0347826	0.0347826	0.0347826		S_Slott1973	9_high	0	0.428571	1	0.363636	0.666667	0.5	0.625	0.4	0.529412	0.545455	0.5		S_Slott1973	9_high	0	0.0149068	0.0347826	0.0126482	0.0231884	0.0173913	0.0217391	0.013913	0.0184143	0.0189723	0.0173913
S_Slott1973	10_Swimming	0	0	0	0	0	0	0	0	0	0	0		S_Slott1973	Swimming	0.333333	0.142857	0.75	0.181818	0.666667	0.25	0.5	0.2	0.176471	0.181818	1		S_Slott1973	Swimming	0	0	0	0	0	0	0	0	0	0	0
S_Slott1973	10_Surface_crawling	0.0666667	0.0666667	0.0666667	0.0666667	0.0666667	0.0666667	0.0666667	0.0666667	0.0666667	0.0666667	0.0666667		S_Slott1973	Surface_crawling	1	0.857143	0.75	0.909091	0.666667	1	1	0.8	0.764706	0.818182	1		S_Slott1973	Surface_crawling	0.0666667	0.0571429	0.05	0.0606061	0.0444444	0.0666667	0.0666667	0.0533333	0.0509804	0.0545455	0.0666667
S_Slott1973	10_burrowing	0	0.956522	0.956522	0.956522	0.956522	0	0.956522	0.956522	0.956522	0.956522	0.956522		S_Slott1973	burrowing	0	0.428571	0.5	0.181818	0.333333	0	0.5	0.466667	0.411765	0.363636	1		S_Slott1973	burrowing	0	0.409938	0.478261	0.173913	0.318841	0	0.478261	0.446377	0.393862	0.347826	0.956522
S_Slott1973	11_Protruding_Sediment	0.965217	0.965217	0.965217	0.965217	0.965217	0.965217	0.965217	0.965217	0.965217	0.965217	0		S_Slott1973	Protruding_Sediment	0.666667	0.571429	0.25	0.363636	0.666667	0.25	0.25	0.4	0.352941	0.272727	0		S_Slott1973	Protruding_Sediment	0.643478	0.551553	0.241304	0.350988	0.643478	0.241304	0.241304	0.386087	0.340665	0.263241	0
S_Slem1973	1_S	0.455993	0.455993	0	0.455993	0	0.455993	0.455993	0.455993	0.455993	0.455993	0		S_Slem1973	1_S	0.333333	0.142857	0	0.181818	0	0.25	0.125	0.133333	0.117647	0.181818	0		S_Slem1973	1_S	0.151998	0.0651419	0	0.0829079	0	0.113998	0.0569992	0.0607991	0.0536463	0.0829079	0
S_Slem1973	1_M	0.351215	0.351215	0.351215	0.351215	0.351215	0.351215	0.351215	0.351215	0.351215	0.351215	0.351215		S_Slem1973	1_M	0.666667	0.571429	0.75	0.545455	0.666667	0.75	0.625	0.4	0.588235	0.545455	0.5		S_Slem1973	1_M	0.234144	0.200695	0.263412	0.191572	0.234144	0.263412	0.21951	0.140486	0.206597	0.191572	0.175608
S_Slem1973	1_L	0	0.192791	0.192791	0.192791	0.192791	0	0.192791	0.192791	0.192791	0.192791	0.192791		S_Slem1973	1_L	0	0.285714	0.25	0.272727	0.333333	0	0.25	0.466667	0.294118	0.272727	0.5		S_Slem1973	1_L	0	0.0550832	0.0481978	0.0525794	0.0642638	0	0.0481978	0.0899693	0.0567033	0.0525794	0.0963956
S_Slem1973	2_No_prot.	0.0343671	0.0343671	0	0.0343671	0.0343671	0.0343671	0.0343671	0.0343671	0.0343671	0.0343671	0		S_Slem1973	2_No_prot.	0.666667	0.285714	0	0.181818	0.333333	0.5	0.125	0.133333	0.176471	0.181818	0		S_Slem1973	2_No_prot.	0.0229114	0.00981918	0	0.00624857	0.0114557	0.0171836	0.00429589	0.00458229	0.00606479	0.00624857	0
S_Slem1973	2_Tube	0.235541	0.235541	0.235541	0.235541	0.235541	0.235541	0.235541	0.235541	0.235541	0.235541	0		S_Slem1973	2_Tube	0.333333	0.285714	0.25	0.0909091	0.333333	0.25	0.25	0.133333	0.117647	0.0909091	0		S_Slem1973	2_Tube	0.0785136	0.0672973	0.0588852	0.0214128	0.0785136	0.0588852	0.0588852	0.0314054	0.0277107	0.0214128	0
S_Slem1973	2_Burrow	0	0	0	0	0	0	0	0	0	0	0		S_Slem1973	2_Burrow	0	0.142857	0.25	0	0.333333	0	0	0.0666667	0.176471	0.0909091	0		S_Slem1973	2_Burrow	0	0	0	0	0	0	0	0	0	0	0
S_Slem1973	2_Case	0	0.0117351	0	0.0117351	0	0	0.0117351	0.0117351	0	0	0		S_Slem1973	2_Case	0	0.142857	0	0.0909091	0	0	0.125	0.0666667	0	0	0		S_Slem1973	2_Case	0	0.00167645	0	0.00106683	0	0	0.00146689	0.000782341	0	0	0
S_Slem1973	2_Soft_shell	0	0.239732	0.239732	0.239732	0.239732	0	0.239732	0.239732	0.239732	0.239732	0.239732		S_Slem1973	2_Soft_shell	0	0.142857	0.75	0.181818	0.333333	0	0.5	0.266667	0.176471	0.0909091	1		S_Slem1973	2_Soft_shell	0	0.0342474	0.179799	0.0435876	0.0799106	0	0.119866	0.0639285	0.0423056	0.0217938	0.239732
S_Slem1973	2_Hard_shell	0.714166	0.714166	0	0.714166	0	0.714166	0.714166	0.714166	0.714166	0.714166	0		S_Slem1973	2_Hard_shell	0.333333	0.285714	0	0.545455	0	0.5	0.25	0.466667	0.470588	0.636364	0		S_Slem1973	2_Hard_shell	0.238055	0.204047	0	0.389545	0	0.357083	0.178541	0.333277	0.336078	0.454469	0
S_Slem1973	3_Fragile	0.0117351	0.0117351	0.0117351	0.0117351	0.0117351	0	0.0117351	0.0117351	0.0117351	0.0117351	0		S_Slem1973	3_Fragile	0.333333	0.428571	0.5	0.181818	0.333333	0	0.125	0.2	0.176471	0.0909091	0		S_Slem1973	3_Fragile	0.00391171	0.00502934	0.00586756	0.00213366	0.00391171	0	0.00146689	0.00234702	0.0020709	0.00106683	0
S_Slem1973	3_Intermediate	0.26907	0.26907	0.26907	0.26907	0.26907	0.26907	0.26907	0.26907	0.26907	0.26907	0.26907		S_Slem1973	3_Intermediate	0.333333	0.285714	0.5	0.272727	0.666667	0.5	0.5	0.266667	0.352941	0.272727	0.5		S_Slem1973	3_Intermediate	0.0896899	0.076877	0.134535	0.0733826	0.17938	0.134535	0.134535	0.0717519	0.0949657	0.0733826	0.134535
S_Slem1973	3_Robust	0.719195	0.719195	0	0.719195	0	0.719195	0.719195	0.719195	0.719195	0.719195	0.719195		S_Slem1973	3_Robust	0.333333	0.285714	0	0.545455	0	0.5	0.375	0.533333	0.470588	0.636364	0.5		S_Slem1973	3_Robust	0.239732	0.205484	0	0.392288	0	0.359598	0.269698	0.383571	0.338445	0.45767	0.359598
S_Slem1973	5_Inf_deep	0.0120145	0.0120145	0.0120145	0.0120145	0.0120145	0.0120145	0.0120145	0.0120145	0.0120145	0.0120145	0		S_Slem1973	5_Inf_deep	0.333333	0.285714	0.25	0.0909091	0.666667	0.25	0.125	0.2	0.235294	0.181818	0		S_Slem1973	5_Inf_deep	0.00400484	0.00343272	0.00300363	0.00109223	0.00800969	0.00300363	0.00150182	0.00240291	0.00282695	0.00218446	0
S_Slem1973	5_Inf_middle	0.0980721	0.0980721	0.0980721	0.0980721	0.0980721	0.0980721	0.0980721	0.0980721	0.0980721	0.0980721	0		S_Slem1973	5_Inf_middle	0.333333	0.428571	0.25	0.363636	0.666667	0.25	0.25	0.333333	0.294118	0.272727	0		S_Slem1973	5_Inf_middle	0.0326907	0.0420309	0.024518	0.0356626	0.0653814	0.024518	0.024518	0.0326907	0.0288447	0.0267469	0
S_Slem1973	5_Inf_top	0.336127	0.336127	0.336127	0.336127	0.336127	0.336127	0.336127	0.336127	0.336127	0.336127	0.336127		S_Slem1973	5_Inf_top	1	0.857143	0.5	0.545455	0.666667	0.25	0.625	0.6	0.588235	0.545455	1		S_Slem1973	5_Inf_top	0.336127	0.288109	0.168064	0.183342	0.224085	0.0840319	0.21008	0.201676	0.197722	0.183342	0.336127
S_Slem1973	5_Epibenthic	0.612741	0.612741	0.612741	0.612741	0.612741	0.612741	0.612741	0.612741	0.612741	0.612741	0.612741		S_Slem1973	5_Epibenthic	1	0.571429	0.5	0.818182	0.666667	1	0.625	0.6	0.588235	0.636364	0.5		S_Slem1973	5_Epibenthic	0.612741	0.350138	0.30637	0.501334	0.408494	0.612741	0.382963	0.367645	0.360436	0.389926	0.30637
S_Slem1973	5_Bent_pelagic_1	0	0	0.000558815	0.000558815	0	0	0	0.000558815	0.000558815	0	0		S_Slem1973	5_Bent_pelagic	0	0	0.25	0.0909091	0	0	0	0.0666667	0.0588235	0	0		S_Slem1973	5_Bent_pelagic	0	0	0.000139704	5.08014e-05	0	0	0	3.72544e-05	3.28715e-05	0	0
S_Slem1973	9_low	0.078793	0.078793	0	0.078793	0	0	0	0.078793	0.078793	0.078793	0		S_Slem1973	9_low	0.333333	0.142857	0	0.272727	0	0	0	0.133333	0.176471	0.181818	0		S_Slem1973	9_low	0.0262643	0.0112561	0	0.021489	0	0	0	0.0105057	0.0139046	0.014326	0
S_Slem1973	9_medium	0.114837	0.114837	0	0.114837	0.114837	0.114837	0.114837	0.114837	0.114837	0.114837	0.114837		S_Slem1973	9_medium	0.666667	0.428571	0	0.363636	0.333333	0.5	0.375	0.466667	0.294118	0.272727	0.5		S_Slem1973	9_medium	0.0765577	0.0492157	0	0.0417587	0.0382788	0.0574183	0.0430637	0.0535904	0.0337755	0.0313191	0.0574183
S_Slem1973	9_high	0	0.80637	0.80637	0.80637	0.80637	0.80637	0.80637	0.80637	0.80637	0.80637	0.80637		S_Slem1973	9_high	0	0.428571	1	0.363636	0.666667	0.5	0.625	0.4	0.529412	0.545455	0.5		S_Slem1973	9_high	0	0.345587	0.80637	0.293226	0.53758	0.403185	0.503982	0.322548	0.426902	0.439838	0.403185
S_Slem1973	10_Swimming	0.0321319	0.0321319	0.0321319	0.0321319	0.0321319	0.0321319	0.0321319	0.0321319	0.0321319	0.0321319	0.0321319		S_Slem1973	Swimming	0.333333	0.142857	0.75	0.181818	0.666667	0.25	0.5	0.2	0.176471	0.181818	1		S_Slem1973	Swimming	0.0107106	0.00459027	0.0240989	0.00584216	0.0214213	0.00803297	0.0160659	0.00642638	0.00567033	0.00584216	0.0321319
S_Slem1973	10_Surface_crawling	0.723666	0.723666	0.723666	0.723666	0.723666	0.723666	0.723666	0.723666	0.723666	0.723666	0.723666		S_Slem1973	Surface_crawling	1	0.857143	0.75	0.909091	0.666667	1	1	0.8	0.764706	0.818182	1		S_Slem1973	Surface_crawling	0.723666	0.620285	0.542749	0.657878	0.482444	0.723666	0.723666	0.578933	0.553392	0.59209	0.723666
S_Slem1973	10_burrowing	0	0.363789	0.363789	0.363789	0.363789	0	0.363789	0.363789	0.363789	0.363789	0.363789		S_Slem1973	burrowing	0	0.428571	0.5	0.181818	0.333333	0	0.5	0.466667	0.411765	0.363636	1		S_Slem1973	burrowing	0	0.155909	0.181894	0.0661434	0.121263	0	0.181894	0.169768	0.149795	0.132287	0.363789
S_Slem1973	11_Protruding_Sediment	0.123219	0.123219	0.123219	0.123219	0.123219	0.123219	0.123219	0.123219	0.123219	0.123219	0		S_Slem1973	Protruding_Sediment	0.666667	0.571429	0.25	0.363636	0.666667	0.25	0.25	0.4	0.352941	0.272727	0		S_Slem1973	Protruding_Sediment	0.0821459	0.0704107	0.0308047	0.0448068	0.0821459	0.0308047	0.0308047	0.0492875	0.043489	0.0336051	0
S_AlBe1989	1_S	0	0	0	0	0	0	0	0	0	0	0		S_AlBe1989	1_S	0.333333	0.142857	0	0.181818	0	0.25	0.125	0.133333	0.117647	0.181818	0		S_AlBe1989	1_S	0	0	0	0	0	0	0	0	0	0	0
S_AlBe1989	1_M	1	1	1	1	1	1	1	1	1	1	1		S_AlBe1989	1_M	0.666667	0.571429	0.75	0.545455	0.666667	0.75	0.625	0.4	0.588235	0.545455	0.5		S_AlBe1989	1_M	0.666667	0.571429	0.75	0.545455	0.666667	0.75	0.625	0.4	0.588235	0.545455	0.5
S_AlBe1989	1_L	0	0	0	0	0	0	0	0	0	0	0		S_AlBe1989	1_L	0	0.285714	0.25	0.272727	0.333333	0	0.25	0.466667	0.294118	0.272727	0.5		S_AlBe1989	1_L	0	0	0	0	0	0	0	0	0	0	0
S_AlBe1989	2_No_prot.	0.135484	0.135484	0	0.135484	0.135484	0.135484	0.135484	0.135484	0.135484	0.135484	0		S_AlBe1989	2_No_prot.	0.666667	0.285714	0	0.181818	0.333333	0.5	0.125	0.133333	0.176471	0.181818	0		S_AlBe1989	2_No_prot.	0.0903226	0.0387097	0	0.0246334	0.0451613	0.0677419	0.0169355	0.0180645	0.0239089	0.0246334	0
S_AlBe1989	2_Tube	0.0516129	0.0516129	0.0516129	0.0516129	0.0516129	0.0516129	0.0516129	0.0516129	0.0516129	0.0516129	0		S_AlBe1989	2_Tube	0.333333	0.285714	0.25	0.0909091	0.333333	0.25	0.25	0.133333	0.117647	0.0909091	0		S_AlBe1989	2_Tube	0.0172043	0.0147465	0.0129032	0.00469208	0.0172043	0.0129032	0.0129032	0.00688172	0.00607211	0.00469208	0
S_AlBe1989	2_Burrow	0	0	0	0	0	0	0	0	0	0	0		S_AlBe1989	2_Burrow	0	0.142857	0.25	0	0.333333	0	0	0.0666667	0.176471	0.0909091	0		S_AlBe1989	2_Burrow	0	0	0	0	0	0	0	0	0	0	0
S_AlBe1989	2_Case	0	0	0	0	0	0	0	0	0	0	0		S_AlBe1989	2_Case	0	0.142857	0	0.0909091	0	0	0.125	0.0666667	0	0	0		S_AlBe1989	2_Case	0	0	0	0	0	0	0	0	0	0	0
S_AlBe1989	2_Soft_shell	0	0	0	0	0	0	0	0	0	0	0		S_AlBe1989	2_Soft_shell	0	0.142857	0.75	0.181818	0.333333	0	0.5	0.266667	0.176471	0.0909091	1		S_AlBe1989	2_Soft_shell	0	0	0	0	0	0	0	0	0	0	0
S_AlBe1989	2_Hard_shell	0.864516	0.864516	0	0.864516	0	0.864516	0.864516	0.864516	0.864516	0.864516	0		S_AlBe1989	2_Hard_shell	0.333333	0.285714	0	0.545455	0	0.5	0.25	0.466667	0.470588	0.636364	0		S_AlBe1989	2_Hard_shell	0.288172	0.247005	0	0.471554	0	0.432258	0.216129	0.403441	0.406831	0.550147	0
S_AlBe1989	3_Fragile	0.083871	0.083871	0.083871	0.083871	0.083871	0	0.083871	0.083871	0.083871	0.083871	0		S_AlBe1989	3_Fragile	0.333333	0.428571	0.5	0.181818	0.333333	0	0.125	0.2	0.176471	0.0909091	0		S_AlBe1989	3_Fragile	0.027957	0.0359447	0.0419355	0.0152493	0.027957	0	0.0104839	0.0167742	0.0148008	0.00762463	0
S_AlBe1989	3_Intermediate	0.0516129	0.0516129	0.0516129	0.0516129	0.0516129	0.0516129	0.0516129	0.0516129	0.0516129	0.0516129	0.0516129		S_AlBe1989	3_Intermediate	0.333333	0.285714	0.5	0.272727	0.666667	0.5	0.5	0.266667	0.352941	0.272727	0.5		S_AlBe1989	3_Intermediate	0.0172043	0.0147465	0.0258065	0.0140762	0.0344086	0.0258065	0.0258065	0.0137634	0.0182163	0.0140762	0.0258065
S_AlBe1989	3_Robust	0.864516	0.864516	0	0.864516	0	0.864516	0.864516	0.864516	0.864516	0.864516	0.864516		S_AlBe1989	3_Robust	0.333333	0.285714	0	0.545455	0	0.5	0.375	0.533333	0.470588	0.636364	0.5		S_AlBe1989	3_Robust	0.288172	0.247005	0	0.471554	0	0.432258	0.324194	0.461075	0.406831	0.550147	0.432258
S_AlBe1989	5_Inf_deep	0.0172043	0.0172043	0.0172043	0.0172043	0.0172043	0.0172043	0.0172043	0.0172043	0.0172043	0.0172043	0		S_AlBe1989	5_Inf_deep	0.333333	0.285714	0.25	0.0909091	0.666667	0.25	0.125	0.2	0.235294	0.181818	0		S_AlBe1989	5_Inf_deep	0.00573477	0.00491551	0.00430108	0.00156403	0.0114695	0.00430108	0.00215054	0.00344086	0.00404807	0.00312805	0
S_AlBe1989	5_Inf_middle	0.88172	0.88172	0.88172	0.88172	0.88172	0.88172	0.88172	0.88172	0.88172	0.88172	0		S_AlBe1989	5_Inf_middle	0.333333	0.428571	0.25	0.363636	0.666667	0.25	0.25	0.333333	0.294118	0.272727	0		S_AlBe1989	5_Inf_middle	0.293907	0.37788	0.22043	0.320626	0.587814	0.22043	0.22043	0.293907	0.25933	0.240469	0
S_AlBe1989	5_Inf_top	0.395699	0.395699	0.395699	0.395699	0.395699	0.395699	0.395699	0.395699	0.395699	0.395699	0.395699		S_AlBe1989	5_Inf_top	1	0.857143	0.5	0.545455	0.666667	0.25	0.625	0.6	0.588235	0.545455	1		S_AlBe1989	5_Inf_top	0.395699	0.339171	0.197849	0.215836	0.263799	0.0989247	0.247312	0.237419	0.232764	0.215836	0.395699
S_AlBe1989	5_Epibenthic	0.0451613	0.0451613	0.0451613	0.0451613	0.0451613	0.0451613	0.0451613	0.0451613	0.0451613	0.0451613	0.0451613		S_AlBe1989	5_Epibenthic	1	0.571429	0.5	0.818182	0.666667	1	0.625	0.6	0.588235	0.636364	0.5		S_AlBe1989	5_Epibenthic	0.0451613	0.0258065	0.0225806	0.0369501	0.0301075	0.0451613	0.0282258	0.0270968	0.0265655	0.028739	0.0225806
S_AlBe1989	5_Bent_pelagic_1	0	0	0	0	0	0	0	0	0	0	0		S_AlBe1989	5_Bent_pelagic	0	0	0.25	0.0909091	0	0	0	0.0666667	0.0588235	0	0		S_AlBe1989	5_Bent_pelagic	0	0	0	0	0	0	0	0	0	0	0
S_AlBe1989	9_low	0.864516	0.864516	0	0.864516	0	0	0	0.864516	0.864516	0.864516	0		S_AlBe1989	9_low	0.333333	0.142857	0	0.272727	0	0	0	0.133333	0.176471	0.181818	0		S_AlBe1989	9_low	0.288172	0.123502	0	0.235777	0	0	0	0.115269	0.152562	0.157185	0
S_AlBe1989	9_medium	0.135484	0.135484	0	0.135484	0.135484	0.135484	0.135484	0.135484	0.135484	0.135484	0.135484		S_AlBe1989	9_medium	0.666667	0.428571	0	0.363636	0.333333	0.5	0.375	0.466667	0.294118	0.272727	0.5		S_AlBe1989	9_medium	0.0903226	0.0580645	0	0.0492669	0.0451613	0.0677419	0.0508065	0.0632258	0.0398482	0.0369501	0.0677419
S_AlBe1989	9_high	0	0	0	0	0	0	0	0	0	0	0		S_AlBe1989	9_high	0	0.428571	1	0.363636	0.666667	0.5	0.625	0.4	0.529412	0.545455	0.5		S_AlBe1989	9_high	0	0	0	0	0	0	0	0	0	0	0
S_AlBe1989	10_Swimming	0.0172043	0.0172043	0.0172043	0.0172043	0.0172043	0.0172043	0.0172043	0.0172043	0.0172043	0.0172043	0.0172043		S_AlBe1989	Swimming	0.333333	0.142857	0.75	0.181818	0.666667	0.25	0.5	0.2	0.176471	0.181818	1		S_AlBe1989	Swimming	0.00573477	0.00245776	0.0129032	0.00312805	0.0114695	0.00430108	0.00860215	0.00344086	0.00303605	0.00312805	0.0172043
S_AlBe1989	10_Surface_crawling	0.11828	0.11828	0.11828	0.11828	0.11828	0.11828	0.11828	0.11828	0.11828	0.11828	0.11828		S_AlBe1989	Surface_crawling	1	0.857143	0.75	0.909091	0.666667	1	1	0.8	0.764706	0.818182	1		S_AlBe1989	Surface_crawling	0.11828	0.101382	0.0887097	0.107527	0.078853	0.11828	0.11828	0.0946237	0.0904491	0.0967742	0.11828
S_AlBe1989	10_burrowing	0	0.864516	0.864516	0.864516	0.864516	0	0.864516	0.864516	0.864516	0.864516	0.864516		S_AlBe1989	burrowing	0	0.428571	0.5	0.181818	0.333333	0	0.5	0.466667	0.411765	0.363636	1		S_AlBe1989	burrowing	0	0.370507	0.432258	0.157185	0.288172	0	0.432258	0.403441	0.355977	0.31437	0.864516
S_AlBe1989	11_Protruding_Sediment	1	1	1	1	1	1	1	1	1	1	0		S_AlBe1989	Protruding_Sediment	0.666667	0.571429	0.25	0.363636	0.666667	0.25	0.25	0.4	0.352941	0.272727	0		S_AlBe1989	Protruding_Sediment	0.666667	0.571429	0.25	0.363636	0.666667	0.25	0.25	0.4	0.352941	0.272727	0
S_Bruk1989	1_S	0	0	0	0	0	0	0	0	0	0	0		S_Bruk1989	1_S	0.333333	0.142857	0	0.181818	0	0.25	0.125	0.133333	0.117647	0.181818	0		S_Bruk1989	1_S	0	0	0	0	0	0	0	0	0	0	0
S_Bruk1989	1_M	0	0	0	0	0	0	0	0	0	0	0		S_Bruk1989	1_M	0.666667	0.571429	0.75	0.545455	0.666667	0.75	0.625	0.4	0.588235	0.545455	0.5		S_Bruk1989	1_M	0	0	0	0	0	0	0	0	0	0	0
S_Bruk1989	1_L	0	0	0	0	0	0	0	0	0	0	0		S_Bruk1989	1_L	0	0.285714	0.25	0.272727	0.333333	0	0.25	0.466667	0.294118	0.272727	0.5		S_Bruk1989	1_L	0	0	0	0	0	0	0	0	0	0	0
S_Bruk1989	2_No_prot.	0	0	0	0	0	0	0	0	0	0	0		S_Bruk1989	2_No_prot.	0.666667	0.285714	0	0.181818	0.333333	0.5	0.125	0.133333	0.176471	0.181818	0		S_Bruk1989	2_No_prot.	0	0	0	0	0	0	0	0	0	0	0
S_Bruk1989	2_Tube	0	0	0	0	0	0	0	0	0	0	0		S_Bruk1989	2_Tube	0.333333	0.285714	0.25	0.0909091	0.333333	0.25	0.25	0.133333	0.117647	0.0909091	0		S_Bruk1989	2_Tube	0	0	0	0	0	0	0	0	0	0	0
S_Bruk1989	2_Burrow	0	0	0	0	0	0	0	0	0	0	0		S_Bruk1989	2_Burrow	0	0.142857	0.25	0	0.333333	0	0	0.0666667	0.176471	0.0909091	0		S_Bruk1989	2_Burrow	0	0	0	0	0	0	0	0	0	0	0
S_Bruk1989	2_Case	0	0	0	0	0	0	0	0	0	0	0		S_Bruk1989	2_Case	0	0.142857	0	0.0909091	0	0	0.125	0.0666667	0	0	0		S_Bruk1989	2_Case	0	0	0	0	0	0	0	0	0	0	0
S_Bruk1989	2_Soft_shell	0	0	0	0	0	0	0	0	0	0	0		S_Bruk1989	2_Soft_shell	0	0.142857	0.75	0.181818	0.333333	0	0.5	0.266667	0.176471	0.0909091	1		S_Bruk1989	2_Soft_shell	0	0	0	0	0	0	0	0	0	0	0
S_Bruk1989	2_Hard_shell	0	0	0	0	0	0	0	0	0	0	0		S_Bruk1989	2_Hard_shell	0.333333	0.285714	0	0.545455	0	0.5	0.25	0.466667	0.470588	0.636364	0		S_Bruk1989	2_Hard_shell	0	0	0	0	0	0	0	0	0	0	0
S_Bruk1989	3_Fragile	0	0	0	0	0	0	0	0	0	0	0		S_Bruk1989	3_Fragile	0.333333	0.428571	0.5	0.181818	0.333333	0	0.125	0.2	0.176471	0.0909091	0		S_Bruk1989	3_Fragile	0	0	0	0	0	0	0	0	0	0	0
S_Bruk1989	3_Intermediate	0	0	0	0	0	0	0	0	0	0	0		S_Bruk1989	3_Intermediate	0.333333	0.285714	0.5	0.272727	0.666667	0.5	0.5	0.266667	0.352941	0.272727	0.5		S_Bruk1989	3_Intermediate	0	0	0	0	0	0	0	0	0	0	0
S_Bruk1989	3_Robust	0	0	0	0	0	0	0	0	0	0	0		S_Bruk1989	3_Robust	0.333333	0.285714	0	0.545455	0	0.5	0.375	0.533333	0.470588	0.636364	0.5		S_Bruk1989	3_Robust	0	0	0	0	0	0	0	0	0	0	0
S_Bruk1989	5_Inf_deep	0	0	0	0	0	0	0	0	0	0	0		S_Bruk1989	5_Inf_deep	0.333333	0.285714	0.25	0.0909091	0.666667	0.25	0.125	0.2	0.235294	0.181818	0		S_Bruk1989	5_Inf_deep	0	0	0	0	0	0	0	0	0	0	0
S_Bruk1989	5_Inf_middle	0	0	0	0	0	0	0	0	0	0	0		S_Bruk1989	5_Inf_middle	0.333333	0.428571	0.25	0.363636	0.666667	0.25	0.25	0.333333	0.294118	0.272727	0		S_Bruk1989	5_Inf_middle	0	0	0	0	0	0	0	0	0	0	0
S_Bruk1989	5_Inf_top	0	0	0	0	0	0	0	0	0	0	0		S_Bruk1989	5_Inf_top	1	0.857143	0.5	0.545455	0.666667	0.25	0.625	0.6	0.588235	0.545455	1		S_Bruk1989	5_Inf_top	0	0	0	0	0	0	0	0	0	0	0
S_Bruk1989	5_Epibenthic	0	0	0	0	0	0	0	0	0	0	0		S_Bruk1989	5_Epibenthic	1	0.571429	0.5	0.818182	0.666667	1	0.625	0.6	0.588235	0.636364	0.5		S_Bruk1989	5_Epibenthic	0	0	0	0	0	0	0	0	0	0	0
S_Bruk1989	5_Bent_pelagic_1	0	0	0	0	0	0	0	0	0	0	0		S_Bruk1989	5_Bent_pelagic	0	0	0.25	0.0909091	0	0	0	0.0666667	0.0588235	0	0		S_Bruk1989	5_Bent_pelagic	0	0	0	0	0	0	0	0	0	0	0
S_Bruk1989	9_low	0	0	0	0	0	0	0	0	0	0	0		S_Bruk1989	9_low	0.333333	0.142857	0	0.272727	0	0	0	0.133333	0.176471	0.181818	0		S_Bruk1989	9_low	0	0	0	0	0	0	0	0	0	0	0
S_Bruk1989	9_medium	0	0	0	0	0	0	0	0	0	0	0		S_Bruk1989	9_medium	0.666667	0.428571	0	0.363636	0.333333	0.5	0.375	0.466667	0.294118	0.272727	0.5		S_Bruk1989	9_medium	0	0	0	0	0	0	0	0	0	0	0
S_Bruk1989	9_high	0	0	0	0	0	0	0	0	0	0	0		S_Bruk1989	9_high	0	0.428571	1	0.363636	0.666667	0.5	0.625	0.4	0.529412	0.545455	0.5		S_Bruk1989	9_high	0	0	0	0	0	0	0	0	0	0	0
S_Bruk1989	10_Swimming	0	0	0	0	0	0	0	0	0	0	0		S_Bruk1989	Swimming	0.333333	0.142857	0.75	0.181818	0.666667	0.25	0.5	0.2	0.176471	0.181818	1		S_Bruk1989	Swimming	0	0	0	0	0	0	0	0	0	0	0
S_Bruk1989	10_Surface_crawling	0	0	0	0	0	0	0	0	0	0	0		S_Bruk1989	Surface_crawling	1	0.857143	0.75	0.909091	0.666667	1	1	0.8	0.764706	0.818182	1		S_Bruk1989	Surface_crawling	0	0	0	0	0	0	0	0	0	0	0
S_Bruk1989	10_burrowing	0	0	0	0	0	0	0	0	0	0	0		S_Bruk1989	burrowing	0	0.428571	0.5	0.181818	0.333333	0	0.5	0.466667	0.411765	0.363636	1		S_Bruk1989	burrowing	0	0	0	0	0	0	0	0	0	0	0
S_Bruk1989	11_Protruding_Sediment	0	0	0	0	0	0	0	0	0	0	0		S_Bruk1989	Protruding_Sediment	0.666667	0.571429	0.25	0.363636	0.666667	0.25	0.25	0.4	0.352941	0.272727	0		S_Bruk1989	Protruding_Sediment	0	0	0	0	0	0	0	0	0	0	0
S_Hjort1989	1_S	0.0533981	0.0533981	0	0.0533981	0	0.0533981	0.0533981	0.0533981	0.0533981	0.0533981	0		S_Hjort1989	1_S	0.333333	0.142857	0	0.181818	0	0.25	0.125	0.133333	0.117647	0.181818	0		S_Hjort1989	1_S	0.0177994	0.00762829	0	0.00970874	0	0.0133495	0.00667476	0.00711974	0.00628212	0.00970874	0
S_Hjort1989	1_M	0.946602	0.946602	0.946602	0.946602	0.946602	0.946602	0.946602	0.946602	0.946602	0.946602	0.946602		S_Hjort1989	1_M	0.666667	0.571429	0.75	0.545455	0.666667	0.75	0.625	0.4	0.588235	0.545455	0.5		S_Hjort1989	1_M	0.631068	0.540915	0.709951	0.516328	0.631068	0.709951	0.591626	0.378641	0.556825	0.516328	0.473301
S_Hjort1989	1_L	0	0	0	0	0	0	0	0	0	0	0		S_Hjort1989	1_L	0	0.285714	0.25	0.272727	0.333333	0	0.25	0.466667	0.294118	0.272727	0.5		S_Hjort1989	1_L	0	0	0	0	0	0	0	0	0	0	0
S_Hjort1989	2_No_prot.	0.946602	0.946602	0	0.946602	0.946602	0.946602	0.946602	0.946602	0.946602	0.946602	0		S_Hjort1989	2_No_prot.	0.666667	0.285714	0	0.181818	0.333333	0.5	0.125	0.133333	0.176471	0.181818	0		S_Hjort1989	2_No_prot.	0.631068	0.270458	0	0.172109	0.315534	0.473301	0.118325	0.126214	0.167047	0.172109	0
S_Hjort1989	2_Tube	0.941748	0.941748	0.941748	0.941748	0.941748	0.941748	0.941748	0.941748	0.941748	0.941748	0		S_Hjort1989	2_Tube	0.333333	0.285714	0.25	0.0909091	0.333333	0.25	0.25	0.133333	0.117647	0.0909091	0		S_Hjort1989	2_Tube	0.313916	0.269071	0.235437	0.0856134	0.313916	0.235437	0.235437	0.125566	0.110794	0.0856134	0
S_Hjort1989	2_Burrow	0	0	0	0	0	0	0	0	0	0	0		S_Hjort1989	2_Burrow	0	0.142857	0.25	0	0.333333	0	0	0.0666667	0.176471	0.0909091	0		S_Hjort1989	2_Burrow	0	0	0	0	0	0	0	0	0	0	0
S_Hjort1989	2_Case	0	0	0	0	0	0	0	0	0	0	0		S_Hjort1989	2_Case	0	0.142857	0	0.0909091	0	0	0.125	0.0666667	0	0	0		S_Hjort1989	2_Case	0	0	0	0	0	0	0	0	0	0	0
S_Hjort1989	2_Soft_shell	0	0	0	0	0	0	0	0	0	0	0		S_Hjort1989	2_Soft_shell	0	0.142857	0.75	0.181818	0.333333	0	0.5	0.266667	0.176471	0.0909091	1		S_Hjort1989	2_Soft_shell	0	0	0	0	0	0	0	0	0	0	0
S_Hjort1989	2_Hard_shell	0.0533981	0.0533981	0	0.0533981	0	0.0533981	0.0533981	0.0533981	0.0533981	0.0533981	0		S_Hjort1989	2_Hard_shell	0.333333	0.285714	0	0.545455	0	0.5	0.25	0.466667	0.470588	0.636364	0		S_Hjort1989	2_Hard_shell	0.0177994	0.0152566	0	0.0291262	0	0.026699	0.0133495	0.0249191	0.0251285	0.0339806	0
S_Hjort1989	3_Fragile	0.00485437	0.00485437	0.00485437	0.00485437	0.00485437	0	0.00485437	0.00485437	0.00485437	0.00485437	0		S_Hjort1989	3_Fragile	0.333333	0.428571	0.5	0.181818	0.333333	0	0.125	0.2	0.176471	0.0909091	0		S_Hjort1989	3_Fragile	0.00161812	0.00208044	0.00242718	0.000882613	0.00161812	0	0.000606796	0.000970874	0.000856653	0.000441306	0
S_Hjort1989	3_Intermediate	0.941748	0.941748	0.941748	0.941748	0.941748	0.941748	0.941748	0.941748	0.941748	0.941748	0.941748		S_Hjort1989	3_Intermediate	0.333333	0.285714	0.5	0.272727	0.666667	0.5	0.5	0.266667	0.352941	0.272727	0.5		S_Hjort1989	3_Intermediate	0.313916	0.269071	0.470874	0.25684	0.627832	0.470874	0.470874	0.251133	0.332381	0.25684	0.470874
S_Hjort1989	3_Robust	0.0533981	0.0533981	0	0.0533981	0	0.0533981	0.0533981	0.0533981	0.0533981	0.0533981	0.0533981		S_Hjort1989	3_Robust	0.333333	0.285714	0	0.545455	0	0.5	0.375	0.533333	0.470588	0.636364	0.5		S_Hjort1989	3_Robust	0.0177994	0.0152566	0	0.0291262	0	0.026699	0.0200243	0.028479	0.0251285	0.0339806	0.026699
S_Hjort1989	5_Inf_deep	0.313916	0.313916	0.313916	0.313916	0.313916	0.313916	0.313916	0.313916	0.313916	0.313916	0		S_Hjort1989	5_Inf_deep	0.333333	0.285714	0.25	0.0909091	0.666667	0.25	0.125	0.2	0.235294	0.181818	0		S_Hjort1989	5_Inf_deep	0.104639	0.0896902	0.078479	0.0285378	0.209277	0.078479	0.0392395	0.0627832	0.0738626	0.0570756	0
S_Hjort1989	5_Inf_middle	0.313916	0.313916	0.313916	0.313916	0.313916	0.313916	0.313916	0.313916	0.313916	0.313916	0		S_Hjort1989	5_Inf_middle	0.333333	0.428571	0.25	0.363636	0.666667	0.25	0.25	0.333333	0.294118	0.272727	0		S_Hjort1989	5_Inf_middle	0.104639	0.134535	0.078479	0.114151	0.209277	0.078479	0.078479	0.104639	0.0923282	0.0856134	0
S_Hjort1989	5_Inf_top	0.944984	0.944984	0.944984	0.944984	0.944984	0.944984	0.944984	0.944984	0.944984	0.944984	0.944984		S_Hjort1989	5_Inf_top	1	0.857143	0.5	0.545455	0.666667	0.25	0.625	0.6	0.588235	0.545455	1		S_Hjort1989	5_Inf_top	0.944984	0.809986	0.472492	0.515446	0.629989	0.236246	0.590615	0.56699	0.555873	0.515446	0.944984
S_Hjort1989	5_Epibenthic	0.368932	0.368932	0.368932	0.368932	0.368932	0.368932	0.368932	0.368932	0.368932	0.368932	0.368932		S_Hjort1989	5_Epibenthic	1	0.571429	0.5	0.818182	0.666667	1	0.625	0.6	0.588235	0.636364	0.5		S_Hjort1989	5_Epibenthic	0.368932	0.210818	0.184466	0.301853	0.245955	0.368932	0.230583	0.221359	0.217019	0.234775	0.184466
S_Hjort1989	5_Bent_pelagic_1	0	0	0	0	0	0	0	0	0	0	0		S_Hjort1989	5_Bent_pelagic	0	0	0.25	0.0909091	0	0	0	0.0666667	0.0588235	0	0		S_Hjort1989	5_Bent_pelagic	0	0	0	0	0	0	0	0	0	0	0
S_Hjort1989	9_low	0	0	0	0	0	0	0	0	0	0	0		S_Hjort1989	9_low	0.333333	0.142857	0	0.272727	0	0	0	0.133333	0.176471	0.181818	0		S_Hjort1989	9_low	0	0	0	0	0	0	0	0	0	0	0
S_Hjort1989	9_medium	0.946602	0.946602	0	0.946602	0.946602	0.946602	0.946602	0.946602	0.946602	0.946602	0.946602		S_Hjort1989	9_medium	0.666667	0.428571	0	0.363636	0.333333	0.5	0.375	0.466667	0.294118	0.272727	0.5		S_Hjort1989	9_medium	0.631068	0.405687	0	0.344219	0.315534	0.473301	0.354976	0.441748	0.278412	0.258164	0.473301
S_Hjort1989	9_high	0	0.0533981	0.0533981	0.0533981	0.0533981	0.0533981	0.0533981	0.0533981	0.0533981	0.0533981	0.0533981		S_Hjort1989	9_high	0	0.428571	1	0.363636	0.666667	0.5	0.625	0.4	0.529412	0.545455	0.5		S_Hjort1989	9_high	0	0.0228849	0.0533981	0.0194175	0.0355987	0.026699	0.0333738	0.0213592	0.0282696	0.0291262	0.026699
S_Hjort1989	10_Swimming	0.313916	0.313916	0.313916	0.313916	0.313916	0.313916	0.313916	0.313916	0.313916	0.313916	0.313916		S_Hjort1989	Swimming	0.333333	0.142857	0.75	0.181818	0.666667	0.25	0.5	0.2	0.176471	0.181818	1		S_Hjort1989	Swimming	0.104639	0.0448451	0.235437	0.0570756	0.209277	0.078479	0.156958	0.0627832	0.0553969	0.0570756	0.313916
S_Hjort1989	10_Surface_crawling	0.686084	0.686084	0.686084	0.686084	0.686084	0.686084	0.686084	0.686084	0.686084	0.686084	0.686084		S_Hjort1989	Surface_crawling	1	0.857143	0.75	0.909091	0.666667	1	1	0.8	0.764706	0.818182	1		S_Hjort1989	Surface_crawling	0.686084	0.588072	0.514563	0.623713	0.457389	0.686084	0.686084	0.548867	0.524653	0.561342	0.686084
S_Hjort1989	10_burrowing	0	0	0	0	0	0	0	0	0	0	0		S_Hjort1989	burrowing	0	0.428571	0.5	0.181818	0.333333	0	0.5	0.466667	0.411765	0.363636	1		S_Hjort1989	burrowing	0	0	0	0	0	0	0	0	0	0	0
S_Hjort1989	11_Protruding_Sediment	0.946602	0.946602	0.946602	0.946602	0.946602	0.946602	0.946602	0.946602	0.946602	0.946602	0		S_Hjort1989	Protruding_Sediment	0.666667	0.571429	0.25	0.363636	0.666667	0.25	0.25	0.4	0.352941	0.272727	0		S_Hjort1989	Protruding_Sediment	0.631068	0.540915	0.23665	0.344219	0.631068	0.23665	0.23665	0.378641	0.334095	0.258164	0
S_Klob1989	1_S	0	0	0	0	0	0	0	0	0	0	0		S_Klob1989	1_S	0.333333	0.142857	0	0.181818	0	0.25	0.125	0.133333	0.117647	0.181818	0		S_Klob1989	1_S	0	0	0	0	0	0	0	0	0	0	0
S_Klob1989	1_M	0.984436	0.984436	0.984436	0.984436	0.984436	0.984436	0.984436	0.984436	0.984436	0.984436	0.984436		S_Klob1989	1_M	0.666667	0.571429	0.75	0.545455	0.666667	0.75	0.625	0.4	0.588235	0.545455	0.5		S_Klob1989	1_M	0.656291	0.562535	0.738327	0.536965	0.656291	0.738327	0.615272	0.393774	0.57908	0.536965	0.492218
S_Klob1989	1_L	0	0.0155642	0.0155642	0.0155642	0.0155642	0	0.0155642	0.0155642	0.0155642	0.0155642	0.0155642		S_Klob1989	1_L	0	0.285714	0.25	0.272727	0.333333	0	0.25	0.466667	0.294118	0.272727	0.5		S_Klob1989	1_L	0	0.00444691	0.00389105	0.00424478	0.00518807	0	0.00389105	0.00726329	0.00457771	0.00424478	0.0077821
S_Klob1989	2_No_prot.	0.291829	0.291829	0	0.291829	0.291829	0.291829	0.291829	0.291829	0.291829	0.291829	0		S_Klob1989	2_No_prot.	0.666667	0.285714	0	0.181818	0.333333	0.5	0.125	0.133333	0.176471	0.181818	0		S_Klob1989	2_No_prot.	0.194553	0.0833797	0	0.0530598	0.0972763	0.145914	0.0364786	0.0389105	0.0514992	0.0530598	0
S_Klob1989	2_Tube	0.182879	0.182879	0.182879	0.182879	0.182879	0.182879	0.182879	0.182879	0.182879	0.182879	0		S_Klob1989	2_Tube	0.333333	0.285714	0.25	0.0909091	0.333333	0.25	0.25	0.133333	0.117647	0.0909091	0		S_Klob1989	2_Tube	0.0609598	0.0522513	0.0457198	0.0166254	0.0609598	0.0457198	0.0457198	0.0243839	0.0215152	0.0166254	0
S_Klob1989	2_Burrow	0	0	0	0	0	0	0	0	0	0	0		S_Klob1989	2_Burrow	0	0.142857	0.25	0	0.333333	0	0	0.0666667	0.176471	0.0909091	0		S_Klob1989	2_Burrow	0	0	0	0	0	0	0	0	0	0	0
S_Klob1989	2_Case	0	0	0	0	0	0	0	0	0	0	0		S_Klob1989	2_Case	0	0.142857	0	0.0909091	0	0	0.125	0.0666667	0	0	0		S_Klob1989	2_Case	0	0	0	0	0	0	0	0	0	0	0
S_Klob1989	2_Soft_shell	0	0.0155642	0.0155642	0.0155642	0.0155642	0	0.0155642	0.0155642	0.0155642	0.0155642	0.0155642		S_Klob1989	2_Soft_shell	0	0.142857	0.75	0.181818	0.333333	0	0.5	0.266667	0.176471	0.0909091	1		S_Klob1989	2_Soft_shell	0	0.00222346	0.0116732	0.00282985	0.00518807	0	0.0077821	0.00415045	0.00274662	0.00141493	0.0155642
S_Klob1989	2_Hard_shell	0.692607	0.692607	0	0.692607	0	0.692607	0.692607	0.692607	0.692607	0.692607	0		S_Klob1989	2_Hard_shell	0.333333	0.285714	0	0.545455	0	0.5	0.25	0.466667	0.470588	0.636364	0		S_Klob1989	2_Hard_shell	0.230869	0.197888	0	0.377786	0	0.346304	0.173152	0.323217	0.325933	0.44075	0
S_Klob1989	3_Fragile	0.108949	0.108949	0.108949	0.108949	0.108949	0	0.108949	0.108949	0.108949	0.108949	0		S_Klob1989	3_Fragile	0.333333	0.428571	0.5	0.181818	0.333333	0	0.125	0.2	0.176471	0.0909091	0		S_Klob1989	3_Fragile	0.0363165	0.0466926	0.0544747	0.019809	0.0363165	0	0.0136187	0.0217899	0.0192264	0.00990449	0
S_Klob1989	3_Intermediate	0.182879	0.182879	0.182879	0.182879	0.182879	0.182879	0.182879	0.182879	0.182879	0.182879	0.182879		S_Klob1989	3_Intermediate	0.333333	0.285714	0.5	0.272727	0.666667	0.5	0.5	0.266667	0.352941	0.272727	0.5		S_Klob1989	3_Intermediate	0.0609598	0.0522513	0.0914397	0.0498762	0.12192	0.0914397	0.0914397	0.0487678	0.0645457	0.0498762	0.0914397
S_Klob1989	3_Robust	0.708171	0.708171	0	0.708171	0	0.708171	0.708171	0.708171	0.708171	0.708171	0.708171		S_Klob1989	3_Robust	0.333333	0.285714	0	0.545455	0	0.5	0.375	0.533333	0.470588	0.636364	0.5		S_Klob1989	3_Robust	0.236057	0.202335	0	0.386275	0	0.354086	0.265564	0.377691	0.333257	0.450654	0.354086
S_Klob1989	5_Inf_deep	0.0609598	0.0609598	0.0609598	0.0609598	0.0609598	0.0609598	0.0609598	0.0609598	0.0609598	0.0609598	0		S_Klob1989	5_Inf_deep	0.333333	0.285714	0.25	0.0909091	0.666667	0.25	0.125	0.2	0.235294	0.181818	0		S_Klob1989	5_Inf_deep	0.0203199	0.0174171	0.0152399	0.0055418	0.0406399	0.0152399	0.00761997	0.012192	0.0143435	0.0110836	0
S_Klob1989	5_Inf_middle	0.753567	0.753567	0.753567	0.753567	0.753567	0.753567	0.753567	0.753567	0.753567	0.753567	0		S_Klob1989	5_Inf_middle	0.333333	0.428571	0.25	0.363636	0.666667	0.25	0.25	0.333333	0.294118	0.272727	0		S_Klob1989	5_Inf_middle	0.251189	0.322957	0.188392	0.274024	0.502378	0.188392	0.188392	0.251189	0.221637	0.205518	0
S_Klob1989	5_Inf_top	0.496757	0.496757	0.496757	0.496757	0.496757	0.496757	0.496757	0.496757	0.496757	0.496757	0.496757		S_Klob1989	5_Inf_top	1	0.857143	0.5	0.545455	0.666667	0.25	0.625	0.6	0.588235	0.545455	1		S_Klob1989	5_Inf_top	0.496757	0.425792	0.248379	0.270959	0.331172	0.124189	0.310473	0.298054	0.29221	0.270959	0.496757
S_Klob1989	5_Epibenthic	0.102464	0.102464	0.102464	0.102464	0.102464	0.102464	0.102464	0.102464	0.102464	0.102464	0.102464		S_Klob1989	5_Epibenthic	1	0.571429	0.5	0.818182	0.666667	1	0.625	0.6	0.588235	0.636364	0.5		S_Klob1989	5_Epibenthic	0.102464	0.058551	0.0512322	0.0838345	0.0683096	0.102464	0.0640402	0.0614786	0.0602731	0.0652046	0.0512322
S_Klob1989	5_Bent_pelagic_1	0	0	0	0	0	0	0	0	0	0	0		S_Klob1989	5_Bent_pelagic	0	0	0.25	0.0909091	0	0	0	0.0666667	0.0588235	0	0		S_Klob1989	5_Bent_pelagic	0	0	0	0	0	0	0	0	0	0	0
S_Klob1989	9_low	0.692607	0.692607	0	0.692607	0	0	0	0.692607	0.692607	0.692607	0		S_Klob1989	9_low	0.333333	0.142857	0	0.272727	0	0	0	0.133333	0.176471	0.181818	0		S_Klob1989	9_low	0.230869	0.0989439	0	0.188893	0	0	0	0.0923476	0.122225	0.125929	0
S_Klob1989	9_medium	0.307393	0.307393	0	0.307393	0.307393	0.307393	0.307393	0.307393	0.307393	0.307393	0.307393		S_Klob1989	9_medium	0.666667	0.428571	0	0.363636	0.333333	0.5	0.375	0.466667	0.294118	0.272727	0.5		S_Klob1989	9_medium	0.204929	0.13174	0	0.111779	0.102464	0.153696	0.115272	0.14345	0.0904097	0.0838345	0.153696
S_Klob1989	9_high	0	0	0	0	0	0	0	0	0	0	0		S_Klob1989	9_high	0	0.428571	1	0.363636	0.666667	0.5	0.625	0.4	0.529412	0.545455	0.5		S_Klob1989	9_high	0	0	0	0	0	0	0	0	0	0	0
S_Klob1989	10_Swimming	0.0661479	0.0661479	0.0661479	0.0661479	0.0661479	0.0661479	0.0661479	0.0661479	0.0661479	0.0661479	0.0661479		S_Klob1989	Swimming	0.333333	0.142857	0.75	0.181818	0.666667	0.25	0.5	0.2	0.176471	0.181818	1		S_Klob1989	Swimming	0.0220493	0.00944969	0.0496109	0.0120269	0.0440986	0.016537	0.0330739	0.0132296	0.0116732	0.0120269	0.0661479
S_Klob1989	10_Surface_crawling	0.241245	0.241245	0.241245	0.241245	0.241245	0.241245	0.241245	0.241245	0.241245	0.241245	0.241245		S_Klob1989	Surface_crawling	1	0.857143	0.75	0.909091	0.666667	1	1	0.8	0.764706	0.818182	1		S_Klob1989	Surface_crawling	0.241245	0.206782	0.180934	0.219314	0.16083	0.241245	0.241245	0.192996	0.184482	0.197382	0.241245
S_Klob1989	10_burrowing	0	0.702983	0.702983	0.702983	0.702983	0	0.702983	0.702983	0.702983	0.702983	0.702983		S_Klob1989	burrowing	0	0.428571	0.5	0.181818	0.333333	0	0.5	0.466667	0.411765	0.363636	1		S_Klob1989	burrowing	0	0.301278	0.351492	0.127815	0.234328	0	0.351492	0.328059	0.289464	0.25563	0.702983
S_Klob1989	11_Protruding_Sediment	0.984436	0.984436	0.984436	0.984436	0.984436	0.984436	0.984436	0.984436	0.984436	0.984436	0		S_Klob1989	Protruding_Sediment	0.666667	0.571429	0.25	0.363636	0.666667	0.25	0.25	0.4	0.352941	0.272727	0		S_Klob1989	Protruding_Sediment	0.656291	0.562535	0.246109	0.357977	0.656291	0.246109	0.246109	0.393774	0.347448	0.268482	0
S_Kugg1989	1_S	0	0	0	0	0	0	0	0	0	0	0		S_Kugg1989	1_S	0.333333	0.142857	0	0.181818	0	0.25	0.125	0.133333	0.117647	0.181818	0		S_Kugg1989	1_S	0	0	0	0	0	0	0	0	0	0	0
S_Kugg1989	1_M	1	1	1	1	1	1	1	1	1	1	1		S_Kugg1989	1_M	0.666667	0.571429	0.75	0.545455	0.666667	0.75	0.625	0.4	0.588235	0.545455	0.5		S_Kugg1989	1_M	0.666667	0.571429	0.75	0.545455	0.666667	0.75	0.625	0.4	0.588235	0.545455	0.5
S_Kugg1989	1_L	0	0	0	0	0	0	0	0	0	0	0		S_Kugg1989	1_L	0	0.285714	0.25	0.272727	0.333333	0	0.25	0.466667	0.294118	0.272727	0.5		S_Kugg1989	1_L	0	0	0	0	0	0	0	0	0	0	0
S_Kugg1989	2_No_prot.	1	1	0	1	1	1	1	1	1	1	0		S_Kugg1989	2_No_prot.	0.666667	0.285714	0	0.181818	0.333333	0.5	0.125	0.133333	0.176471	0.181818	0		S_Kugg1989	2_No_prot.	0.666667	0.285714	0	0.181818	0.333333	0.5	0.125	0.133333	0.176471	0.181818	0
S_Kugg1989	2_Tube	1	1	1	1	1	1	1	1	1	1	0		S_Kugg1989	2_Tube	0.333333	0.285714	0.25	0.0909091	0.333333	0.25	0.25	0.133333	0.117647	0.0909091	0		S_Kugg1989	2_Tube	0.333333	0.285714	0.25	0.0909091	0.333333	0.25	0.25	0.133333	0.117647	0.0909091	0
S_Kugg1989	2_Burrow	0	0	0	0	0	0	0	0	0	0	0		S_Kugg1989	2_Burrow	0	0.142857	0.25	0	0.333333	0	0	0.0666667	0.176471	0.0909091	0		S_Kugg1989	2_Burrow	0	0	0	0	0	0	0	0	0	0	0
S_Kugg1989	2_Case	0	0	0	0	0	0	0	0	0	0	0		S_Kugg1989	2_Case	0	0.142857	0	0.0909091	0	0	0.125	0.0666667	0	0	0		S_Kugg1989	2_Case	0	0	0	0	0	0	0	0	0	0	0
S_Kugg1989	2_Soft_shell	0	0	0	0	0	0	0	0	0	0	0		S_Kugg1989	2_Soft_shell	0	0.142857	0.75	0.181818	0.333333	0	0.5	0.266667	0.176471	0.0909091	1		S_Kugg1989	2_Soft_shell	0	0	0	0	0	0	0	0	0	0	0
S_Kugg1989	2_Hard_shell	0	0	0	0	0	0	0	0	0	0	0		S_Kugg1989	2_Hard_shell	0.333333	0.285714	0	0.545455	0	0.5	0.25	0.466667	0.470588	0.636364	0		S_Kugg1989	2_Hard_shell	0	0	0	0	0	0	0	0	0	0	0
S_Kugg1989	3_Fragile	0	0	0	0	0	0	0	0	0	0	0		S_Kugg1989	3_Fragile	0.333333	0.428571	0.5	0.181818	0.333333	0	0.125	0.2	0.176471	0.0909091	0		S_Kugg1989	3_Fragile	0	0	0	0	0	0	0	0	0	0	0
S_Kugg1989	3_Intermediate	1	1	1	1	1	1	1	1	1	1	1		S_Kugg1989	3_Intermediate	0.333333	0.285714	0.5	0.272727	0.666667	0.5	0.5	0.266667	0.352941	0.272727	0.5		S_Kugg1989	3_Intermediate	0.333333	0.285714	0.5	0.272727	0.666667	0.5	0.5	0.266667	0.352941	0.272727	0.5
S_Kugg1989	3_Robust	0	0	0	0	0	0	0	0	0	0	0		S_Kugg1989	3_Robust	0.333333	0.285714	0	0.545455	0	0.5	0.375	0.533333	0.470588	0.636364	0.5		S_Kugg1989	3_Robust	0	0	0	0	0	0	0	0	0	0	0
S_Kugg1989	5_Inf_deep	0.333333	0.333333	0.333333	0.333333	0.333333	0.333333	0.333333	0.333333	0.333333	0.333333	0		S_Kugg1989	5_Inf_deep	0.333333	0.285714	0.25	0.0909091	0.666667	0.25	0.125	0.2	0.235294	0.181818	0		S_Kugg1989	5_Inf_deep	0.111111	0.0952381	0.0833333	0.030303	0.222222	0.0833333	0.0416667	0.0666667	0.0784314	0.0606061	0
S_Kugg1989	5_Inf_middle	0.333333	0.333333	0.333333	0.333333	0.333333	0.333333	0.333333	0.333333	0.333333	0.333333	0		S_Kugg1989	5_Inf_middle	0.333333	0.428571	0.25	0.363636	0.666667	0.25	0.25	0.333333	0.294118	0.272727	0		S_Kugg1989	5_Inf_middle	0.111111	0.142857	0.0833333	0.121212	0.222222	0.0833333	0.0833333	0.111111	0.0980392	0.0909091	0
S_Kugg1989	5_Inf_top	1	1	1	1	1	1	1	1	1	1	1		S_Kugg1989	5_Inf_top	1	0.857143	0.5	0.545455	0.666667	0.25	0.625	0.6	0.588235	0.545455	1		S_Kugg1989	5_Inf_top	1	0.857143	0.5	0.545455	0.666667	0.25	0.625	0.6	0.588235	0.545455	1
S_Kugg1989	5_Epibenthic	0.333333	0.333333	0.333333	0.333333	0.333333	0.333333	0.333333	0.333333	0.333333	0.333333	0.333333		S_Kugg1989	5_Epibenthic	1	0.571429	0.5	0.818182	0.666667	1	0.625	0.6	0.588235	0.636364	0.5		S_Kugg1989	5_Epibenthic	0.333333	0.190476	0.166667	0.272727	0.222222	0.333333	0.208333	0.2	0.196078	0.212121	0.166667
S_Kugg1989	5_Bent_pelagic_1	0	0	0	0	0	0	0	0	0	0	0		S_Kugg1989	5_Bent_pelagic	0	0	0.25	0.0909091	0	0	0	0.0666667	0.0588235	0	0		S_Kugg1989	5_Bent_pelagic	0	0	0	0	0	0	0	0	0	0	0
S_Kugg1989	9_low	0	0	0	0	0	0	0	0	0	0	0		S_Kugg1989	9_low	0.333333	0.142857	0	0.272727	0	0	0	0.133333	0.176471	0.181818	0		S_Kugg1989	9_low	0	0	0	0	0	0	0	0	0	0	0
S_Kugg1989	9_medium	1	1	0	1	1	1	1	1	1	1	1		S_Kugg1989	9_medium	0.666667	0.428571	0	0.363636	0.333333	0.5	0.375	0.466667	0.294118	0.272727	0.5		S_Kugg1989	9_medium	0.666667	0.428571	0	0.363636	0.333333	0.5	0.375	0.466667	0.294118	0.272727	0.5
S_Kugg1989	9_high	0	0	0	0	0	0	0	0	0	0	0		S_Kugg1989	9_high	0	0.428571	1	0.363636	0.666667	0.5	0.625	0.4	0.529412	0.545455	0.5		S_Kugg1989	9_high	0	0	0	0	0	0	0	0	0	0	0
S_Kugg1989	10_Swimming	0.333333	0.333333	0.333333	0.333333	0.333333	0.333333	0.333333	0.333333	0.333333	0.333333	0.333333		S_Kugg1989	Swimming	0.333333	0.142857	0.75	0.181818	0.666667	0.25	0.5	0.2	0.176471	0.181818	1		S_Kugg1989	Swimming	0.111111	0.047619	0.25	0.0606061	0.222222	0.0833333	0.166667	0.0666667	0.0588235	0.0606061	0.333333
S_Kugg1989	10_Surface_crawling	0.666667	0.666667	0.666667	0.666667	0.666667	0.666667	0.666667	0.666667	0.666667	0.666667	0.666667		S_Kugg1989	Surface_crawling	1	0.857143	0.75	0.909091	0.666667	1	1	0.8	0.764706	0.818182	1		S_Kugg1989	Surface_crawling	0.666667	0.571429	0.5	0.606061	0.444444	0.666667	0.666667	0.533333	0.509804	0.545455	0.666667
S_Kugg1989	10_burrowing	0	0	0	0	0	0	0	0	0	0	0		S_Kugg1989	burrowing	0	0.428571	0.5	0.181818	0.333333	0	0.5	0.466667	0.411765	0.363636	1		S_Kugg1989	burrowing	0	0	0	0	0	0	0	0	0	0	0
S_Kugg1989	11_Protruding_Sediment	1	1	1	1	1	1	1	1	1	1	0		S_Kugg1989	Protruding_Sediment	0.666667	0.571429	0.25	0.363636	0.666667	0.25	0.25	0.4	0.352941	0.272727	0		S_Kugg1989	Protruding_Sediment	0.666667	0.571429	0.25	0.363636	0.666667	0.25	0.25	0.4	0.352941	0.272727	0
S_Post1989	1_S	0.47	0.47	0	0.47	0	0.47	0.47	0.47	0.47	0.47	0		S_Post1989	1_S	0.333333	0.142857	0	0.181818	0	0.25	0.125	0.133333	0.117647	0.181818	0		S_Post1989	1_S	0.156667	0.0671429	0	0.0854545	0	0.1175	0.05875	0.0626667	0.0552941	0.0854545	0
S_Post1989	1_M	0.53	0.53	0.53	0.53	0.53	0.53	0.53	0.53	0.53	0.53	0.53		S_Post1989	1_M	0.666667	0.571429	0.75	0.545455	0.666667	0.75	0.625	0.4	0.588235	0.545455	0.5		S_Post1989	1_M	0.353333	0.302857	0.3975	0.289091	0.353333	0.3975	0.33125	0.212	0.311765	0.289091	0.265
S_Post1989	1_L	0	0	0	0	0	0	0	0	0	0	0		S_Post1989	1_L	0	0.285714	0.25	0.272727	0.333333	0	0.25	0.466667	0.294118	0.272727	0.5		S_Post1989	1_L	0	0	0	0	0	0	0	0	0	0	0
S_Post1989	2_No_prot.	0.176667	0.176667	0	0.176667	0.176667	0.176667	0.176667	0.176667	0.176667	0.176667	0		S_Post1989	2_No_prot.	0.666667	0.285714	0	0.181818	0.333333	0.5	0.125	0.133333	0.176471	0.181818	0		S_Post1989	2_No_prot.	0.117778	0.0504762	0	0.0321212	0.0588889	0.0883333	0.0220833	0.0235556	0.0311765	0.0321212	0
S_Post1989	2_Tube	0.17	0.17	0.17	0.17	0.17	0.17	0.17	0.17	0.17	0.17	0		S_Post1989	2_Tube	0.333333	0.285714	0.25	0.0909091	0.333333	0.25	0.25	0.133333	0.117647	0.0909091	0		S_Post1989	2_Tube	0.0566667	0.0485714	0.0425	0.0154545	0.0566667	0.0425	0.0425	0.0226667	0.02	0.0154545	0
S_Post1989	2_Burrow	0	0	0	0	0	0	0	0	0	0	0		S_Post1989	2_Burrow	0	0.142857	0.25	0	0.333333	0	0	0.0666667	0.176471	0.0909091	0		S_Post1989	2_Burrow	0	0	0	0	0	0	0	0	0	0	0
S_Post1989	2_Case	0	0	0	0	0	0	0	0	0	0	0		S_Post1989	2_Case	0	0.142857	0	0.0909091	0	0	0.125	0.0666667	0	0	0		S_Post1989	2_Case	0	0	0	0	0	0	0	0	0	0	0
S_Post1989	2_Soft_shell	0	0.00666667	0.00666667	0.00666667	0.00666667	0	0.00666667	0.00666667	0.00666667	0.00666667	0.00666667		S_Post1989	2_Soft_shell	0	0.142857	0.75	0.181818	0.333333	0	0.5	0.266667	0.176471	0.0909091	1		S_Post1989	2_Soft_shell	0	0.000952381	0.005	0.00121212	0.00222222	0	0.00333333	0.00177778	0.00117647	0.000606061	0.00666667
S_Post1989	2_Hard_shell	0.816667	0.816667	0	0.816667	0	0.816667	0.816667	0.816667	0.816667	0.816667	0		S_Post1989	2_Hard_shell	0.333333	0.285714	0	0.545455	0	0.5	0.25	0.466667	0.470588	0.636364	0		S_Post1989	2_Hard_shell	0.272222	0.233333	0	0.445455	0	0.408333	0.204167	0.381111	0.384314	0.519697	0
S_Post1989	3_Fragile	0.0133333	0.0133333	0.0133333	0.0133333	0.0133333	0	0.0133333	0.0133333	0.0133333	0.0133333	0		S_Post1989	3_Fragile	0.333333	0.428571	0.5	0.181818	0.333333	0	0.125	0.2	0.176471	0.0909091	0		S_Post1989	3_Fragile	0.00444444	0.00571429	0.00666667	0.00242424	0.00444444	0	0.00166667	0.00266667	0.00235294	0.00121212	0
S_Post1989	3_Intermediate	0.17	0.17	0.17	0.17	0.17	0.17	0.17	0.17	0.17	0.17	0.17		S_Post1989	3_Intermediate	0.333333	0.285714	0.5	0.272727	0.666667	0.5	0.5	0.266667	0.352941	0.272727	0.5		S_Post1989	3_Intermediate	0.0566667	0.0485714	0.085	0.0463636	0.113333	0.085	0.085	0.0453333	0.06	0.0463636	0.085
S_Post1989	3_Robust	0.816667	0.816667	0	0.816667	0	0.816667	0.816667	0.816667	0.816667	0.816667	0.816667		S_Post1989	3_Robust	0.333333	0.285714	0	0.545455	0	0.5	0.375	0.533333	0.470588	0.636364	0.5		S_Post1989	3_Robust	0.272222	0.233333	0	0.445455	0	0.408333	0.30625	0.435556	0.384314	0.519697	0.408333
S_Post1989	5_Inf_deep	0.0544444	0.0544444	0.0544444	0.0544444	0.0544444	0.0544444	0.0544444	0.0544444	0.0544444	0.0544444	0		S_Post1989	5_Inf_deep	0.333333	0.285714	0.25	0.0909091	0.666667	0.25	0.125	0.2	0.235294	0.181818	0		S_Post1989	5_Inf_deep	0.0181481	0.0155556	0.0136111	0.00494949	0.0362963	0.0136111	0.00680556	0.0108889	0.0128105	0.00989899	0
S_Post1989	5_Inf_middle	0.401111	0.401111	0.401111	0.401111	0.401111	0.401111	0.401111	0.401111	0.401111	0.401111	0		S_Post1989	5_Inf_middle	0.333333	0.428571	0.25	0.363636	0.666667	0.25	0.25	0.333333	0.294118	0.272727	0		S_Post1989	5_Inf_middle	0.133704	0.171905	0.100278	0.145859	0.267407	0.100278	0.100278	0.133704	0.117974	0.109394	0
S_Post1989	5_Inf_top	0.294444	0.294444	0.294444	0.294444	0.294444	0.294444	0.294444	0.294444	0.294444	0.294444	0.294444		S_Post1989	5_Inf_top	1	0.857143	0.5	0.545455	0.666667	0.25	0.625	0.6	0.588235	0.545455	1		S_Post1989	5_Inf_top	0.294444	0.252381	0.147222	0.160606	0.196296	0.0736111	0.184028	0.176667	0.173203	0.160606	0.294444
S_Post1989	5_Epibenthic	0.528889	0.528889	0.528889	0.528889	0.528889	0.528889	0.528889	0.528889	0.528889	0.528889	0.528889		S_Post1989	5_Epibenthic	1	0.571429	0.5	0.818182	0.666667	1	0.625	0.6	0.588235	0.636364	0.5		S_Post1989	5_Epibenthic	0.528889	0.302222	0.264444	0.432727	0.352593	0.528889	0.330556	0.317333	0.311111	0.336566	0.264444
S_Post1989	5_Bent_pelagic_1	0	0	0	0	0	0	0	0	0	0	0		S_Post1989	5_Bent_pelagic	0	0	0.25	0.0909091	0	0	0	0.0666667	0.0588235	0	0		S_Post1989	5_Bent_pelagic	0	0	0	0	0	0	0	0	0	0	0
S_Post1989	9_low	0.346667	0.346667	0	0.346667	0	0	0	0.346667	0.346667	0.346667	0		S_Post1989	9_low	0.333333	0.142857	0	0.272727	0	0	0	0.133333	0.176471	0.181818	0		S_Post1989	9_low	0.115556	0.0495238	0	0.0945455	0	0	0	0.0462222	0.0611765	0.0630303	0
S_Post1989	9_medium	0.176667	0.176667	0	0.176667	0.176667	0.176667	0.176667	0.176667	0.176667	0.176667	0.176667		S_Post1989	9_medium	0.666667	0.428571	0	0.363636	0.333333	0.5	0.375	0.466667	0.294118	0.272727	0.5		S_Post1989	9_medium	0.117778	0.0757143	0	0.0642424	0.0588889	0.0883333	0.06625	0.0824444	0.0519608	0.0481818	0.0883333
S_Post1989	9_high	0	0.476667	0.476667	0.476667	0.476667	0.476667	0.476667	0.476667	0.476667	0.476667	0.476667		S_Post1989	9_high	0	0.428571	1	0.363636	0.666667	0.5	0.625	0.4	0.529412	0.545455	0.5		S_Post1989	9_high	0	0.204286	0.476667	0.173333	0.317778	0.238333	0.297917	0.190667	0.252353	0.26	0.238333
S_Post1989	10_Swimming	0.0544444	0.0544444	0.0544444	0.0544444	0.0544444	0.0544444	0.0544444	0.0544444	0.0544444	0.0544444	0.0544444		S_Post1989	Swimming	0.333333	0.142857	0.75	0.181818	0.666667	0.25	0.5	0.2	0.176471	0.181818	1		S_Post1989	Swimming	0.0181481	0.00777778	0.0408333	0.00989899	0.0362963	0.0136111	0.0272222	0.0108889	0.00960784	0.00989899	0.0544444
S_Post1989	10_Surface_crawling	0.594444	0.594444	0.594444	0.594444	0.594444	0.594444	0.594444	0.594444	0.594444	0.594444	0.594444		S_Post1989	Surface_crawling	1	0.857143	0.75	0.909091	0.666667	1	1	0.8	0.764706	0.818182	1		S_Post1989	Surface_crawling	0.594444	0.509524	0.445833	0.540404	0.396296	0.594444	0.594444	0.475556	0.454575	0.486364	0.594444
S_Post1989	10_burrowing	0	0.353333	0.353333	0.353333	0.353333	0	0.353333	0.353333	0.353333	0.353333	0.353333		S_Post1989	burrowing	0	0.428571	0.5	0.181818	0.333333	0	0.5	0.466667	0.411765	0.363636	1		S_Post1989	burrowing	0	0.151429	0.176667	0.0642424	0.117778	0	0.176667	0.164889	0.14549	0.128485	0.353333
S_Post1989	11_Protruding_Sediment	0.523333	0.523333	0.523333	0.523333	0.523333	0.523333	0.523333	0.523333	0.523333	0.523333	0		S_Post1989	Protruding_Sediment	0.666667	0.571429	0.25	0.363636	0.666667	0.25	0.25	0.4	0.352941	0.272727	0		S_Post1989	Protruding_Sediment	0.348889	0.299048	0.130833	0.190303	0.348889	0.130833	0.130833	0.209333	0.184706	0.142727	0
S_Slott1989	1_S	0	0	0	0	0	0	0	0	0	0	0		S_Slott1989	1_S	0.333333	0.142857	0	0.181818	0	0.25	0.125	0.133333	0.117647	0.181818	0		S_Slott1989	1_S	0	0	0	0	0	0	0	0	0	0	0
S_Slott1989	1_M	0.957143	0.957143	0.957143	0.957143	0.957143	0.957143	0.957143	0.957143	0.957143	0.957143	0.957143		S_Slott1989	1_M	0.666667	0.571429	0.75	0.545455	0.666667	0.75	0.625	0.4	0.588235	0.545455	0.5		S_Slott1989	1_M	0.638095	0.546939	0.717857	0.522078	0.638095	0.717857	0.598214	0.382857	0.563025	0.522078	0.478571
S_Slott1989	1_L	0	0.0428571	0.0428571	0.0428571	0.0428571	0	0.0428571	0.0428571	0.0428571	0.0428571	0.0428571		S_Slott1989	1_L	0	0.285714	0.25	0.272727	0.333333	0	0.25	0.466667	0.294118	0.272727	0.5		S_Slott1989	1_L	0	0.0122449	0.0107143	0.0116883	0.0142857	0	0.0107143	0.02	0.012605	0.0116883	0.0214286
S_Slott1989	2_No_prot.	0.0428571	0.0428571	0	0.0428571	0.0428571	0.0428571	0.0428571	0.0428571	0.0428571	0.0428571	0		S_Slott1989	2_No_prot.	0.666667	0.285714	0	0.181818	0.333333	0.5	0.125	0.133333	0.176471	0.181818	0		S_Slott1989	2_No_prot.	0.0285714	0.0122449	0	0.00779221	0.0142857	0.0214286	0.00535714	0.00571429	0.00756303	0.00779221	0
S_Slott1989	2_Tube	0.0428571	0.0428571	0.0428571	0.0428571	0.0428571	0.0428571	0.0428571	0.0428571	0.0428571	0.0428571	0		S_Slott1989	2_Tube	0.333333	0.285714	0.25	0.0909091	0.333333	0.25	0.25	0.133333	0.117647	0.0909091	0		S_Slott1989	2_Tube	0.0142857	0.0122449	0.0107143	0.0038961	0.0142857	0.0107143	0.0107143	0.00571429	0.00504202	0.0038961	0
S_Slott1989	2_Burrow	0	0	0	0	0	0	0	0	0	0	0		S_Slott1989	2_Burrow	0	0.142857	0.25	0	0.333333	0	0	0.0666667	0.176471	0.0909091	0		S_Slott1989	2_Burrow	0	0	0	0	0	0	0	0	0	0	0
S_Slott1989	2_Case	0	0.0285714	0	0.0285714	0	0	0.0285714	0.0285714	0	0	0		S_Slott1989	2_Case	0	0.142857	0	0.0909091	0	0	0.125	0.0666667	0	0	0		S_Slott1989	2_Case	0	0.00408163	0	0.0025974	0	0	0.00357143	0.00190476	0	0	0
S_Slott1989	2_Soft_shell	0	0	0	0	0	0	0	0	0	0	0		S_Slott1989	2_Soft_shell	0	0.142857	0.75	0.181818	0.333333	0	0.5	0.266667	0.176471	0.0909091	1		S_Slott1989	2_Soft_shell	0	0	0	0	0	0	0	0	0	0	0
S_Slott1989	2_Hard_shell	0.928571	0.928571	0	0.928571	0	0.928571	0.928571	0.928571	0.928571	0.928571	0		S_Slott1989	2_Hard_shell	0.333333	0.285714	0	0.545455	0	0.5	0.25	0.466667	0.470588	0.636364	0		S_Slott1989	2_Hard_shell	0.309524	0.265306	0	0.506494	0	0.464286	0.232143	0.433333	0.436975	0.590909	0
S_Slott1989	3_Fragile	0.0285714	0.0285714	0.0285714	0.0285714	0.0285714	0	0.0285714	0.0285714	0.0285714	0.0285714	0		S_Slott1989	3_Fragile	0.333333	0.428571	0.5	0.181818	0.333333	0	0.125	0.2	0.176471	0.0909091	0		S_Slott1989	3_Fragile	0.00952381	0.0122449	0.0142857	0.00519481	0.00952381	0	0.00357143	0.00571429	0.00504202	0.0025974	0
S_Slott1989	3_Intermediate	0.0428571	0.0428571	0.0428571	0.0428571	0.0428571	0.0428571	0.0428571	0.0428571	0.0428571	0.0428571	0.0428571		S_Slott1989	3_Intermediate	0.333333	0.285714	0.5	0.272727	0.666667	0.5	0.5	0.266667	0.352941	0.272727	0.5		S_Slott1989	3_Intermediate	0.0142857	0.0122449	0.0214286	0.0116883	0.0285714	0.0214286	0.0214286	0.0114286	0.0151261	0.0116883	0.0214286
S_Slott1989	3_Robust	0.928571	0.928571	0	0.928571	0	0.928571	0.928571	0.928571	0.928571	0.928571	0.928571		S_Slott1989	3_Robust	0.333333	0.285714	0	0.545455	0	0.5	0.375	0.533333	0.470588	0.636364	0.5		S_Slott1989	3_Robust	0.309524	0.265306	0	0.506494	0	0.464286	0.348214	0.495238	0.436975	0.590909	0.464286
S_Slott1989	5_Inf_deep	0.0285714	0.0285714	0.0285714	0.0285714	0.0285714	0.0285714	0.0285714	0.0285714	0.0285714	0.0285714	0		S_Slott1989	5_Inf_deep	0.333333	0.285714	0.25	0.0909091	0.666667	0.25	0.125	0.2	0.235294	0.181818	0		S_Slott1989	5_Inf_deep	0.00952381	0.00816327	0.00714286	0.0025974	0.0190476	0.00714286	0.00357143	0.00571429	0.00672269	0.00519481	0
S_Slott1989	5_Inf_middle	0.957143	0.957143	0.957143	0.957143	0.957143	0.957143	0.957143	0.957143	0.957143	0.957143	0		S_Slott1989	5_Inf_middle	0.333333	0.428571	0.25	0.363636	0.666667	0.25	0.25	0.333333	0.294118	0.272727	0		S_Slott1989	5_Inf_middle	0.319048	0.410204	0.239286	0.348052	0.638095	0.239286	0.239286	0.319048	0.281513	0.261039	0
S_Slott1989	5_Inf_top	0.357143	0.357143	0.357143	0.357143	0.357143	0.357143	0.357143	0.357143	0.357143	0.357143	0.357143		S_Slott1989	5_Inf_top	1	0.857143	0.5	0.545455	0.666667	0.25	0.625	0.6	0.588235	0.545455	1		S_Slott1989	5_Inf_top	0.357143	0.306122	0.178571	0.194805	0.238095	0.0892857	0.223214	0.214286	0.210084	0.194805	0.357143
S_Slott1989	5_Epibenthic	0.0142857	0.0142857	0.0142857	0.0142857	0.0142857	0.0142857	0.0142857	0.0142857	0.0142857	0.0142857	0.0142857		S_Slott1989	5_Epibenthic	1	0.571429	0.5	0.818182	0.666667	1	0.625	0.6	0.588235	0.636364	0.5		S_Slott1989	5_Epibenthic	0.0142857	0.00816327	0.00714286	0.0116883	0.00952381	0.0142857	0.00892857	0.00857143	0.00840336	0.00909091	0.00714286
S_Slott1989	5_Bent_pelagic_1	0	0	0	0	0	0	0	0	0	0	0		S_Slott1989	5_Bent_pelagic	0	0	0.25	0.0909091	0	0	0	0.0666667	0.0588235	0	0		S_Slott1989	5_Bent_pelagic	0	0	0	0	0	0	0	0	0	0	0
S_Slott1989	9_low	0.914286	0.914286	0	0.914286	0	0	0	0.914286	0.914286	0.914286	0		S_Slott1989	9_low	0.333333	0.142857	0	0.272727	0	0	0	0.133333	0.176471	0.181818	0		S_Slott1989	9_low	0.304762	0.130612	0	0.249351	0	0	0	0.121905	0.161345	0.166234	0
S_Slott1989	9_medium	0.0857143	0.0857143	0	0.0857143	0.0857143	0.0857143	0.0857143	0.0857143	0.0857143	0.0857143	0.0857143		S_Slott1989	9_medium	0.666667	0.428571	0	0.363636	0.333333	0.5	0.375	0.466667	0.294118	0.272727	0.5		S_Slott1989	9_medium	0.0571429	0.0367347	0	0.0311688	0.0285714	0.0428571	0.0321429	0.04	0.0252101	0.0233766	0.0428571
S_Slott1989	9_high	0	0	0	0	0	0	0	0	0	0	0		S_Slott1989	9_high	0	0.428571	1	0.363636	0.666667	0.5	0.625	0.4	0.529412	0.545455	0.5		S_Slott1989	9_high	0	0	0	0	0	0	0	0	0	0	0
S_Slott1989	10_Swimming	0.0142857	0.0142857	0.0142857	0.0142857	0.0142857	0.0142857	0.0142857	0.0142857	0.0142857	0.0142857	0.0142857		S_Slott1989	Swimming	0.333333	0.142857	0.75	0.181818	0.666667	0.25	0.5	0.2	0.176471	0.181818	1		S_Slott1989	Swimming	0.0047619	0.00204082	0.0107143	0.0025974	0.00952381	0.00357143	0.00714286	0.00285714	0.00252101	0.0025974	0.0142857
S_Slott1989	10_Surface_crawling	0.047619	0.047619	0.047619	0.047619	0.047619	0.047619	0.047619	0.047619	0.047619	0.047619	0.047619		S_Slott1989	Surface_crawling	1	0.857143	0.75	0.909091	0.666667	1	1	0.8	0.764706	0.818182	1		S_Slott1989	Surface_crawling	0.047619	0.0408163	0.0357143	0.04329	0.031746	0.047619	0.047619	0.0380952	0.0364146	0.038961	0.047619
S_Slott1989	10_burrowing	0	0.957143	0.957143	0.957143	0.957143	0	0.957143	0.957143	0.957143	0.957143	0.957143		S_Slott1989	burrowing	0	0.428571	0.5	0.181818	0.333333	0	0.5	0.466667	0.411765	0.363636	1		S_Slott1989	burrowing	0	0.410204	0.478571	0.174026	0.319048	0	0.478571	0.446667	0.394118	0.348052	0.957143
S_Slott1989	11_Protruding_Sediment	1	1	1	1	1	1	1	1	1	1	0		S_Slott1989	Protruding_Sediment	0.666667	0.571429	0.25	0.363636	0.666667	0.25	0.25	0.4	0.352941	0.272727	0		S_Slott1989	Protruding_Sediment	0.666667	0.571429	0.25	0.363636	0.666667	0.25	0.25	0.4	0.352941	0.272727	0
S_Slem1989	1_S	0.405316	0.405316	0	0.405316	0	0.405316	0.405316	0.405316	0.405316	0.405316	0		S_Slem1989	1_S	0.333333	0.142857	0	0.181818	0	0.25	0.125	0.133333	0.117647	0.181818	0		S_Slem1989	1_S	0.135105	0.0579022	0	0.0736937	0	0.101329	0.0506645	0.0540421	0.0476842	0.0736937	0
S_Slem1989	1_M	0.461794	0.461794	0.461794	0.461794	0.461794	0.461794	0.461794	0.461794	0.461794	0.461794	0.461794		S_Slem1989	1_M	0.666667	0.571429	0.75	0.545455	0.666667	0.75	0.625	0.4	0.588235	0.545455	0.5		S_Slem1989	1_M	0.307863	0.263882	0.346346	0.251888	0.307863	0.346346	0.288621	0.184718	0.271644	0.251888	0.230897
S_Slem1989	1_L	0	0.13289	0.13289	0.13289	0.13289	0	0.13289	0.13289	0.13289	0.13289	0.13289		S_Slem1989	1_L	0	0.285714	0.25	0.272727	0.333333	0	0.25	0.466667	0.294118	0.272727	0.5		S_Slem1989	1_L	0	0.0379687	0.0332226	0.0362428	0.0442968	0	0.0332226	0.0620155	0.0390854	0.0362428	0.0664452
S_Slem1989	2_No_prot.	0.0498339	0.0498339	0	0.0498339	0.0498339	0.0498339	0.0498339	0.0498339	0.0498339	0.0498339	0		S_Slem1989	2_No_prot.	0.666667	0.285714	0	0.181818	0.333333	0.5	0.125	0.133333	0.176471	0.181818	0		S_Slem1989	2_No_prot.	0.0332226	0.0142383	0	0.00906071	0.0166113	0.0249169	0.00622924	0.00664452	0.00879422	0.00906071	0
S_Slem1989	2_Tube	0.0498339	0.0498339	0.0498339	0.0498339	0.0498339	0.0498339	0.0498339	0.0498339	0.0498339	0.0498339	0		S_Slem1989	2_Tube	0.333333	0.285714	0.25	0.0909091	0.333333	0.25	0.25	0.133333	0.117647	0.0909091	0		S_Slem1989	2_Tube	0.0166113	0.0142383	0.0124585	0.00453035	0.0166113	0.0124585	0.0124585	0.00664452	0.00586281	0.00453035	0
S_Slem1989	2_Burrow	0	0	0	0	0	0	0	0	0	0	0		S_Slem1989	2_Burrow	0	0.142857	0.25	0	0.333333	0	0	0.0666667	0.176471	0.0909091	0		S_Slem1989	2_Burrow	0	0	0	0	0	0	0	0	0	0	0
S_Slem1989	2_Case	0	0.013289	0	0.013289	0	0	0.013289	0.013289	0	0	0		S_Slem1989	2_Case	0	0.142857	0	0.0909091	0	0	0.125	0.0666667	0	0	0		S_Slem1989	2_Case	0	0.00189843	0	0.00120809	0	0	0.00166113	0.000885936	0	0	0
S_Slem1989	2_Soft_shell	0	0.013289	0.013289	0.013289	0.013289	0	0.013289	0.013289	0.013289	0.013289	0.013289		S_Slem1989	2_Soft_shell	0	0.142857	0.75	0.181818	0.333333	0	0.5	0.266667	0.176471	0.0909091	1		S_Slem1989	2_Soft_shell	0	0.00189843	0.00996678	0.00241619	0.00442968	0	0.00664452	0.00354374	0.00234512	0.00120809	0.013289
S_Slem1989	2_Hard_shell	0.923588	0.923588	0	0.923588	0	0.923588	0.923588	0.923588	0.923588	0.923588	0		S_Slem1989	2_Hard_shell	0.333333	0.285714	0	0.545455	0	0.5	0.25	0.466667	0.470588	0.636364	0		S_Slem1989	2_Hard_shell	0.307863	0.263882	0	0.503775	0	0.461794	0.230897	0.431008	0.43463	0.587738	0
S_Slem1989	3_Fragile	0.013289	0.013289	0.013289	0.013289	0.013289	0	0.013289	0.013289	0.013289	0.013289	0		S_Slem1989	3_Fragile	0.333333	0.428571	0.5	0.181818	0.333333	0	0.125	0.2	0.176471	0.0909091	0		S_Slem1989	3_Fragile	0.00442968	0.0056953	0.00664452	0.00241619	0.00442968	0	0.00166113	0.00265781	0.00234512	0.00120809	0
S_Slem1989	3_Intermediate	0.0631229	0.0631229	0.0631229	0.0631229	0.0631229	0.0631229	0.0631229	0.0631229	0.0631229	0.0631229	0.0631229		S_Slem1989	3_Intermediate	0.333333	0.285714	0.5	0.272727	0.666667	0.5	0.5	0.266667	0.352941	0.272727	0.5		S_Slem1989	3_Intermediate	0.021041	0.0180351	0.0315615	0.0172153	0.0420819	0.0315615	0.0315615	0.0168328	0.0222787	0.0172153	0.0315615
S_Slem1989	3_Robust	0.923588	0.923588	0	0.923588	0	0.923588	0.923588	0.923588	0.923588	0.923588	0.923588		S_Slem1989	3_Robust	0.333333	0.285714	0	0.545455	0	0.5	0.375	0.533333	0.470588	0.636364	0.5		S_Slem1989	3_Robust	0.307863	0.263882	0	0.503775	0	0.461794	0.346346	0.49258	0.43463	0.587738	0.461794
S_Slem1989	5_Inf_deep	0.0431894	0.0431894	0.0431894	0.0431894	0.0431894	0.0431894	0.0431894	0.0431894	0.0431894	0.0431894	0		S_Slem1989	5_Inf_deep	0.333333	0.285714	0.25	0.0909091	0.666667	0.25	0.125	0.2	0.235294	0.181818	0		S_Slem1989	5_Inf_deep	0.0143965	0.0123398	0.0107973	0.00392631	0.0287929	0.0107973	0.00539867	0.00863787	0.0101622	0.00785261	0
S_Slem1989	5_Inf_middle	0.44186	0.44186	0.44186	0.44186	0.44186	0.44186	0.44186	0.44186	0.44186	0.44186	0		S_Slem1989	5_Inf_middle	0.333333	0.428571	0.25	0.363636	0.666667	0.25	0.25	0.333333	0.294118	0.272727	0		S_Slem1989	5_Inf_middle	0.147287	0.189369	0.110465	0.160677	0.294574	0.110465	0.110465	0.147287	0.129959	0.120507	0
S_Slem1989	5_Inf_top	0.280177	0.280177	0.280177	0.280177	0.280177	0.280177	0.280177	0.280177	0.280177	0.280177	0.280177		S_Slem1989	5_Inf_top	1	0.857143	0.5	0.545455	0.666667	0.25	0.625	0.6	0.588235	0.545455	1		S_Slem1989	5_Inf_top	0.280177	0.240152	0.140089	0.152824	0.186785	0.0700443	0.175111	0.168106	0.16481	0.152824	0.280177
S_Slem1989	5_Epibenthic	0.435216	0.435216	0.435216	0.435216	0.435216	0.435216	0.435216	0.435216	0.435216	0.435216	0.435216		S_Slem1989	5_Epibenthic	1	0.571429	0.5	0.818182	0.666667	1	0.625	0.6	0.588235	0.636364	0.5		S_Slem1989	5_Epibenthic	0.435216	0.248695	0.217608	0.356086	0.290144	0.435216	0.27201	0.26113	0.256009	0.276956	0.217608
S_Slem1989	5_Bent_pelagic_1	0	0	0	0	0	0	0	0	0	0	0		S_Slem1989	5_Bent_pelagic	0	0	0.25	0.0909091	0	0	0	0.0666667	0.0588235	0	0		S_Slem1989	5_Bent_pelagic	0	0	0	0	0	0	0	0	0	0	0
S_Slem1989	9_low	0.398671	0.398671	0	0.398671	0	0	0	0.398671	0.398671	0.398671	0		S_Slem1989	9_low	0.333333	0.142857	0	0.272727	0	0	0	0.133333	0.176471	0.181818	0		S_Slem1989	9_low	0.13289	0.056953	0	0.108728	0	0	0	0.0531561	0.0703537	0.0724857	0
S_Slem1989	9_medium	0.182724	0.182724	0	0.182724	0.182724	0.182724	0.182724	0.182724	0.182724	0.182724	0.182724		S_Slem1989	9_medium	0.666667	0.428571	0	0.363636	0.333333	0.5	0.375	0.466667	0.294118	0.272727	0.5		S_Slem1989	9_medium	0.121816	0.0783104	0	0.0664452	0.0609081	0.0913621	0.0685216	0.0852713	0.0537424	0.0498339	0.0913621
S_Slem1989	9_high	0	0.418605	0.418605	0.418605	0.418605	0.418605	0.418605	0.418605	0.418605	0.418605	0.418605		S_Slem1989	9_high	0	0.428571	1	0.363636	0.666667	0.5	0.625	0.4	0.529412	0.545455	0.5		S_Slem1989	9_high	0	0.179402	0.418605	0.15222	0.27907	0.209302	0.261628	0.167442	0.221614	0.22833	0.209302
S_Slem1989	10_Swimming	0.0254707	0.0254707	0.0254707	0.0254707	0.0254707	0.0254707	0.0254707	0.0254707	0.0254707	0.0254707	0.0254707		S_Slem1989	Swimming	0.333333	0.142857	0.75	0.181818	0.666667	0.25	0.5	0.2	0.176471	0.181818	1		S_Slem1989	Swimming	0.00849022	0.00363866	0.019103	0.00463103	0.0169804	0.00636766	0.0127353	0.00509413	0.00449482	0.00463103	0.0254707
S_Slem1989	10_Surface_crawling	0.491694	0.491694	0.491694	0.491694	0.491694	0.491694	0.491694	0.491694	0.491694	0.491694	0.491694		S_Slem1989	Surface_crawling	1	0.857143	0.75	0.909091	0.666667	1	1	0.8	0.764706	0.818182	1		S_Slem1989	Surface_crawling	0.491694	0.421452	0.368771	0.446995	0.327796	0.491694	0.491694	0.393355	0.376002	0.402295	0.491694
S_Slem1989	10_burrowing	0	0.531561	0.531561	0.531561	0.531561	0	0.531561	0.531561	0.531561	0.531561	0.531561		S_Slem1989	burrowing	0	0.428571	0.5	0.181818	0.333333	0	0.5	0.466667	0.411765	0.363636	1		S_Slem1989	burrowing	0	0.227812	0.265781	0.0966475	0.177187	0	0.265781	0.248062	0.218878	0.193295	0.531561
S_Slem1989	11_Protruding_Sediment	0.488372	0.488372	0.488372	0.488372	0.488372	0.488372	0.488372	0.488372	0.488372	0.488372	0		S_Slem1989	Protruding_Sediment	0.666667	0.571429	0.25	0.363636	0.666667	0.25	0.25	0.4	0.352941	0.272727	0		S_Slem1989	Protruding_Sediment	0.325581	0.27907	0.122093	0.17759	0.325581	0.122093	0.122093	0.195349	0.172367	0.133192	0
S_AlBe2000	1_S	0.016656	0.016656	0	0.016656	0	0.016656	0.016656	0.016656	0.016656	0.016656	0		S_AlBe2000	1_S	0.333333	0.142857	0	0.181818	0	0.25	0.125	0.133333	0.117647	0.181818	0		S_AlBe2000	1_S	0.005552	0.00237943	0	0.00302836	0	0.004164	0.002082	0.0022208	0.00195953	0.00302836	0
S_AlBe2000	1_M	0.801409	0.801409	0.801409	0.801409	0.801409	0.801409	0.801409	0.801409	0.801409	0.801409	0.801409		S_AlBe2000	1_M	0.666667	0.571429	0.75	0.545455	0.666667	0.75	0.625	0.4	0.588235	0.545455	0.5		S_AlBe2000	1_M	0.534273	0.457948	0.601057	0.437132	0.534273	0.601057	0.500881	0.320564	0.471417	0.437132	0.400705
S_AlBe2000	1_L	0	0.181935	0.181935	0.181935	0.181935	0	0.181935	0.181935	0.181935	0.181935	0.181935		S_AlBe2000	1_L	0	0.285714	0.25	0.272727	0.333333	0	0.25	0.466667	0.294118	0.272727	0.5		S_AlBe2000	1_L	0	0.0519813	0.0454837	0.0496185	0.0606449	0	0.0454837	0.0849028	0.0535102	0.0496185	0.0909673
S_AlBe2000	2_No_prot.	0.610506	0.610506	0	0.610506	0.610506	0.610506	0.610506	0.610506	0.610506	0.610506	0		S_AlBe2000	2_No_prot.	0.666667	0.285714	0	0.181818	0.333333	0.5	0.125	0.133333	0.176471	0.181818	0		S_AlBe2000	2_No_prot.	0.407004	0.17443	0	0.111001	0.203502	0.305253	0.0763133	0.0814008	0.107736	0.111001	0
S_AlBe2000	2_Tube	0.00960922	0.00960922	0.00960922	0.00960922	0.00960922	0.00960922	0.00960922	0.00960922	0.00960922	0.00960922	0		S_AlBe2000	2_Tube	0.333333	0.285714	0.25	0.0909091	0.333333	0.25	0.25	0.133333	0.117647	0.0909091	0		S_AlBe2000	2_Tube	0.00320307	0.00274549	0.00240231	0.000873566	0.00320307	0.00240231	0.00240231	0.00128123	0.0011305	0.000873566	0
S_AlBe2000	2_Burrow	0	0.181935	0.181935	0	0.181935	0	0	0.181935	0.181935	0.181935	0		S_AlBe2000	2_Burrow	0	0.142857	0.25	0	0.333333	0	0	0.0666667	0.176471	0.0909091	0		S_AlBe2000	2_Burrow	0	0.0259907	0.0454837	0	0.0606449	0	0	0.012129	0.0321061	0.0165395	0
S_AlBe2000	2_Case	0	0	0	0	0	0	0	0	0	0	0		S_AlBe2000	2_Case	0	0.142857	0	0.0909091	0	0	0.125	0.0666667	0	0	0		S_AlBe2000	2_Case	0	0	0	0	0	0	0	0	0	0	0
S_AlBe2000	2_Soft_shell	0	0	0	0	0	0	0	0	0	0	0		S_AlBe2000	2_Soft_shell	0	0.142857	0.75	0.181818	0.333333	0	0.5	0.266667	0.176471	0.0909091	1		S_AlBe2000	2_Soft_shell	0	0	0	0	0	0	0	0	0	0	0
S_AlBe2000	2_Hard_shell	0.207559	0.207559	0	0.207559	0	0.207559	0.207559	0.207559	0.207559	0.207559	0		S_AlBe2000	2_Hard_shell	0.333333	0.285714	0	0.545455	0	0.5	0.25	0.466667	0.470588	0.636364	0		S_AlBe2000	2_Hard_shell	0.0691864	0.0593026	0	0.113214	0	0.10378	0.0518898	0.096861	0.0976749	0.132083	0
S_AlBe2000	3_Fragile	0.782832	0.782832	0.782832	0.782832	0.782832	0	0.782832	0.782832	0.782832	0.782832	0		S_AlBe2000	3_Fragile	0.333333	0.428571	0.5	0.181818	0.333333	0	0.125	0.2	0.176471	0.0909091	0		S_AlBe2000	3_Fragile	0.260944	0.335499	0.391416	0.142333	0.260944	0	0.0978539	0.156566	0.138147	0.0711665	0
S_AlBe2000	3_Intermediate	0.00960922	0.00960922	0.00960922	0.00960922	0.00960922	0.00960922	0.00960922	0.00960922	0.00960922	0.00960922	0.00960922		S_AlBe2000	3_Intermediate	0.333333	0.285714	0.5	0.272727	0.666667	0.5	0.5	0.266667	0.352941	0.272727	0.5		S_AlBe2000	3_Intermediate	0.00320307	0.00274549	0.00480461	0.0026207	0.00640615	0.00480461	0.00480461	0.00256246	0.00339149	0.0026207	0.00480461
S_AlBe2000	3_Robust	0.207559	0.207559	0	0.207559	0	0.207559	0.207559	0.207559	0.207559	0.207559	0.207559		S_AlBe2000	3_Robust	0.333333	0.285714	0	0.545455	0	0.5	0.375	0.533333	0.470588	0.636364	0.5		S_AlBe2000	3_Robust	0.0691864	0.0593026	0	0.113214	0	0.10378	0.0778347	0.110698	0.0976749	0.132083	0.10378
S_AlBe2000	5_Inf_deep	0.185138	0.185138	0.185138	0.185138	0.185138	0.185138	0.185138	0.185138	0.185138	0.185138	0		S_AlBe2000	5_Inf_deep	0.333333	0.285714	0.25	0.0909091	0.666667	0.25	0.125	0.2	0.235294	0.181818	0		S_AlBe2000	5_Inf_deep	0.0617126	0.0528965	0.0462844	0.0168307	0.123425	0.0462844	0.0231422	0.0370275	0.0435618	0.0336614	0
S_AlBe2000	5_Inf_middle	0.125774	0.125774	0.125774	0.125774	0.125774	0.125774	0.125774	0.125774	0.125774	0.125774	0		S_AlBe2000	5_Inf_middle	0.333333	0.428571	0.25	0.363636	0.666667	0.25	0.25	0.333333	0.294118	0.272727	0		S_AlBe2000	5_Inf_middle	0.0419247	0.0539032	0.0314435	0.045736	0.0838494	0.0314435	0.0314435	0.0419247	0.0369924	0.034302	0
S_AlBe2000	5_Inf_top	0.476831	0.476831	0.476831	0.476831	0.476831	0.476831	0.476831	0.476831	0.476831	0.476831	0.476831		S_AlBe2000	5_Inf_top	1	0.857143	0.5	0.545455	0.666667	0.25	0.625	0.6	0.588235	0.545455	1		S_AlBe2000	5_Inf_top	0.476831	0.408712	0.238416	0.26009	0.317887	0.119208	0.298019	0.286099	0.280489	0.26009	0.476831
S_AlBe2000	5_Epibenthic	0.404228	0.404228	0.404228	0.404228	0.404228	0.404228	0.404228	0.404228	0.404228	0.404228	0.404228		S_AlBe2000	5_Epibenthic	1	0.571429	0.5	0.818182	0.666667	1	0.625	0.6	0.588235	0.636364	0.5		S_AlBe2000	5_Epibenthic	0.404228	0.230987	0.202114	0.330732	0.269485	0.404228	0.252643	0.242537	0.237781	0.257236	0.202114
S_AlBe2000	5_Bent_pelagic_1	0	0	0	0	0	0	0	0	0	0	0		S_AlBe2000	5_Bent_pelagic	0	0	0.25	0.0909091	0	0	0	0.0666667	0.0588235	0	0		S_AlBe2000	5_Bent_pelagic	0	0	0	0	0	0	0	0	0	0	0
S_AlBe2000	9_low	0.0179372	0.0179372	0	0.0179372	0	0	0	0.0179372	0.0179372	0.0179372	0		S_AlBe2000	9_low	0.333333	0.142857	0	0.272727	0	0	0	0.133333	0.176471	0.181818	0		S_AlBe2000	9_low	0.00597907	0.00256246	0	0.00489197	0	0	0	0.00239163	0.00316539	0.00326131	0
S_AlBe2000	9_medium	0.611787	0.611787	0	0.611787	0.611787	0.611787	0.611787	0.611787	0.611787	0.611787	0.611787		S_AlBe2000	9_medium	0.666667	0.428571	0	0.363636	0.333333	0.5	0.375	0.466667	0.294118	0.272727	0.5		S_AlBe2000	9_medium	0.407858	0.262195	0	0.222468	0.203929	0.305894	0.22942	0.285501	0.179937	0.166851	0.305894
S_AlBe2000	9_high	0	0.370275	0.370275	0.370275	0.370275	0.370275	0.370275	0.370275	0.370275	0.370275	0.370275		S_AlBe2000	9_high	0	0.428571	1	0.363636	0.666667	0.5	0.625	0.4	0.529412	0.545455	0.5		S_AlBe2000	9_high	0	0.158689	0.370275	0.134646	0.24685	0.185138	0.231422	0.14811	0.196028	0.201968	0.185138
S_AlBe2000	10_Swimming	0.00320307	0.00320307	0.00320307	0.00320307	0.00320307	0.00320307	0.00320307	0.00320307	0.00320307	0.00320307	0.00320307		S_AlBe2000	Swimming	0.333333	0.142857	0.75	0.181818	0.666667	0.25	0.5	0.2	0.176471	0.181818	1		S_AlBe2000	Swimming	0.00106769	0.000457582	0.00240231	0.000582377	0.00213538	0.000800769	0.00160154	0.000640615	0.000565249	0.000582377	0.00320307
S_AlBe2000	10_Surface_crawling	0.813581	0.813581	0.813581	0.813581	0.813581	0.813581	0.813581	0.813581	0.813581	0.813581	0.813581		S_AlBe2000	Surface_crawling	1	0.857143	0.75	0.909091	0.666667	1	1	0.8	0.764706	0.818182	1		S_AlBe2000	Surface_crawling	0.813581	0.697355	0.610186	0.739619	0.542387	0.813581	0.813581	0.650865	0.62215	0.665657	0.813581
S_AlBe2000	10_burrowing	0	0.183216	0.183216	0.183216	0.183216	0	0.183216	0.183216	0.183216	0.183216	0.183216		S_AlBe2000	burrowing	0	0.428571	0.5	0.181818	0.333333	0	0.5	0.466667	0.411765	0.363636	1		S_AlBe2000	burrowing	0	0.0785211	0.0916079	0.033312	0.061072	0	0.0916079	0.0855007	0.0754418	0.066624	0.183216
S_AlBe2000	11_Protruding_Sediment	0.793722	0.793722	0.793722	0.793722	0.793722	0.793722	0.793722	0.793722	0.793722	0.793722	0		S_AlBe2000	Protruding_Sediment	0.666667	0.571429	0.25	0.363636	0.666667	0.25	0.25	0.4	0.352941	0.272727	0		S_AlBe2000	Protruding_Sediment	0.529148	0.453555	0.19843	0.288626	0.529148	0.19843	0.19843	0.317489	0.280137	0.21647	0
S_Bruk2000	1_S	0	0	0	0	0	0	0	0	0	0	0		S_Bruk2000	1_S	0.333333	0.142857	0	0.181818	0	0.25	0.125	0.133333	0.117647	0.181818	0		S_Bruk2000	1_S	0	0	0	0	0	0	0	0	0	0	0
S_Bruk2000	1_M	0.3706	0.3706	0.3706	0.3706	0.3706	0.3706	0.3706	0.3706	0.3706	0.3706	0.3706		S_Bruk2000	1_M	0.666667	0.571429	0.75	0.545455	0.666667	0.75	0.625	0.4	0.588235	0.545455	0.5		S_Bruk2000	1_M	0.247067	0.211772	0.27795	0.202146	0.247067	0.27795	0.231625	0.14824	0.218	0.202146	0.1853
S_Bruk2000	1_L	0	0.6294	0.6294	0.6294	0.6294	0	0.6294	0.6294	0.6294	0.6294	0.6294		S_Bruk2000	1_L	0	0.285714	0.25	0.272727	0.333333	0	0.25	0.466667	0.294118	0.272727	0.5		S_Bruk2000	1_L	0	0.179828	0.15735	0.171654	0.2098	0	0.15735	0.29372	0.185118	0.171654	0.3147
S_Bruk2000	2_No_prot.	0.358178	0.358178	0	0.358178	0.358178	0.358178	0.358178	0.358178	0.358178	0.358178	0		S_Bruk2000	2_No_prot.	0.666667	0.285714	0	0.181818	0.333333	0.5	0.125	0.133333	0.176471	0.181818	0		S_Bruk2000	2_No_prot.	0.238785	0.102337	0	0.0651233	0.119393	0.179089	0.0447723	0.0477571	0.0632079	0.0651233	0
S_Bruk2000	2_Tube	0.358178	0.358178	0.358178	0.358178	0.358178	0.358178	0.358178	0.358178	0.358178	0.358178	0		S_Bruk2000	2_Tube	0.333333	0.285714	0.25	0.0909091	0.333333	0.25	0.25	0.133333	0.117647	0.0909091	0		S_Bruk2000	2_Tube	0.119393	0.102337	0.0895445	0.0325616	0.119393	0.0895445	0.0895445	0.0477571	0.0421386	0.0325616	0
S_Bruk2000	2_Burrow	0	0.6294	0.6294	0	0.6294	0	0	0.6294	0.6294	0.6294	0		S_Bruk2000	2_Burrow	0	0.142857	0.25	0	0.333333	0	0	0.0666667	0.176471	0.0909091	0		S_Bruk2000	2_Burrow	0	0.0899142	0.15735	0	0.2098	0	0	0.04196	0.111071	0.0572181	0
S_Bruk2000	2_Case	0	0	0	0	0	0	0	0	0	0	0		S_Bruk2000	2_Case	0	0.142857	0	0.0909091	0	0	0.125	0.0666667	0	0	0		S_Bruk2000	2_Case	0	0	0	0	0	0	0	0	0	0	0
S_Bruk2000	2_Soft_shell	0	0.00414079	0.00414079	0.00414079	0.00414079	0	0.00414079	0.00414079	0.00414079	0.00414079	0.00414079		S_Bruk2000	2_Soft_shell	0	0.142857	0.75	0.181818	0.333333	0	0.5	0.266667	0.176471	0.0909091	1		S_Bruk2000	2_Soft_shell	0	0.000591541	0.00310559	0.00075287	0.00138026	0	0.00207039	0.00110421	0.000730727	0.000376435	0.00414079
S_Bruk2000	2_Hard_shell	0.00828157	0.00828157	0	0.00828157	0	0.00828157	0.00828157	0.00828157	0.00828157	0.00828157	0		S_Bruk2000	2_Hard_shell	0.333333	0.285714	0	0.545455	0	0.5	0.25	0.466667	0.470588	0.636364	0		S_Bruk2000	2_Hard_shell	0.00276052	0.00236616	0	0.00451722	0	0.00414079	0.00207039	0.00386473	0.00389721	0.00527009	0
S_Bruk2000	3_Fragile	0.6294	0.6294	0.6294	0.6294	0.6294	0	0.6294	0.6294	0.6294	0.6294	0		S_Bruk2000	3_Fragile	0.333333	0.428571	0.5	0.181818	0.333333	0	0.125	0.2	0.176471	0.0909091	0		S_Bruk2000	3_Fragile	0.2098	0.269743	0.3147	0.114436	0.2098	0	0.0786749	0.12588	0.111071	0.0572181	0
S_Bruk2000	3_Intermediate	0.362319	0.362319	0.362319	0.362319	0.362319	0.362319	0.362319	0.362319	0.362319	0.362319	0.362319		S_Bruk2000	3_Intermediate	0.333333	0.285714	0.5	0.272727	0.666667	0.5	0.5	0.266667	0.352941	0.272727	0.5		S_Bruk2000	3_Intermediate	0.120773	0.10352	0.181159	0.0988142	0.241546	0.181159	0.181159	0.0966184	0.127877	0.0988142	0.181159
S_Bruk2000	3_Robust	0.00828157	0.00828157	0	0.00828157	0	0.00828157	0.00828157	0.00828157	0.00828157	0.00828157	0.00828157		S_Bruk2000	3_Robust	0.333333	0.285714	0	0.545455	0	0.5	0.375	0.533333	0.470588	0.636364	0.5		S_Bruk2000	3_Robust	0.00276052	0.00236616	0	0.00451722	0	0.00414079	0.00310559	0.00441684	0.00389721	0.00527009	0.00414079
S_Bruk2000	5_Inf_deep	0.748792	0.748792	0.748792	0.748792	0.748792	0.748792	0.748792	0.748792	0.748792	0.748792	0		S_Bruk2000	5_Inf_deep	0.333333	0.285714	0.25	0.0909091	0.666667	0.25	0.125	0.2	0.235294	0.181818	0		S_Bruk2000	5_Inf_deep	0.249597	0.213941	0.187198	0.068072	0.499195	0.187198	0.093599	0.149758	0.176186	0.136144	0
S_Bruk2000	5_Inf_middle	0.543133	0.543133	0.543133	0.543133	0.543133	0.543133	0.543133	0.543133	0.543133	0.543133	0		S_Bruk2000	5_Inf_middle	0.333333	0.428571	0.25	0.363636	0.666667	0.25	0.25	0.333333	0.294118	0.272727	0		S_Bruk2000	5_Inf_middle	0.181044	0.232771	0.135783	0.197503	0.362089	0.135783	0.135783	0.181044	0.159745	0.148127	0
S_Bruk2000	5_Inf_top	0.569358	0.569358	0.569358	0.569358	0.569358	0.569358	0.569358	0.569358	0.569358	0.569358	0.569358		S_Bruk2000	5_Inf_top	1	0.857143	0.5	0.545455	0.666667	0.25	0.625	0.6	0.588235	0.545455	1		S_Bruk2000	5_Inf_top	0.569358	0.488021	0.284679	0.310559	0.379572	0.14234	0.355849	0.341615	0.334917	0.310559	0.569358
S_Bruk2000	5_Epibenthic	0.127674	0.127674	0.127674	0.127674	0.127674	0.127674	0.127674	0.127674	0.127674	0.127674	0.127674		S_Bruk2000	5_Epibenthic	1	0.571429	0.5	0.818182	0.666667	1	0.625	0.6	0.588235	0.636364	0.5		S_Bruk2000	5_Epibenthic	0.127674	0.0729567	0.0638371	0.104461	0.0851162	0.127674	0.0797964	0.0766046	0.0751025	0.0812473	0.0638371
S_Bruk2000	5_Bent_pelagic_1	0	0	0	0	0	0	0	0	0	0	0		S_Bruk2000	5_Bent_pelagic	0	0	0.25	0.0909091	0	0	0	0.0666667	0.0588235	0	0		S_Bruk2000	5_Bent_pelagic	0	0	0	0	0	0	0	0	0	0	0
S_Bruk2000	9_low	0.00414079	0.00414079	0	0.00414079	0	0	0	0.00414079	0.00414079	0.00414079	0		S_Bruk2000	9_low	0.333333	0.142857	0	0.272727	0	0	0	0.133333	0.176471	0.181818	0		S_Bruk2000	9_low	0.00138026	0.000591541	0	0.00112931	0	0	0	0.000552105	0.000730727	0.00075287	0
S_Bruk2000	9_medium	0.358178	0.358178	0	0.358178	0.358178	0.358178	0.358178	0.358178	0.358178	0.358178	0.358178		S_Bruk2000	9_medium	0.666667	0.428571	0	0.363636	0.333333	0.5	0.375	0.466667	0.294118	0.272727	0.5		S_Bruk2000	9_medium	0.238785	0.153505	0	0.130247	0.119393	0.179089	0.134317	0.16715	0.105346	0.0976849	0.179089
S_Bruk2000	9_high	0	0.637681	0.637681	0.637681	0.637681	0.637681	0.637681	0.637681	0.637681	0.637681	0.637681		S_Bruk2000	9_high	0	0.428571	1	0.363636	0.666667	0.5	0.625	0.4	0.529412	0.545455	0.5		S_Bruk2000	9_high	0	0.273292	0.637681	0.231884	0.425121	0.318841	0.398551	0.255072	0.337596	0.347826	0.318841
S_Bruk2000	10_Swimming	0.122153	0.122153	0.122153	0.122153	0.122153	0.122153	0.122153	0.122153	0.122153	0.122153	0.122153		S_Bruk2000	Swimming	0.333333	0.142857	0.75	0.181818	0.666667	0.25	0.5	0.2	0.176471	0.181818	1		S_Bruk2000	Swimming	0.0407177	0.0174505	0.0916149	0.0222097	0.0814355	0.0305383	0.0610766	0.0244306	0.0215564	0.0222097	0.122153
S_Bruk2000	10_Surface_crawling	0.247067	0.247067	0.247067	0.247067	0.247067	0.247067	0.247067	0.247067	0.247067	0.247067	0.247067		S_Bruk2000	Surface_crawling	1	0.857143	0.75	0.909091	0.666667	1	1	0.8	0.764706	0.818182	1		S_Bruk2000	Surface_crawling	0.247067	0.211772	0.1853	0.224606	0.164711	0.247067	0.247067	0.197654	0.188934	0.202146	0.247067
S_Bruk2000	10_burrowing	0	0.63354	0.63354	0.63354	0.63354	0	0.63354	0.63354	0.63354	0.63354	0.63354		S_Bruk2000	burrowing	0	0.428571	0.5	0.181818	0.333333	0	0.5	0.466667	0.411765	0.363636	1		S_Bruk2000	burrowing	0	0.271517	0.31677	0.115189	0.21118	0	0.31677	0.295652	0.26087	0.230378	0.63354
S_Bruk2000	11_Protruding_Sediment	0.991718	0.991718	0.991718	0.991718	0.991718	0.991718	0.991718	0.991718	0.991718	0.991718	0		S_Bruk2000	Protruding_Sediment	0.666667	0.571429	0.25	0.363636	0.666667	0.25	0.25	0.4	0.352941	0.272727	0		S_Bruk2000	Protruding_Sediment	0.661146	0.566696	0.24793	0.360625	0.661146	0.24793	0.24793	0.396687	0.350018	0.270469	0
S_Hjort2000	1_S	0	0	0	0	0	0	0	0	0	0	0		S_Hjort2000	1_S	0.333333	0.142857	0	0.181818	0	0.25	0.125	0.133333	0.117647	0.181818	0		S_Hjort2000	1_S	0	0	0	0	0	0	0	0	0	0	0
S_Hjort2000	1_M	0.815217	0.815217	0.815217	0.815217	0.815217	0.815217	0.815217	0.815217	0.815217	0.815217	0.815217		S_Hjort2000	1_M	0.666667	0.571429	0.75	0.545455	0.666667	0.75	0.625	0.4	0.588235	0.545455	0.5		S_Hjort2000	1_M	0.543478	0.465839	0.611413	0.444664	0.543478	0.611413	0.509511	0.326087	0.47954	0.444664	0.407609
S_Hjort2000	1_L	0	0.184783	0.184783	0.184783	0.184783	0	0.184783	0.184783	0.184783	0.184783	0.184783		S_Hjort2000	1_L	0	0.285714	0.25	0.272727	0.333333	0	0.25	0.466667	0.294118	0.272727	0.5		S_Hjort2000	1_L	0	0.052795	0.0461957	0.0503953	0.0615942	0	0.0461957	0.0862319	0.0543478	0.0503953	0.0923913
S_Hjort2000	2_No_prot.	0.61413	0.61413	0	0.61413	0.61413	0.61413	0.61413	0.61413	0.61413	0.61413	0		S_Hjort2000	2_No_prot.	0.666667	0.285714	0	0.181818	0.333333	0.5	0.125	0.133333	0.176471	0.181818	0		S_Hjort2000	2_No_prot.	0.40942	0.175466	0	0.11166	0.20471	0.307065	0.0767663	0.0818841	0.108376	0.11166	0
S_Hjort2000	2_Tube	0.608696	0.608696	0.608696	0.608696	0.608696	0.608696	0.608696	0.608696	0.608696	0.608696	0		S_Hjort2000	2_Tube	0.333333	0.285714	0.25	0.0909091	0.333333	0.25	0.25	0.133333	0.117647	0.0909091	0		S_Hjort2000	2_Tube	0.202899	0.173913	0.152174	0.055336	0.202899	0.152174	0.152174	0.0811594	0.0716113	0.055336	0
S_Hjort2000	2_Burrow	0	0.184783	0.184783	0	0.184783	0	0	0.184783	0.184783	0.184783	0		S_Hjort2000	2_Burrow	0	0.142857	0.25	0	0.333333	0	0	0.0666667	0.176471	0.0909091	0		S_Hjort2000	2_Burrow	0	0.0263975	0.0461957	0	0.0615942	0	0	0.0123188	0.0326087	0.0167984	0
S_Hjort2000	2_Case	0	0	0	0	0	0	0	0	0	0	0		S_Hjort2000	2_Case	0	0.142857	0	0.0909091	0	0	0.125	0.0666667	0	0	0		S_Hjort2000	2_Case	0	0	0	0	0	0	0	0	0	0	0
S_Hjort2000	2_Soft_shell	0	0.00543478	0.00543478	0.00543478	0.00543478	0	0.00543478	0.00543478	0.00543478	0.00543478	0.00543478		S_Hjort2000	2_Soft_shell	0	0.142857	0.75	0.181818	0.333333	0	0.5	0.266667	0.176471	0.0909091	1		S_Hjort2000	2_Soft_shell	0	0.000776398	0.00407609	0.000988142	0.00181159	0	0.00271739	0.00144928	0.000959079	0.000494071	0.00543478
S_Hjort2000	2_Hard_shell	0.195652	0.195652	0	0.195652	0	0.195652	0.195652	0.195652	0.195652	0.195652	0		S_Hjort2000	2_Hard_shell	0.333333	0.285714	0	0.545455	0	0.5	0.25	0.466667	0.470588	0.636364	0		S_Hjort2000	2_Hard_shell	0.0652174	0.0559006	0	0.106719	0	0.0978261	0.048913	0.0913043	0.0920716	0.124506	0
S_Hjort2000	3_Fragile	0.195652	0.195652	0.195652	0.195652	0.195652	0	0.195652	0.195652	0.195652	0.195652	0		S_Hjort2000	3_Fragile	0.333333	0.428571	0.5	0.181818	0.333333	0	0.125	0.2	0.176471	0.0909091	0		S_Hjort2000	3_Fragile	0.0652174	0.0838509	0.0978261	0.0355731	0.0652174	0	0.0244565	0.0391304	0.0345269	0.0177866	0
S_Hjort2000	3_Intermediate	0.608696	0.608696	0.608696	0.608696	0.608696	0.608696	0.608696	0.608696	0.608696	0.608696	0.608696		S_Hjort2000	3_Intermediate	0.333333	0.285714	0.5	0.272727	0.666667	0.5	0.5	0.266667	0.352941	0.272727	0.5		S_Hjort2000	3_Intermediate	0.202899	0.173913	0.304348	0.166008	0.405797	0.304348	0.304348	0.162319	0.214834	0.166008	0.304348
S_Hjort2000	3_Robust	0.195652	0.195652	0	0.195652	0	0.195652	0.195652	0.195652	0.195652	0.195652	0.195652		S_Hjort2000	3_Robust	0.333333	0.285714	0	0.545455	0	0.5	0.375	0.533333	0.470588	0.636364	0.5		S_Hjort2000	3_Robust	0.0652174	0.0559006	0	0.106719	0	0.0978261	0.0733696	0.104348	0.0920716	0.124506	0.0978261
S_Hjort2000	5_Inf_deep	0.38587	0.38587	0.38587	0.38587	0.38587	0.38587	0.38587	0.38587	0.38587	0.38587	0		S_Hjort2000	5_Inf_deep	0.333333	0.285714	0.25	0.0909091	0.666667	0.25	0.125	0.2	0.235294	0.181818	0		S_Hjort2000	5_Inf_deep	0.128623	0.110248	0.0964674	0.0350791	0.257246	0.0964674	0.0482337	0.0771739	0.0907928	0.0701581	0
S_Hjort2000	5_Inf_middle	0.346014	0.346014	0.346014	0.346014	0.346014	0.346014	0.346014	0.346014	0.346014	0.346014	0		S_Hjort2000	5_Inf_middle	0.333333	0.428571	0.25	0.363636	0.666667	0.25	0.25	0.333333	0.294118	0.272727	0		S_Hjort2000	5_Inf_middle	0.115338	0.148292	0.0865036	0.125823	0.230676	0.0865036	0.0865036	0.115338	0.101769	0.0943676	0
S_Hjort2000	5_Inf_top	0.684783	0.684783	0.684783	0.684783	0.684783	0.684783	0.684783	0.684783	0.684783	0.684783	0.684783		S_Hjort2000	5_Inf_top	1	0.857143	0.5	0.545455	0.666667	0.25	0.625	0.6	0.588235	0.545455	1		S_Hjort2000	5_Inf_top	0.684783	0.586957	0.342391	0.373518	0.456522	0.171196	0.427989	0.41087	0.402813	0.373518	0.684783
S_Hjort2000	5_Epibenthic	0.378623	0.378623	0.378623	0.378623	0.378623	0.378623	0.378623	0.378623	0.378623	0.378623	0.378623		S_Hjort2000	5_Epibenthic	1	0.571429	0.5	0.818182	0.666667	1	0.625	0.6	0.588235	0.636364	0.5		S_Hjort2000	5_Epibenthic	0.378623	0.216356	0.189312	0.309783	0.252415	0.378623	0.236639	0.227174	0.22272	0.240942	0.189312
S_Hjort2000	5_Bent_pelagic_1	0	0	0	0	0	0	0	0	0	0	0		S_Hjort2000	5_Bent_pelagic	0	0	0.25	0.0909091	0	0	0	0.0666667	0.0588235	0	0		S_Hjort2000	5_Bent_pelagic	0	0	0	0	0	0	0	0	0	0	0
S_Hjort2000	9_low	0.0217391	0.0217391	0	0.0217391	0	0	0	0.0217391	0.0217391	0.0217391	0		S_Hjort2000	9_low	0.333333	0.142857	0	0.272727	0	0	0	0.133333	0.176471	0.181818	0		S_Hjort2000	9_low	0.00724638	0.00310559	0	0.00592885	0	0	0	0.00289855	0.00383632	0.00395257	0
S_Hjort2000	9_medium	0.625	0.625	0	0.625	0.625	0.625	0.625	0.625	0.625	0.625	0.625		S_Hjort2000	9_medium	0.666667	0.428571	0	0.363636	0.333333	0.5	0.375	0.466667	0.294118	0.272727	0.5		S_Hjort2000	9_medium	0.416667	0.267857	0	0.227273	0.208333	0.3125	0.234375	0.291667	0.183824	0.170455	0.3125
S_Hjort2000	9_high	0	0.353261	0.353261	0.353261	0.353261	0.353261	0.353261	0.353261	0.353261	0.353261	0.353261		S_Hjort2000	9_high	0	0.428571	1	0.363636	0.666667	0.5	0.625	0.4	0.529412	0.545455	0.5		S_Hjort2000	9_high	0	0.151398	0.353261	0.128458	0.235507	0.17663	0.220788	0.141304	0.18702	0.192688	0.17663
S_Hjort2000	10_Swimming	0.201087	0.201087	0.201087	0.201087	0.201087	0.201087	0.201087	0.201087	0.201087	0.201087	0.201087		S_Hjort2000	Swimming	0.333333	0.142857	0.75	0.181818	0.666667	0.25	0.5	0.2	0.176471	0.181818	1		S_Hjort2000	Swimming	0.067029	0.0287267	0.150815	0.0365613	0.134058	0.0502717	0.100543	0.0402174	0.0354859	0.0365613	0.201087
S_Hjort2000	10_Surface_crawling	0.588768	0.588768	0.588768	0.588768	0.588768	0.588768	0.588768	0.588768	0.588768	0.588768	0.588768		S_Hjort2000	Surface_crawling	1	0.857143	0.75	0.909091	0.666667	1	1	0.8	0.764706	0.818182	1		S_Hjort2000	Surface_crawling	0.588768	0.504658	0.441576	0.535244	0.392512	0.588768	0.588768	0.471014	0.450234	0.481719	0.588768
S_Hjort2000	10_burrowing	0	0.211957	0.211957	0.211957	0.211957	0	0.211957	0.211957	0.211957	0.211957	0.211957		S_Hjort2000	burrowing	0	0.428571	0.5	0.181818	0.333333	0	0.5	0.466667	0.411765	0.363636	1		S_Hjort2000	burrowing	0	0.0908385	0.105978	0.0385375	0.0706522	0	0.105978	0.098913	0.0872762	0.0770751	0.211957
S_Hjort2000	11_Protruding_Sediment	0.820652	0.820652	0.820652	0.820652	0.820652	0.820652	0.820652	0.820652	0.820652	0.820652	0		S_Hjort2000	Protruding_Sediment	0.666667	0.571429	0.25	0.363636	0.666667	0.25	0.25	0.4	0.352941	0.272727	0		S_Hjort2000	Protruding_Sediment	0.547101	0.468944	0.205163	0.298419	0.547101	0.205163	0.205163	0.328261	0.289642	0.223814	0
S_Klob2000	1_S	0	0	0	0	0	0	0	0	0	0	0		S_Klob2000	1_S	0.333333	0.142857	0	0.181818	0	0.25	0.125	0.133333	0.117647	0.181818	0		S_Klob2000	1_S	0	0	0	0	0	0	0	0	0	0	0
S_Klob2000	1_M	0.640625	0.640625	0.640625	0.640625	0.640625	0.640625	0.640625	0.640625	0.640625	0.640625	0.640625		S_Klob2000	1_M	0.666667	0.571429	0.75	0.545455	0.666667	0.75	0.625	0.4	0.588235	0.545455	0.5		S_Klob2000	1_M	0.427083	0.366071	0.480469	0.349432	0.427083	0.480469	0.400391	0.25625	0.376838	0.349432	0.320312
S_Klob2000	1_L	0	0.359375	0.359375	0.359375	0.359375	0	0.359375	0.359375	0.359375	0.359375	0.359375		S_Klob2000	1_L	0	0.285714	0.25	0.272727	0.333333	0	0.25	0.466667	0.294118	0.272727	0.5		S_Klob2000	1_L	0	0.102679	0.0898438	0.0980114	0.119792	0	0.0898438	0.167708	0.105699	0.0980114	0.179688
S_Klob2000	2_No_prot.	0	0	0	0	0	0	0	0	0	0	0		S_Klob2000	2_No_prot.	0.666667	0.285714	0	0.181818	0.333333	0.5	0.125	0.133333	0.176471	0.181818	0		S_Klob2000	2_No_prot.	0	0	0	0	0	0	0	0	0	0	0
S_Klob2000	2_Tube	0	0	0	0	0	0	0	0	0	0	0		S_Klob2000	2_Tube	0.333333	0.285714	0.25	0.0909091	0.333333	0.25	0.25	0.133333	0.117647	0.0909091	0		S_Klob2000	2_Tube	0	0	0	0	0	0	0	0	0	0	0
S_Klob2000	2_Burrow	0	0.359375	0.359375	0	0.359375	0	0	0.359375	0.359375	0.359375	0		S_Klob2000	2_Burrow	0	0.142857	0.25	0	0.333333	0	0	0.0666667	0.176471	0.0909091	0		S_Klob2000	2_Burrow	0	0.0513393	0.0898438	0	0.119792	0	0	0.0239583	0.0634191	0.0326705	0
S_Klob2000	2_Case	0	0	0	0	0	0	0	0	0	0	0		S_Klob2000	2_Case	0	0.142857	0	0.0909091	0	0	0.125	0.0666667	0	0	0		S_Klob2000	2_Case	0	0	0	0	0	0	0	0	0	0	0
S_Klob2000	2_Soft_shell	0	0	0	0	0	0	0	0	0	0	0		S_Klob2000	2_Soft_shell	0	0.142857	0.75	0.181818	0.333333	0	0.5	0.266667	0.176471	0.0909091	1		S_Klob2000	2_Soft_shell	0	0	0	0	0	0	0	0	0	0	0
S_Klob2000	2_Hard_shell	0.640625	0.640625	0	0.640625	0	0.640625	0.640625	0.640625	0.640625	0.640625	0		S_Klob2000	2_Hard_shell	0.333333	0.285714	0	0.545455	0	0.5	0.25	0.466667	0.470588	0.636364	0		S_Klob2000	2_Hard_shell	0.213542	0.183036	0	0.349432	0	0.320312	0.160156	0.298958	0.301471	0.40767	0
S_Klob2000	3_Fragile	0.359375	0.359375	0.359375	0.359375	0.359375	0	0.359375	0.359375	0.359375	0.359375	0		S_Klob2000	3_Fragile	0.333333	0.428571	0.5	0.181818	0.333333	0	0.125	0.2	0.176471	0.0909091	0		S_Klob2000	3_Fragile	0.119792	0.154018	0.179688	0.0653409	0.119792	0	0.0449219	0.071875	0.0634191	0.0326705	0
S_Klob2000	3_Intermediate	0	0	0	0	0	0	0	0	0	0	0		S_Klob2000	3_Intermediate	0.333333	0.285714	0.5	0.272727	0.666667	0.5	0.5	0.266667	0.352941	0.272727	0.5		S_Klob2000	3_Intermediate	0	0	0	0	0	0	0	0	0	0	0
S_Klob2000	3_Robust	0.640625	0.640625	0	0.640625	0	0.640625	0.640625	0.640625	0.640625	0.640625	0.640625		S_Klob2000	3_Robust	0.333333	0.285714	0	0.545455	0	0.5	0.375	0.533333	0.470588	0.636364	0.5		S_Klob2000	3_Robust	0.213542	0.183036	0	0.349432	0	0.320312	0.240234	0.341667	0.301471	0.40767	0.320312
S_Klob2000	5_Inf_deep	0.359375	0.359375	0.359375	0.359375	0.359375	0.359375	0.359375	0.359375	0.359375	0.359375	0		S_Klob2000	5_Inf_deep	0.333333	0.285714	0.25	0.0909091	0.666667	0.25	0.125	0.2	0.235294	0.181818	0		S_Klob2000	5_Inf_deep	0.119792	0.102679	0.0898438	0.0326705	0.239583	0.0898438	0.0449219	0.071875	0.0845588	0.0653409	0
S_Klob2000	5_Inf_middle	0.848958	0.848958	0.848958	0.848958	0.848958	0.848958	0.848958	0.848958	0.848958	0.848958	0		S_Klob2000	5_Inf_middle	0.333333	0.428571	0.25	0.363636	0.666667	0.25	0.25	0.333333	0.294118	0.272727	0		S_Klob2000	5_Inf_middle	0.282986	0.363839	0.21224	0.308712	0.565972	0.21224	0.21224	0.282986	0.249694	0.231534	0
S_Klob2000	5_Inf_top	0.322917	0.322917	0.322917	0.322917	0.322917	0.322917	0.322917	0.322917	0.322917	0.322917	0.322917		S_Klob2000	5_Inf_top	1	0.857143	0.5	0.545455	0.666667	0.25	0.625	0.6	0.588235	0.545455	1		S_Klob2000	5_Inf_top	0.322917	0.276786	0.161458	0.176136	0.215278	0.0807292	0.201823	0.19375	0.189951	0.176136	0.322917
S_Klob2000	5_Epibenthic	0.03125	0.03125	0.03125	0.03125	0.03125	0.03125	0.03125	0.03125	0.03125	0.03125	0.03125		S_Klob2000	5_Epibenthic	1	0.571429	0.5	0.818182	0.666667	1	0.625	0.6	0.588235	0.636364	0.5		S_Klob2000	5_Epibenthic	0.03125	0.0178571	0.015625	0.0255682	0.0208333	0.03125	0.0195312	0.01875	0.0183824	0.0198864	0.015625
S_Klob2000	5_Bent_pelagic_1	0	0	0	0	0	0	0	0	0	0	0		S_Klob2000	5_Bent_pelagic	0	0	0.25	0.0909091	0	0	0	0.0666667	0.0588235	0	0		S_Klob2000	5_Bent_pelagic	0	0	0	0	0	0	0	0	0	0	0
S_Klob2000	9_low	0.609375	0.609375	0	0.609375	0	0	0	0.609375	0.609375	0.609375	0		S_Klob2000	9_low	0.333333	0.142857	0	0.272727	0	0	0	0.133333	0.176471	0.181818	0		S_Klob2000	9_low	0.203125	0.0870536	0	0.166193	0	0	0	0.08125	0.107537	0.110795	0
S_Klob2000	9_medium	0	0	0	0	0	0	0	0	0	0	0		S_Klob2000	9_medium	0.666667	0.428571	0	0.363636	0.333333	0.5	0.375	0.466667	0.294118	0.272727	0.5		S_Klob2000	9_medium	0	0	0	0	0	0	0	0	0	0	0
S_Klob2000	9_high	0	0.390625	0.390625	0.390625	0.390625	0.390625	0.390625	0.390625	0.390625	0.390625	0.390625		S_Klob2000	9_high	0	0.428571	1	0.363636	0.666667	0.5	0.625	0.4	0.529412	0.545455	0.5		S_Klob2000	9_high	0	0.167411	0.390625	0.142045	0.260417	0.195312	0.244141	0.15625	0.206801	0.213068	0.195312
S_Klob2000	10_Swimming	0	0	0	0	0	0	0	0	0	0	0		S_Klob2000	Swimming	0.333333	0.142857	0.75	0.181818	0.666667	0.25	0.5	0.2	0.176471	0.181818	1		S_Klob2000	Swimming	0	0	0	0	0	0	0	0	0	0	0
S_Klob2000	10_Surface_crawling	0.03125	0.03125	0.03125	0.03125	0.03125	0.03125	0.03125	0.03125	0.03125	0.03125	0.03125		S_Klob2000	Surface_crawling	1	0.857143	0.75	0.909091	0.666667	1	1	0.8	0.764706	0.818182	1		S_Klob2000	Surface_crawling	0.03125	0.0267857	0.0234375	0.0284091	0.0208333	0.03125	0.03125	0.025	0.0238971	0.0255682	0.03125
S_Klob2000	10_burrowing	0	0.96875	0.96875	0.96875	0.96875	0	0.96875	0.96875	0.96875	0.96875	0.96875		S_Klob2000	burrowing	0	0.428571	0.5	0.181818	0.333333	0	0.5	0.466667	0.411765	0.363636	1		S_Klob2000	burrowing	0	0.415179	0.484375	0.176136	0.322917	0	0.484375	0.452083	0.398897	0.352273	0.96875
S_Klob2000	11_Protruding_Sediment	0.96875	0.96875	0.96875	0.96875	0.96875	0.96875	0.96875	0.96875	0.96875	0.96875	0		S_Klob2000	Protruding_Sediment	0.666667	0.571429	0.25	0.363636	0.666667	0.25	0.25	0.4	0.352941	0.272727	0		S_Klob2000	Protruding_Sediment	0.645833	0.553571	0.242188	0.352273	0.645833	0.242188	0.242188	0.3875	0.341912	0.264205	0
S_Kugg2000	1_S	0	0	0	0	0	0	0	0	0	0	0		S_Kugg2000	1_S	0.333333	0.142857	0	0.181818	0	0.25	0.125	0.133333	0.117647	0.181818	0		S_Kugg2000	1_S	0	0	0	0	0	0	0	0	0	0	0
S_Kugg2000	1_M	0.0222222	0.0222222	0.0222222	0.0222222	0.0222222	0.0222222	0.0222222	0.0222222	0.0222222	0.0222222	0.0222222		S_Kugg2000	1_M	0.666667	0.571429	0.75	0.545455	0.666667	0.75	0.625	0.4	0.588235	0.545455	0.5		S_Kugg2000	1_M	0.0148148	0.0126984	0.0166667	0.0121212	0.0148148	0.0166667	0.0138889	0.00888889	0.0130719	0.0121212	0.0111111
S_Kugg2000	1_L	0	0.977778	0.977778	0.977778	0.977778	0	0.977778	0.977778	0.977778	0.977778	0.977778		S_Kugg2000	1_L	0	0.285714	0.25	0.272727	0.333333	0	0.25	0.466667	0.294118	0.272727	0.5		S_Kugg2000	1_L	0	0.279365	0.244444	0.266667	0.325926	0	0.244444	0.456296	0.287582	0.266667	0.488889
S_Kugg2000	2_No_prot.	0.0222222	0.0222222	0	0.0222222	0.0222222	0.0222222	0.0222222	0.0222222	0.0222222	0.0222222	0		S_Kugg2000	2_No_prot.	0.666667	0.285714	0	0.181818	0.333333	0.5	0.125	0.133333	0.176471	0.181818	0		S_Kugg2000	2_No_prot.	0.0148148	0.00634921	0	0.0040404	0.00740741	0.0111111	0.00277778	0.00296296	0.00392157	0.0040404	0
S_Kugg2000	2_Tube	0	0	0	0	0	0	0	0	0	0	0		S_Kugg2000	2_Tube	0.333333	0.285714	0.25	0.0909091	0.333333	0.25	0.25	0.133333	0.117647	0.0909091	0		S_Kugg2000	2_Tube	0	0	0	0	0	0	0	0	0	0	0
S_Kugg2000	2_Burrow	0	0.977778	0.977778	0	0.977778	0	0	0.977778	0.977778	0.977778	0		S_Kugg2000	2_Burrow	0	0.142857	0.25	0	0.333333	0	0	0.0666667	0.176471	0.0909091	0		S_Kugg2000	2_Burrow	0	0.139683	0.244444	0	0.325926	0	0	0.0651852	0.172549	0.0888889	0
S_Kugg2000	2_Case	0	0	0	0	0	0	0	0	0	0	0		S_Kugg2000	2_Case	0	0.142857	0	0.0909091	0	0	0.125	0.0666667	0	0	0		S_Kugg2000	2_Case	0	0	0	0	0	0	0	0	0	0	0
S_Kugg2000	2_Soft_shell	0	0	0	0	0	0	0	0	0	0	0		S_Kugg2000	2_Soft_shell	0	0.142857	0.75	0.181818	0.333333	0	0.5	0.266667	0.176471	0.0909091	1		S_Kugg2000	2_Soft_shell	0	0	0	0	0	0	0	0	0	0	0
S_Kugg2000	2_Hard_shell	0	0	0	0	0	0	0	0	0	0	0		S_Kugg2000	2_Hard_shell	0.333333	0.285714	0	0.545455	0	0.5	0.25	0.466667	0.470588	0.636364	0		S_Kugg2000	2_Hard_shell	0	0	0	0	0	0	0	0	0	0	0
S_Kugg2000	3_Fragile	1	1	1	1	1	0	1	1	1	1	0		S_Kugg2000	3_Fragile	0.333333	0.428571	0.5	0.181818	0.333333	0	0.125	0.2	0.176471	0.0909091	0		S_Kugg2000	3_Fragile	0.333333	0.428571	0.5	0.181818	0.333333	0	0.125	0.2	0.176471	0.0909091	0
S_Kugg2000	3_Intermediate	0	0	0	0	0	0	0	0	0	0	0		S_Kugg2000	3_Intermediate	0.333333	0.285714	0.5	0.272727	0.666667	0.5	0.5	0.266667	0.352941	0.272727	0.5		S_Kugg2000	3_Intermediate	0	0	0	0	0	0	0	0	0	0	0
S_Kugg2000	3_Robust	0	0	0	0	0	0	0	0	0	0	0		S_Kugg2000	3_Robust	0.333333	0.285714	0	0.545455	0	0.5	0.375	0.533333	0.470588	0.636364	0.5		S_Kugg2000	3_Robust	0	0	0	0	0	0	0	0	0	0	0
S_Kugg2000	5_Inf_deep	0.977778	0.977778	0.977778	0.977778	0.977778	0.977778	0.977778	0.977778	0.977778	0.977778	0		S_Kugg2000	5_Inf_deep	0.333333	0.285714	0.25	0.0909091	0.666667	0.25	0.125	0.2	0.235294	0.181818	0		S_Kugg2000	5_Inf_deep	0.325926	0.279365	0.244444	0.0888889	0.651852	0.244444	0.122222	0.195556	0.230065	0.177778	0
S_Kugg2000	5_Inf_middle	0.651852	0.651852	0.651852	0.651852	0.651852	0.651852	0.651852	0.651852	0.651852	0.651852	0		S_Kugg2000	5_Inf_middle	0.333333	0.428571	0.25	0.363636	0.666667	0.25	0.25	0.333333	0.294118	0.272727	0		S_Kugg2000	5_Inf_middle	0.217284	0.279365	0.162963	0.237037	0.434568	0.162963	0.162963	0.217284	0.191721	0.177778	0
S_Kugg2000	5_Inf_top	0.340741	0.340741	0.340741	0.340741	0.340741	0.340741	0.340741	0.340741	0.340741	0.340741	0.340741		S_Kugg2000	5_Inf_top	1	0.857143	0.5	0.545455	0.666667	0.25	0.625	0.6	0.588235	0.545455	1		S_Kugg2000	5_Inf_top	0.340741	0.292063	0.17037	0.185859	0.22716	0.0851852	0.212963	0.204444	0.200436	0.185859	0.340741
S_Kugg2000	5_Epibenthic	0.00740741	0.00740741	0.00740741	0.00740741	0.00740741	0.00740741	0.00740741	0.00740741	0.00740741	0.00740741	0.00740741		S_Kugg2000	5_Epibenthic	1	0.571429	0.5	0.818182	0.666667	1	0.625	0.6	0.588235	0.636364	0.5		S_Kugg2000	5_Epibenthic	0.00740741	0.0042328	0.0037037	0.00606061	0.00493827	0.00740741	0.00462963	0.00444444	0.0043573	0.0047138	0.0037037
S_Kugg2000	5_Bent_pelagic_1	0	0	0	0	0	0	0	0	0	0	0		S_Kugg2000	5_Bent_pelagic	0	0	0.25	0.0909091	0	0	0	0.0666667	0.0588235	0	0		S_Kugg2000	5_Bent_pelagic	0	0	0	0	0	0	0	0	0	0	0
S_Kugg2000	9_low	0	0	0	0	0	0	0	0	0	0	0		S_Kugg2000	9_low	0.333333	0.142857	0	0.272727	0	0	0	0.133333	0.176471	0.181818	0		S_Kugg2000	9_low	0	0	0	0	0	0	0	0	0	0	0
S_Kugg2000	9_medium	0.0222222	0.0222222	0	0.0222222	0.0222222	0.0222222	0.0222222	0.0222222	0.0222222	0.0222222	0.0222222		S_Kugg2000	9_medium	0.666667	0.428571	0	0.363636	0.333333	0.5	0.375	0.466667	0.294118	0.272727	0.5		S_Kugg2000	9_medium	0.0148148	0.00952381	0	0.00808081	0.00740741	0.0111111	0.00833333	0.0103704	0.00653595	0.00606061	0.0111111
S_Kugg2000	9_high	0	0.977778	0.977778	0.977778	0.977778	0.977778	0.977778	0.977778	0.977778	0.977778	0.977778		S_Kugg2000	9_high	0	0.428571	1	0.363636	0.666667	0.5	0.625	0.4	0.529412	0.545455	0.5		S_Kugg2000	9_high	0	0.419048	0.977778	0.355556	0.651852	0.488889	0.611111	0.391111	0.517647	0.533333	0.488889
S_Kugg2000	10_Swimming	0	0	0	0	0	0	0	0	0	0	0		S_Kugg2000	Swimming	0.333333	0.142857	0.75	0.181818	0.666667	0.25	0.5	0.2	0.176471	0.181818	1		S_Kugg2000	Swimming	0	0	0	0	0	0	0	0	0	0	0
S_Kugg2000	10_Surface_crawling	0.0222222	0.0222222	0.0222222	0.0222222	0.0222222	0.0222222	0.0222222	0.0222222	0.0222222	0.0222222	0.0222222		S_Kugg2000	Surface_crawling	1	0.857143	0.75	0.909091	0.666667	1	1	0.8	0.764706	0.818182	1		S_Kugg2000	Surface_crawling	0.0222222	0.0190476	0.0166667	0.020202	0.0148148	0.0222222	0.0222222	0.0177778	0.0169935	0.0181818	0.0222222
S_Kugg2000	10_burrowing	0	0.977778	0.977778	0.977778	0.977778	0	0.977778	0.977778	0.977778	0.977778	0.977778		S_Kugg2000	burrowing	0	0.428571	0.5	0.181818	0.333333	0	0.5	0.466667	0.411765	0.363636	1		S_Kugg2000	burrowing	0	0.419048	0.488889	0.177778	0.325926	0	0.488889	0.456296	0.402614	0.355556	0.977778
S_Kugg2000	11_Protruding_Sediment	1	1	1	1	1	1	1	1	1	1	0		S_Kugg2000	Protruding_Sediment	0.666667	0.571429	0.25	0.363636	0.666667	0.25	0.25	0.4	0.352941	0.272727	0		S_Kugg2000	Protruding_Sediment	0.666667	0.571429	0.25	0.363636	0.666667	0.25	0.25	0.4	0.352941	0.272727	0
S_Post2000	1_S	0	0	0	0	0	0	0	0	0	0	0		S_Post2000	1_S	0.333333	0.142857	0	0.181818	0	0.25	0.125	0.133333	0.117647	0.181818	0		S_Post2000	1_S	0	0	0	0	0	0	0	0	0	0	0
S_Post2000	1_M	0.855932	0.855932	0.855932	0.855932	0.855932	0.855932	0.855932	0.855932	0.855932	0.855932	0.855932		S_Post2000	1_M	0.666667	0.571429	0.75	0.545455	0.666667	0.75	0.625	0.4	0.588235	0.545455	0.5		S_Post2000	1_M	0.570621	0.489104	0.641949	0.466872	0.570621	0.641949	0.534958	0.342373	0.50349	0.466872	0.427966
S_Post2000	1_L	0	0.144068	0.144068	0.144068	0.144068	0	0.144068	0.144068	0.144068	0.144068	0.144068		S_Post2000	1_L	0	0.285714	0.25	0.272727	0.333333	0	0.25	0.466667	0.294118	0.272727	0.5		S_Post2000	1_L	0	0.0411622	0.0360169	0.0392912	0.0480226	0	0.0360169	0.0672316	0.0423729	0.0392912	0.0720339
S_Post2000	2_No_prot.	0.305085	0.305085	0	0.305085	0.305085	0.305085	0.305085	0.305085	0.305085	0.305085	0		S_Post2000	2_No_prot.	0.666667	0.285714	0	0.181818	0.333333	0.5	0.125	0.133333	0.176471	0.181818	0		S_Post2000	2_No_prot.	0.20339	0.0871671	0	0.05547	0.101695	0.152542	0.0381356	0.040678	0.0538385	0.05547	0
S_Post2000	2_Tube	0.305085	0.305085	0.305085	0.305085	0.305085	0.305085	0.305085	0.305085	0.305085	0.305085	0		S_Post2000	2_Tube	0.333333	0.285714	0.25	0.0909091	0.333333	0.25	0.25	0.133333	0.117647	0.0909091	0		S_Post2000	2_Tube	0.101695	0.0871671	0.0762712	0.027735	0.101695	0.0762712	0.0762712	0.040678	0.0358923	0.027735	0
S_Post2000	2_Burrow	0	0.144068	0.144068	0	0.144068	0	0	0.144068	0.144068	0.144068	0		S_Post2000	2_Burrow	0	0.142857	0.25	0	0.333333	0	0	0.0666667	0.176471	0.0909091	0		S_Post2000	2_Burrow	0	0.0205811	0.0360169	0	0.0480226	0	0	0.00960452	0.0254237	0.0130971	0
S_Post2000	2_Case	0	0	0	0	0	0	0	0	0	0	0		S_Post2000	2_Case	0	0.142857	0	0.0909091	0	0	0.125	0.0666667	0	0	0		S_Post2000	2_Case	0	0	0	0	0	0	0	0	0	0	0
S_Post2000	2_Soft_shell	0	0	0	0	0	0	0	0	0	0	0		S_Post2000	2_Soft_shell	0	0.142857	0.75	0.181818	0.333333	0	0.5	0.266667	0.176471	0.0909091	1		S_Post2000	2_Soft_shell	0	0	0	0	0	0	0	0	0	0	0
S_Post2000	2_Hard_shell	0.550847	0.550847	0	0.550847	0	0.550847	0.550847	0.550847	0.550847	0.550847	0		S_Post2000	2_Hard_shell	0.333333	0.285714	0	0.545455	0	0.5	0.25	0.466667	0.470588	0.636364	0		S_Post2000	2_Hard_shell	0.183616	0.157385	0	0.300462	0	0.275424	0.137712	0.257062	0.259222	0.350539	0
S_Post2000	3_Fragile	0.144068	0.144068	0.144068	0.144068	0.144068	0	0.144068	0.144068	0.144068	0.144068	0		S_Post2000	3_Fragile	0.333333	0.428571	0.5	0.181818	0.333333	0	0.125	0.2	0.176471	0.0909091	0		S_Post2000	3_Fragile	0.0480226	0.0617433	0.0720339	0.0261941	0.0480226	0	0.0180085	0.0288136	0.0254237	0.0130971	0
S_Post2000	3_Intermediate	0.305085	0.305085	0.305085	0.305085	0.305085	0.305085	0.305085	0.305085	0.305085	0.305085	0.305085		S_Post2000	3_Intermediate	0.333333	0.285714	0.5	0.272727	0.666667	0.5	0.5	0.266667	0.352941	0.272727	0.5		S_Post2000	3_Intermediate	0.101695	0.0871671	0.152542	0.0832049	0.20339	0.152542	0.152542	0.0813559	0.107677	0.0832049	0.152542
S_Post2000	3_Robust	0.550847	0.550847	0	0.550847	0	0.550847	0.550847	0.550847	0.550847	0.550847	0.550847		S_Post2000	3_Robust	0.333333	0.285714	0	0.545455	0	0.5	0.375	0.533333	0.470588	0.636364	0.5		S_Post2000	3_Robust	0.183616	0.157385	0	0.300462	0	0.275424	0.206568	0.293785	0.259222	0.350539	0.275424
S_Post2000	5_Inf_deep	0.245763	0.245763	0.245763	0.245763	0.245763	0.245763	0.245763	0.245763	0.245763	0.245763	0		S_Post2000	5_Inf_deep	0.333333	0.285714	0.25	0.0909091	0.666667	0.25	0.125	0.2	0.235294	0.181818	0		S_Post2000	5_Inf_deep	0.0819209	0.0702179	0.0614407	0.0223421	0.163842	0.0614407	0.0307203	0.0491525	0.0578265	0.0446841	0
S_Post2000	5_Inf_middle	0.333333	0.333333	0.333333	0.333333	0.333333	0.333333	0.333333	0.333333	0.333333	0.333333	0		S_Post2000	5_Inf_middle	0.333333	0.428571	0.25	0.363636	0.666667	0.25	0.25	0.333333	0.294118	0.272727	0		S_Post2000	5_Inf_middle	0.111111	0.142857	0.0833333	0.121212	0.222222	0.0833333	0.0833333	0.111111	0.0980392	0.0909091	0
S_Post2000	5_Inf_top	0.398305	0.398305	0.398305	0.398305	0.398305	0.398305	0.398305	0.398305	0.398305	0.398305	0.398305		S_Post2000	5_Inf_top	1	0.857143	0.5	0.545455	0.666667	0.25	0.625	0.6	0.588235	0.545455	1		S_Post2000	5_Inf_top	0.398305	0.341404	0.199153	0.217257	0.265537	0.0995763	0.248941	0.238983	0.234297	0.217257	0.398305
S_Post2000	5_Epibenthic	0.516949	0.516949	0.516949	0.516949	0.516949	0.516949	0.516949	0.516949	0.516949	0.516949	0.516949		S_Post2000	5_Epibenthic	1	0.571429	0.5	0.818182	0.666667	1	0.625	0.6	0.588235	0.636364	0.5		S_Post2000	5_Epibenthic	0.516949	0.2954	0.258475	0.422958	0.344633	0.516949	0.323093	0.310169	0.304088	0.328968	0.258475
S_Post2000	5_Bent_pelagic_1	0	0	0	0	0	0	0	0	0	0	0		S_Post2000	5_Bent_pelagic	0	0	0.25	0.0909091	0	0	0	0.0666667	0.0588235	0	0		S_Post2000	5_Bent_pelagic	0	0	0	0	0	0	0	0	0	0	0
S_Post2000	9_low	0.135593	0.135593	0	0.135593	0	0	0	0.135593	0.135593	0.135593	0		S_Post2000	9_low	0.333333	0.142857	0	0.272727	0	0	0	0.133333	0.176471	0.181818	0		S_Post2000	9_low	0.0451977	0.0193705	0	0.03698	0	0	0	0.0180791	0.0239282	0.0246533	0
S_Post2000	9_medium	0.330508	0.330508	0	0.330508	0.330508	0.330508	0.330508	0.330508	0.330508	0.330508	0.330508		S_Post2000	9_medium	0.666667	0.428571	0	0.363636	0.333333	0.5	0.375	0.466667	0.294118	0.272727	0.5		S_Post2000	9_medium	0.220339	0.141646	0	0.120185	0.110169	0.165254	0.123941	0.154237	0.0972084	0.0901387	0.165254
S_Post2000	9_high	0	0.533898	0.533898	0.533898	0.533898	0.533898	0.533898	0.533898	0.533898	0.533898	0.533898		S_Post2000	9_high	0	0.428571	1	0.363636	0.666667	0.5	0.625	0.4	0.529412	0.545455	0.5		S_Post2000	9_high	0	0.228814	0.533898	0.194145	0.355932	0.266949	0.333686	0.213559	0.282652	0.291217	0.266949
S_Post2000	10_Swimming	0.101695	0.101695	0.101695	0.101695	0.101695	0.101695	0.101695	0.101695	0.101695	0.101695	0.101695		S_Post2000	Swimming	0.333333	0.142857	0.75	0.181818	0.666667	0.25	0.5	0.2	0.176471	0.181818	1		S_Post2000	Swimming	0.0338983	0.0145278	0.0762712	0.01849	0.0677966	0.0254237	0.0508475	0.020339	0.0179462	0.01849	0.101695
S_Post2000	10_Surface_crawling	0.618644	0.618644	0.618644	0.618644	0.618644	0.618644	0.618644	0.618644	0.618644	0.618644	0.618644		S_Post2000	Surface_crawling	1	0.857143	0.75	0.909091	0.666667	1	1	0.8	0.764706	0.818182	1		S_Post2000	Surface_crawling	0.618644	0.530266	0.463983	0.562404	0.412429	0.618644	0.618644	0.494915	0.473081	0.506163	0.618644
S_Post2000	10_burrowing	0	0.279661	0.279661	0.279661	0.279661	0	0.279661	0.279661	0.279661	0.279661	0.279661		S_Post2000	burrowing	0	0.428571	0.5	0.181818	0.333333	0	0.5	0.466667	0.411765	0.363636	1		S_Post2000	burrowing	0	0.119855	0.139831	0.0508475	0.0932203	0	0.139831	0.130508	0.115155	0.101695	0.279661
S_Post2000	11_Protruding_Sediment	0.584746	0.584746	0.584746	0.584746	0.584746	0.584746	0.584746	0.584746	0.584746	0.584746	0		S_Post2000	Protruding_Sediment	0.666667	0.571429	0.25	0.363636	0.666667	0.25	0.25	0.4	0.352941	0.272727	0		S_Post2000	Protruding_Sediment	0.389831	0.33414	0.146186	0.212635	0.389831	0.146186	0.146186	0.233898	0.206381	0.159476	0
S_Slott2000	1_S	0.0486322	0.0486322	0	0.0486322	0	0.0486322	0.0486322	0.0486322	0.0486322	0.0486322	0		S_Slott2000	1_S	0.333333	0.142857	0	0.181818	0	0.25	0.125	0.133333	0.117647	0.181818	0		S_Slott2000	1_S	0.0162107	0.00694746	0	0.00884222	0	0.0121581	0.00607903	0.0064843	0.00572144	0.00884222	0
S_Slott2000	1_M	0.650456	0.650456	0.650456	0.650456	0.650456	0.650456	0.650456	0.650456	0.650456	0.650456	0.650456		S_Slott2000	1_M	0.666667	0.571429	0.75	0.545455	0.666667	0.75	0.625	0.4	0.588235	0.545455	0.5		S_Slott2000	1_M	0.433637	0.371689	0.487842	0.354794	0.433637	0.487842	0.406535	0.260182	0.382621	0.354794	0.325228
S_Slott2000	1_L	0	0.300912	0.300912	0.300912	0.300912	0	0.300912	0.300912	0.300912	0.300912	0.300912		S_Slott2000	1_L	0	0.285714	0.25	0.272727	0.333333	0	0.25	0.466667	0.294118	0.272727	0.5		S_Slott2000	1_L	0	0.0859748	0.075228	0.0820669	0.100304	0	0.075228	0.140426	0.0885035	0.0820669	0.150456
S_Slott2000	2_No_prot.	0.00303951	0.00303951	0	0.00303951	0.00303951	0.00303951	0.00303951	0.00303951	0.00303951	0.00303951	0		S_Slott2000	2_No_prot.	0.666667	0.285714	0	0.181818	0.333333	0.5	0.125	0.133333	0.176471	0.181818	0		S_Slott2000	2_No_prot.	0.00202634	0.000868432	0	0.000552639	0.00101317	0.00151976	0.000379939	0.000405268	0.000536385	0.000552639	0
S_Slott2000	2_Tube	0	0	0	0	0	0	0	0	0	0	0		S_Slott2000	2_Tube	0.333333	0.285714	0.25	0.0909091	0.333333	0.25	0.25	0.133333	0.117647	0.0909091	0		S_Slott2000	2_Tube	0	0	0	0	0	0	0	0	0	0	0
S_Slott2000	2_Burrow	0	0.179331	0.179331	0	0.179331	0	0	0.179331	0.179331	0.179331	0		S_Slott2000	2_Burrow	0	0.142857	0.25	0	0.333333	0	0	0.0666667	0.176471	0.0909091	0		S_Slott2000	2_Burrow	0	0.0256188	0.0448328	0	0.0597771	0	0	0.0119554	0.0316467	0.0163028	0
S_Slott2000	2_Case	0	0.0303951	0	0.0303951	0	0	0.0303951	0.0303951	0	0	0		S_Slott2000	2_Case	0	0.142857	0	0.0909091	0	0	0.125	0.0666667	0	0	0		S_Slott2000	2_Case	0	0.00434216	0	0.00276319	0	0	0.00379939	0.00202634	0	0	0
S_Slott2000	2_Soft_shell	0	0	0	0	0	0	0	0	0	0	0		S_Slott2000	2_Soft_shell	0	0.142857	0.75	0.181818	0.333333	0	0.5	0.266667	0.176471	0.0909091	1		S_Slott2000	2_Soft_shell	0	0	0	0	0	0	0	0	0	0	0
S_Slott2000	2_Hard_shell	0.787234	0.787234	0	0.787234	0	0.787234	0.787234	0.787234	0.787234	0.787234	0		S_Slott2000	2_Hard_shell	0.333333	0.285714	0	0.545455	0	0.5	0.25	0.466667	0.470588	0.636364	0		S_Slott2000	2_Hard_shell	0.262411	0.224924	0	0.4294	0	0.393617	0.196809	0.367376	0.370463	0.500967	0
S_Slott2000	3_Fragile	0.209726	0.209726	0.209726	0.209726	0.209726	0	0.209726	0.209726	0.209726	0.209726	0		S_Slott2000	3_Fragile	0.333333	0.428571	0.5	0.181818	0.333333	0	0.125	0.2	0.176471	0.0909091	0		S_Slott2000	3_Fragile	0.0699088	0.0898828	0.104863	0.0381321	0.0699088	0	0.0262158	0.0419453	0.0370105	0.019066	0
S_Slott2000	3_Intermediate	0.00303951	0.00303951	0.00303951	0.00303951	0.00303951	0.00303951	0.00303951	0.00303951	0.00303951	0.00303951	0.00303951		S_Slott2000	3_Intermediate	0.333333	0.285714	0.5	0.272727	0.666667	0.5	0.5	0.266667	0.352941	0.272727	0.5		S_Slott2000	3_Intermediate	0.00101317	0.000868432	0.00151976	0.000828958	0.00202634	0.00151976	0.00151976	0.000810537	0.00107277	0.000828958	0.00151976
S_Slott2000	3_Robust	0.787234	0.787234	0	0.787234	0	0.787234	0.787234	0.787234	0.787234	0.787234	0.787234		S_Slott2000	3_Robust	0.333333	0.285714	0	0.545455	0	0.5	0.375	0.533333	0.470588	0.636364	0.5		S_Slott2000	3_Robust	0.262411	0.224924	0	0.4294	0	0.393617	0.295213	0.419858	0.370463	0.500967	0.393617
S_Slott2000	5_Inf_deep	0.264438	0.264438	0.264438	0.264438	0.264438	0.264438	0.264438	0.264438	0.264438	0.264438	0		S_Slott2000	5_Inf_deep	0.333333	0.285714	0.25	0.0909091	0.666667	0.25	0.125	0.2	0.235294	0.181818	0		S_Slott2000	5_Inf_deep	0.0881459	0.0755536	0.0661094	0.0240398	0.176292	0.0661094	0.0330547	0.0528875	0.0622206	0.0480796	0
S_Slott2000	5_Inf_middle	0.843972	0.843972	0.843972	0.843972	0.843972	0.843972	0.843972	0.843972	0.843972	0.843972	0		S_Slott2000	5_Inf_middle	0.333333	0.428571	0.25	0.363636	0.666667	0.25	0.25	0.333333	0.294118	0.272727	0		S_Slott2000	5_Inf_middle	0.281324	0.361702	0.210993	0.306899	0.562648	0.210993	0.210993	0.281324	0.248227	0.230174	0
S_Slott2000	5_Inf_top	0.288754	0.288754	0.288754	0.288754	0.288754	0.288754	0.288754	0.288754	0.288754	0.288754	0.288754		S_Slott2000	5_Inf_top	1	0.857143	0.5	0.545455	0.666667	0.25	0.625	0.6	0.588235	0.545455	1		S_Slott2000	5_Inf_top	0.288754	0.247503	0.144377	0.157502	0.192503	0.0721884	0.180471	0.173252	0.169855	0.157502	0.288754
S_Slott2000	5_Epibenthic	0.0557244	0.0557244	0.0557244	0.0557244	0.0557244	0.0557244	0.0557244	0.0557244	0.0557244	0.0557244	0.0557244		S_Slott2000	5_Epibenthic	1	0.571429	0.5	0.818182	0.666667	1	0.625	0.6	0.588235	0.636364	0.5		S_Slott2000	5_Epibenthic	0.0557244	0.0318425	0.0278622	0.0455927	0.0371496	0.0557244	0.0348278	0.0334347	0.0327791	0.035461	0.0278622
S_Slott2000	5_Bent_pelagic_1	0	0	0	0	0	0	0	0	0	0	0		S_Slott2000	5_Bent_pelagic	0	0	0.25	0.0909091	0	0	0	0.0666667	0.0588235	0	0		S_Slott2000	5_Bent_pelagic	0	0	0	0	0	0	0	0	0	0	0
S_Slott2000	9_low	0.647416	0.647416	0	0.647416	0	0	0	0.647416	0.647416	0.647416	0		S_Slott2000	9_low	0.333333	0.142857	0	0.272727	0	0	0	0.133333	0.176471	0.181818	0		S_Slott2000	9_low	0.215805	0.0924881	0	0.176568	0	0	0	0.0863222	0.11425	0.117712	0
S_Slott2000	9_medium	0.115502	0.115502	0	0.115502	0.115502	0.115502	0.115502	0.115502	0.115502	0.115502	0.115502		S_Slott2000	9_medium	0.666667	0.428571	0	0.363636	0.333333	0.5	0.375	0.466667	0.294118	0.272727	0.5		S_Slott2000	9_medium	0.077001	0.0495007	0	0.0420006	0.0385005	0.0577508	0.0433131	0.0539007	0.033971	0.0315004	0.0577508
S_Slott2000	9_high	0	0.237082	0.237082	0.237082	0.237082	0.237082	0.237082	0.237082	0.237082	0.237082	0.237082		S_Slott2000	9_high	0	0.428571	1	0.363636	0.666667	0.5	0.625	0.4	0.529412	0.545455	0.5		S_Slott2000	9_high	0	0.101607	0.237082	0.0862117	0.158055	0.118541	0.148176	0.0948328	0.125514	0.129317	0.118541
S_Slott2000	10_Swimming	0.00101317	0.00101317	0.00101317	0.00101317	0.00101317	0.00101317	0.00101317	0.00101317	0.00101317	0.00101317	0.00101317		S_Slott2000	Swimming	0.333333	0.142857	0.75	0.181818	0.666667	0.25	0.5	0.2	0.176471	0.181818	1		S_Slott2000	Swimming	0.000337724	0.000144739	0.000759878	0.000184213	0.000675447	0.000253293	0.000506586	0.000202634	0.000178795	0.000184213	0.00101317
S_Slott2000	10_Surface_crawling	0.0780142	0.0780142	0.0780142	0.0780142	0.0780142	0.0780142	0.0780142	0.0780142	0.0780142	0.0780142	0.0780142		S_Slott2000	Surface_crawling	1	0.857143	0.75	0.909091	0.666667	1	1	0.8	0.764706	0.818182	1		S_Slott2000	Surface_crawling	0.0780142	0.0668693	0.0585106	0.070922	0.0520095	0.0780142	0.0780142	0.0624113	0.0596579	0.0638298	0.0780142
S_Slott2000	10_burrowing	0	0.942249	0.942249	0.942249	0.942249	0	0.942249	0.942249	0.942249	0.942249	0.942249		S_Slott2000	burrowing	0	0.428571	0.5	0.181818	0.333333	0	0.5	0.466667	0.411765	0.363636	1		S_Slott2000	burrowing	0	0.403821	0.471125	0.171318	0.314083	0	0.471125	0.439716	0.387985	0.342636	0.942249
S_Slott2000	11_Protruding_Sediment	0.942249	0.942249	0.942249	0.942249	0.942249	0.942249	0.942249	0.942249	0.942249	0.942249	0		S_Slott2000	Protruding_Sediment	0.666667	0.571429	0.25	0.363636	0.666667	0.25	0.25	0.4	0.352941	0.272727	0		S_Slott2000	Protruding_Sediment	0.628166	0.538428	0.235562	0.342636	0.628166	0.235562	0.235562	0.3769	0.332559	0.256977	0
S_Slem2000	1_S	0.116041	0.116041	0	0.116041	0	0.116041	0.116041	0.116041	0.116041	0.116041	0		S_Slem2000	1_S	0.333333	0.142857	0	0.181818	0	0.25	0.125	0.133333	0.117647	0.181818	0		S_Slem2000	1_S	0.0386803	0.0165773	0	0.0210984	0	0.0290102	0.0145051	0.0154721	0.0136519	0.0210984	0
S_Slem2000	1_M	0.78157	0.78157	0.78157	0.78157	0.78157	0.78157	0.78157	0.78157	0.78157	0.78157	0.78157		S_Slem2000	1_M	0.666667	0.571429	0.75	0.545455	0.666667	0.75	0.625	0.4	0.588235	0.545455	0.5		S_Slem2000	1_M	0.521047	0.446611	0.586177	0.426311	0.521047	0.586177	0.488481	0.312628	0.459747	0.426311	0.390785
S_Slem2000	1_L	0	0.102389	0.102389	0.102389	0.102389	0	0.102389	0.102389	0.102389	0.102389	0.102389		S_Slem2000	1_L	0	0.285714	0.25	0.272727	0.333333	0	0.25	0.466667	0.294118	0.272727	0.5		S_Slem2000	1_L	0	0.029254	0.0255973	0.0279243	0.0341297	0	0.0255973	0.0477816	0.0301144	0.0279243	0.0511945
S_Slem2000	2_No_prot.	0	0	0	0	0	0	0	0	0	0	0		S_Slem2000	2_No_prot.	0.666667	0.285714	0	0.181818	0.333333	0.5	0.125	0.133333	0.176471	0.181818	0		S_Slem2000	2_No_prot.	0	0	0	0	0	0	0	0	0	0	0
S_Slem2000	2_Tube	0.146758	0.146758	0.146758	0.146758	0.146758	0.146758	0.146758	0.146758	0.146758	0.146758	0		S_Slem2000	2_Tube	0.333333	0.285714	0.25	0.0909091	0.333333	0.25	0.25	0.133333	0.117647	0.0909091	0		S_Slem2000	2_Tube	0.0489192	0.0419308	0.0366894	0.0133416	0.0489192	0.0366894	0.0366894	0.0195677	0.0172656	0.0133416	0
S_Slem2000	2_Burrow	0	0.00682594	0.00682594	0	0.00682594	0	0	0.00682594	0.00682594	0.00682594	0		S_Slem2000	2_Burrow	0	0.142857	0.25	0	0.333333	0	0	0.0666667	0.176471	0.0909091	0		S_Slem2000	2_Burrow	0	0.000975134	0.00170648	0	0.00227531	0	0	0.000455063	0.00120458	0.00062054	0
S_Slem2000	2_Case	0	0	0	0	0	0	0	0	0	0	0		S_Slem2000	2_Case	0	0.142857	0	0.0909091	0	0	0.125	0.0666667	0	0	0		S_Slem2000	2_Case	0	0	0	0	0	0	0	0	0	0	0
S_Slem2000	2_Soft_shell	0	0.146758	0.146758	0.146758	0.146758	0	0.146758	0.146758	0.146758	0.146758	0.146758		S_Slem2000	2_Soft_shell	0	0.142857	0.75	0.181818	0.333333	0	0.5	0.266667	0.176471	0.0909091	1		S_Slem2000	2_Soft_shell	0	0.0209654	0.110068	0.0266832	0.0489192	0	0.0733788	0.0391354	0.0258984	0.0133416	0.146758
S_Slem2000	2_Hard_shell	0.846416	0.846416	0	0.846416	0	0.846416	0.846416	0.846416	0.846416	0.846416	0		S_Slem2000	2_Hard_shell	0.333333	0.285714	0	0.545455	0	0.5	0.25	0.466667	0.470588	0.636364	0		S_Slem2000	2_Hard_shell	0.282139	0.241833	0	0.461682	0	0.423208	0.211604	0.394994	0.398314	0.538629	0
S_Slem2000	3_Fragile	0.00682594	0.00682594	0.00682594	0.00682594	0.00682594	0	0.00682594	0.00682594	0.00682594	0.00682594	0		S_Slem2000	3_Fragile	0.333333	0.428571	0.5	0.181818	0.333333	0	0.125	0.2	0.176471	0.0909091	0		S_Slem2000	3_Fragile	0.00227531	0.0029254	0.00341297	0.00124108	0.00227531	0	0.000853242	0.00136519	0.00120458	0.00062054	0
S_Slem2000	3_Intermediate	0.146758	0.146758	0.146758	0.146758	0.146758	0.146758	0.146758	0.146758	0.146758	0.146758	0.146758		S_Slem2000	3_Intermediate	0.333333	0.285714	0.5	0.272727	0.666667	0.5	0.5	0.266667	0.352941	0.272727	0.5		S_Slem2000	3_Intermediate	0.0489192	0.0419308	0.0733788	0.0400248	0.0978385	0.0733788	0.0733788	0.0391354	0.0517968	0.0400248	0.0733788
S_Slem2000	3_Robust	0.846416	0.846416	0	0.846416	0	0.846416	0.846416	0.846416	0.846416	0.846416	0.846416		S_Slem2000	3_Robust	0.333333	0.285714	0	0.545455	0	0.5	0.375	0.533333	0.470588	0.636364	0.5		S_Slem2000	3_Robust	0.282139	0.241833	0	0.461682	0	0.423208	0.317406	0.451422	0.398314	0.538629	0.423208
S_Slem2000	5_Inf_deep	0.00682594	0.00682594	0.00682594	0.00682594	0.00682594	0.00682594	0.00682594	0.00682594	0.00682594	0.00682594	0		S_Slem2000	5_Inf_deep	0.333333	0.285714	0.25	0.0909091	0.666667	0.25	0.125	0.2	0.235294	0.181818	0		S_Slem2000	5_Inf_deep	0.00227531	0.00195027	0.00170648	0.00062054	0.00455063	0.00170648	0.000853242	0.00136519	0.0016061	0.00124108	0
S_Slem2000	5_Inf_middle	0.516496	0.516496	0.516496	0.516496	0.516496	0.516496	0.516496	0.516496	0.516496	0.516496	0		S_Slem2000	5_Inf_middle	0.333333	0.428571	0.25	0.363636	0.666667	0.25	0.25	0.333333	0.294118	0.272727	0		S_Slem2000	5_Inf_middle	0.172165	0.221355	0.129124	0.187817	0.344331	0.129124	0.129124	0.172165	0.151911	0.140863	0
S_Slem2000	5_Inf_top	0.415245	0.415245	0.415245	0.415245	0.415245	0.415245	0.415245	0.415245	0.415245	0.415245	0.415245		S_Slem2000	5_Inf_top	1	0.857143	0.5	0.545455	0.666667	0.25	0.625	0.6	0.588235	0.545455	1		S_Slem2000	5_Inf_top	0.415245	0.355924	0.207622	0.226497	0.27683	0.103811	0.259528	0.249147	0.244262	0.226497	0.415245
S_Slem2000	5_Epibenthic	0.238908	0.238908	0.238908	0.238908	0.238908	0.238908	0.238908	0.238908	0.238908	0.238908	0.238908		S_Slem2000	5_Epibenthic	1	0.571429	0.5	0.818182	0.666667	1	0.625	0.6	0.588235	0.636364	0.5		S_Slem2000	5_Epibenthic	0.238908	0.136519	0.119454	0.19547	0.159272	0.238908	0.149317	0.143345	0.140534	0.152032	0.119454
S_Slem2000	5_Bent_pelagic_1	0	0	0	0	0	0	0	0	0	0	0		S_Slem2000	5_Bent_pelagic	0	0	0.25	0.0909091	0	0	0	0.0666667	0.0588235	0	0		S_Slem2000	5_Bent_pelagic	0	0	0	0	0	0	0	0	0	0	0
S_Slem2000	9_low	0.511945	0.511945	0	0.511945	0	0	0	0.511945	0.511945	0.511945	0		S_Slem2000	9_low	0.333333	0.142857	0	0.272727	0	0	0	0.133333	0.176471	0.181818	0		S_Slem2000	9_low	0.170648	0.0731351	0	0.139621	0	0	0	0.0682594	0.0903433	0.093081	0
S_Slem2000	9_medium	0.0955631	0.0955631	0	0.0955631	0.0955631	0.0955631	0.0955631	0.0955631	0.0955631	0.0955631	0.0955631		S_Slem2000	9_medium	0.666667	0.428571	0	0.363636	0.333333	0.5	0.375	0.466667	0.294118	0.272727	0.5		S_Slem2000	9_medium	0.0637088	0.0409556	0	0.0347502	0.0318544	0.0477816	0.0358362	0.0445961	0.0281068	0.0260627	0.0477816
S_Slem2000	9_high	0	0.392491	0.392491	0.392491	0.392491	0.392491	0.392491	0.392491	0.392491	0.392491	0.392491		S_Slem2000	9_high	0	0.428571	1	0.363636	0.666667	0.5	0.625	0.4	0.529412	0.545455	0.5		S_Slem2000	9_high	0	0.168211	0.392491	0.142724	0.261661	0.196246	0.245307	0.156997	0.20779	0.214086	0.196246
S_Slem2000	10_Swimming	0	0	0	0	0	0	0	0	0	0	0		S_Slem2000	Swimming	0.333333	0.142857	0.75	0.181818	0.666667	0.25	0.5	0.2	0.176471	0.181818	1		S_Slem2000	Swimming	0	0	0	0	0	0	0	0	0	0	0
S_Slem2000	10_Surface_crawling	0.319681	0.319681	0.319681	0.319681	0.319681	0.319681	0.319681	0.319681	0.319681	0.319681	0.319681		S_Slem2000	Surface_crawling	1	0.857143	0.75	0.909091	0.666667	1	1	0.8	0.764706	0.818182	1		S_Slem2000	Surface_crawling	0.319681	0.274013	0.239761	0.29062	0.213121	0.319681	0.319681	0.255745	0.244462	0.261558	0.319681
S_Slem2000	10_burrowing	0	0.761092	0.761092	0.761092	0.761092	0	0.761092	0.761092	0.761092	0.761092	0.761092		S_Slem2000	burrowing	0	0.428571	0.5	0.181818	0.333333	0	0.5	0.466667	0.411765	0.363636	1		S_Slem2000	burrowing	0	0.326182	0.380546	0.13838	0.253697	0	0.380546	0.355176	0.313391	0.276761	0.761092
S_Slem2000	11_Protruding_Sediment	0.518771	0.518771	0.518771	0.518771	0.518771	0.518771	0.518771	0.518771	0.518771	0.518771	0		S_Slem2000	Protruding_Sediment	0.666667	0.571429	0.25	0.363636	0.666667	0.25	0.25	0.4	0.352941	0.272727	0		S_Slem2000	Protruding_Sediment	0.345848	0.296441	0.129693	0.188644	0.345848	0.129693	0.129693	0.207509	0.183096	0.141483	0
S_AlBe2013	1_S	0.00694444	0.00694444	0	0.00694444	0	0.00694444	0.00694444	0.00694444	0.00694444	0.00694444	0		S_AlBe2013	1_S	0.333333	0.142857	0	0.181818	0	0.25	0.125	0.133333	0.117647	0.181818	0		S_AlBe2013	1_S	0.00231481	0.000992063	0	0.00126263	0	0.00173611	0.000868056	0.000925926	0.000816993	0.00126263	0
S_AlBe2013	1_M	0.666667	0.666667	0.666667	0.666667	0.666667	0.666667	0.666667	0.666667	0.666667	0.666667	0.666667		S_AlBe2013	1_M	0.666667	0.571429	0.75	0.545455	0.666667	0.75	0.625	0.4	0.588235	0.545455	0.5		S_AlBe2013	1_M	0.444444	0.380952	0.5	0.363636	0.444444	0.5	0.416667	0.266667	0.392157	0.363636	0.333333
S_AlBe2013	1_L	0	0.326389	0.326389	0.326389	0.326389	0	0.326389	0.326389	0.326389	0.326389	0.326389		S_AlBe2013	1_L	0	0.285714	0.25	0.272727	0.333333	0	0.25	0.466667	0.294118	0.272727	0.5		S_AlBe2013	1_L	0	0.093254	0.0815972	0.0890152	0.108796	0	0.0815972	0.152315	0.0959967	0.0890152	0.163194
S_AlBe2013	2_No_prot.	0.618056	0.618056	0	0.618056	0.618056	0.618056	0.618056	0.618056	0.618056	0.618056	0		S_AlBe2013	2_No_prot.	0.666667	0.285714	0	0.181818	0.333333	0.5	0.125	0.133333	0.176471	0.181818	0		S_AlBe2013	2_No_prot.	0.412037	0.176587	0	0.112374	0.206019	0.309028	0.0772569	0.0824074	0.109069	0.112374	0
S_AlBe2013	2_Tube	0.541667	0.541667	0.541667	0.541667	0.541667	0.541667	0.541667	0.541667	0.541667	0.541667	0		S_AlBe2013	2_Tube	0.333333	0.285714	0.25	0.0909091	0.333333	0.25	0.25	0.133333	0.117647	0.0909091	0		S_AlBe2013	2_Tube	0.180556	0.154762	0.135417	0.0492424	0.180556	0.135417	0.135417	0.0722222	0.0637255	0.0492424	0
S_AlBe2013	2_Burrow	0	0.326389	0.326389	0	0.326389	0	0	0.326389	0.326389	0.326389	0		S_AlBe2013	2_Burrow	0	0.142857	0.25	0	0.333333	0	0	0.0666667	0.176471	0.0909091	0		S_AlBe2013	2_Burrow	0	0.046627	0.0815972	0	0.108796	0	0	0.0217593	0.057598	0.0296717	0
S_AlBe2013	2_Case	0	0	0	0	0	0	0	0	0	0	0		S_AlBe2013	2_Case	0	0.142857	0	0.0909091	0	0	0.125	0.0666667	0	0	0		S_AlBe2013	2_Case	0	0	0	0	0	0	0	0	0	0	0
S_AlBe2013	2_Soft_shell	0	0	0	0	0	0	0	0	0	0	0		S_AlBe2013	2_Soft_shell	0	0.142857	0.75	0.181818	0.333333	0	0.5	0.266667	0.176471	0.0909091	1		S_AlBe2013	2_Soft_shell	0	0	0	0	0	0	0	0	0	0	0
S_AlBe2013	2_Hard_shell	0.0555556	0.0555556	0	0.0555556	0	0.0555556	0.0555556	0.0555556	0.0555556	0.0555556	0		S_AlBe2013	2_Hard_shell	0.333333	0.285714	0	0.545455	0	0.5	0.25	0.466667	0.470588	0.636364	0		S_AlBe2013	2_Hard_shell	0.0185185	0.015873	0	0.030303	0	0.0277778	0.0138889	0.0259259	0.0261438	0.0353535	0
S_AlBe2013	3_Fragile	0.402778	0.402778	0.402778	0.402778	0.402778	0	0.402778	0.402778	0.402778	0.402778	0		S_AlBe2013	3_Fragile	0.333333	0.428571	0.5	0.181818	0.333333	0	0.125	0.2	0.176471	0.0909091	0		S_AlBe2013	3_Fragile	0.134259	0.172619	0.201389	0.0732323	0.134259	0	0.0503472	0.0805556	0.0710784	0.0366162	0
S_AlBe2013	3_Intermediate	0.541667	0.541667	0.541667	0.541667	0.541667	0.541667	0.541667	0.541667	0.541667	0.541667	0.541667		S_AlBe2013	3_Intermediate	0.333333	0.285714	0.5	0.272727	0.666667	0.5	0.5	0.266667	0.352941	0.272727	0.5		S_AlBe2013	3_Intermediate	0.180556	0.154762	0.270833	0.147727	0.361111	0.270833	0.270833	0.144444	0.191176	0.147727	0.270833
S_AlBe2013	3_Robust	0.0555556	0.0555556	0	0.0555556	0	0.0555556	0.0555556	0.0555556	0.0555556	0.0555556	0.0555556		S_AlBe2013	3_Robust	0.333333	0.285714	0	0.545455	0	0.5	0.375	0.533333	0.470588	0.636364	0.5		S_AlBe2013	3_Robust	0.0185185	0.015873	0	0.030303	0	0.0277778	0.0208333	0.0296296	0.0261438	0.0353535	0.0277778
S_AlBe2013	5_Inf_deep	0.506944	0.506944	0.506944	0.506944	0.506944	0.506944	0.506944	0.506944	0.506944	0.506944	0		S_AlBe2013	5_Inf_deep	0.333333	0.285714	0.25	0.0909091	0.666667	0.25	0.125	0.2	0.235294	0.181818	0		S_AlBe2013	5_Inf_deep	0.168981	0.144841	0.126736	0.0460859	0.337963	0.126736	0.0633681	0.101389	0.119281	0.0921717	0
S_AlBe2013	5_Inf_middle	0.405093	0.405093	0.405093	0.405093	0.405093	0.405093	0.405093	0.405093	0.405093	0.405093	0		S_AlBe2013	5_Inf_middle	0.333333	0.428571	0.25	0.363636	0.666667	0.25	0.25	0.333333	0.294118	0.272727	0		S_AlBe2013	5_Inf_middle	0.135031	0.173611	0.101273	0.147306	0.270062	0.101273	0.101273	0.135031	0.119145	0.11048	0
S_AlBe2013	5_Inf_top	0.706019	0.706019	0.706019	0.706019	0.706019	0.706019	0.706019	0.706019	0.706019	0.706019	0.706019		S_AlBe2013	5_Inf_top	1	0.857143	0.5	0.545455	0.666667	0.25	0.625	0.6	0.588235	0.545455	1		S_AlBe2013	5_Inf_top	0.706019	0.605159	0.353009	0.385101	0.470679	0.176505	0.441262	0.423611	0.415305	0.385101	0.706019
S_AlBe2013	5_Epibenthic	0.252315	0.252315	0.252315	0.252315	0.252315	0.252315	0.252315	0.252315	0.252315	0.252315	0.252315		S_AlBe2013	5_Epibenthic	1	0.571429	0.5	0.818182	0.666667	1	0.625	0.6	0.588235	0.636364	0.5		S_AlBe2013	5_Epibenthic	0.252315	0.14418	0.126157	0.206439	0.16821	0.252315	0.157697	0.151389	0.14842	0.160564	0.126157
S_AlBe2013	5_Bent_pelagic_1	0	0	0	0	0	0	0	0	0	0	0		S_AlBe2013	5_Bent_pelagic	0	0	0.25	0.0909091	0	0	0	0.0666667	0.0588235	0	0		S_AlBe2013	5_Bent_pelagic	0	0	0	0	0	0	0	0	0	0	0
S_AlBe2013	9_low	0.0138889	0.0138889	0	0.0138889	0	0	0	0.0138889	0.0138889	0.0138889	0		S_AlBe2013	9_low	0.333333	0.142857	0	0.272727	0	0	0	0.133333	0.176471	0.181818	0		S_AlBe2013	9_low	0.00462963	0.00198413	0	0.00378788	0	0	0	0.00185185	0.00245098	0.00252525	0
S_AlBe2013	9_medium	0.618056	0.618056	0	0.618056	0.618056	0.618056	0.618056	0.618056	0.618056	0.618056	0.618056		S_AlBe2013	9_medium	0.666667	0.428571	0	0.363636	0.333333	0.5	0.375	0.466667	0.294118	0.272727	0.5		S_AlBe2013	9_medium	0.412037	0.264881	0	0.224747	0.206019	0.309028	0.231771	0.288426	0.181781	0.168561	0.309028
S_AlBe2013	9_high	0	0.368056	0.368056	0.368056	0.368056	0.368056	0.368056	0.368056	0.368056	0.368056	0.368056		S_AlBe2013	9_high	0	0.428571	1	0.363636	0.666667	0.5	0.625	0.4	0.529412	0.545455	0.5		S_AlBe2013	9_high	0	0.157738	0.368056	0.133838	0.24537	0.184028	0.230035	0.147222	0.194853	0.200758	0.184028
S_AlBe2013	10_Swimming	0.180556	0.180556	0.180556	0.180556	0.180556	0.180556	0.180556	0.180556	0.180556	0.180556	0.180556		S_AlBe2013	Swimming	0.333333	0.142857	0.75	0.181818	0.666667	0.25	0.5	0.2	0.176471	0.181818	1		S_AlBe2013	Swimming	0.0601852	0.0257937	0.135417	0.0328283	0.12037	0.0451389	0.0902778	0.0361111	0.0318627	0.0328283	0.180556
S_AlBe2013	10_Surface_crawling	0.486111	0.486111	0.486111	0.486111	0.486111	0.486111	0.486111	0.486111	0.486111	0.486111	0.486111		S_AlBe2013	Surface_crawling	1	0.857143	0.75	0.909091	0.666667	1	1	0.8	0.764706	0.818182	1		S_AlBe2013	Surface_crawling	0.486111	0.416667	0.364583	0.441919	0.324074	0.486111	0.486111	0.388889	0.371732	0.397727	0.486111
S_AlBe2013	10_burrowing	0	0.333333	0.333333	0.333333	0.333333	0	0.333333	0.333333	0.333333	0.333333	0.333333		S_AlBe2013	burrowing	0	0.428571	0.5	0.181818	0.333333	0	0.5	0.466667	0.411765	0.363636	1		S_AlBe2013	burrowing	0	0.142857	0.166667	0.0606061	0.111111	0	0.166667	0.155556	0.137255	0.121212	0.333333
S_AlBe2013	11_Protruding_Sediment	0.951389	0.951389	0.951389	0.951389	0.951389	0.951389	0.951389	0.951389	0.951389	0.951389	0		S_AlBe2013	Protruding_Sediment	0.666667	0.571429	0.25	0.363636	0.666667	0.25	0.25	0.4	0.352941	0.272727	0		S_AlBe2013	Protruding_Sediment	0.634259	0.543651	0.237847	0.34596	0.634259	0.237847	0.237847	0.380556	0.335784	0.25947	0
S_Bruk2013	1_S	0	0	0	0	0	0	0	0	0	0	0		S_Bruk2013	1_S	0.333333	0.142857	0	0.181818	0	0.25	0.125	0.133333	0.117647	0.181818	0		S_Bruk2013	1_S	0	0	0	0	0	0	0	0	0	0	0
S_Bruk2013	1_M	0.997481	0.997481	0.997481	0.997481	0.997481	0.997481	0.997481	0.997481	0.997481	0.997481	0.997481		S_Bruk2013	1_M	0.666667	0.571429	0.75	0.545455	0.666667	0.75	0.625	0.4	0.588235	0.545455	0.5		S_Bruk2013	1_M	0.664987	0.569989	0.748111	0.544081	0.664987	0.748111	0.623426	0.398992	0.586754	0.544081	0.498741
S_Bruk2013	1_L	0	0.00251889	0.00251889	0.00251889	0.00251889	0	0.00251889	0.00251889	0.00251889	0.00251889	0.00251889		S_Bruk2013	1_L	0	0.285714	0.25	0.272727	0.333333	0	0.25	0.466667	0.294118	0.272727	0.5		S_Bruk2013	1_L	0	0.000719683	0.000629723	0.00068697	0.000839631	0	0.000629723	0.00117548	0.00074085	0.00068697	0.00125945
S_Bruk2013	2_No_prot.	0.994962	0.994962	0	0.994962	0.994962	0.994962	0.994962	0.994962	0.994962	0.994962	0		S_Bruk2013	2_No_prot.	0.666667	0.285714	0	0.181818	0.333333	0.5	0.125	0.133333	0.176471	0.181818	0		S_Bruk2013	2_No_prot.	0.663308	0.284275	0	0.180902	0.331654	0.497481	0.12437	0.132662	0.175582	0.180902	0
S_Bruk2013	2_Tube	0.937028	0.937028	0.937028	0.937028	0.937028	0.937028	0.937028	0.937028	0.937028	0.937028	0		S_Bruk2013	2_Tube	0.333333	0.285714	0.25	0.0909091	0.333333	0.25	0.25	0.133333	0.117647	0.0909091	0		S_Bruk2013	2_Tube	0.312343	0.267722	0.234257	0.0851843	0.312343	0.234257	0.234257	0.124937	0.110239	0.0851843	0
S_Bruk2013	2_Burrow	0	0	0	0	0	0	0	0	0	0	0		S_Bruk2013	2_Burrow	0	0.142857	0.25	0	0.333333	0	0	0.0666667	0.176471	0.0909091	0		S_Bruk2013	2_Burrow	0	0	0	0	0	0	0	0	0	0	0
S_Bruk2013	2_Case	0	0.00251889	0	0.00251889	0	0	0.00251889	0.00251889	0	0	0		S_Bruk2013	2_Case	0	0.142857	0	0.0909091	0	0	0.125	0.0666667	0	0	0		S_Bruk2013	2_Case	0	0.000359842	0	0.00022899	0	0	0.000314861	0.000167926	0	0	0
S_Bruk2013	2_Soft_shell	0	0	0	0	0	0	0	0	0	0	0		S_Bruk2013	2_Soft_shell	0	0.142857	0.75	0.181818	0.333333	0	0.5	0.266667	0.176471	0.0909091	1		S_Bruk2013	2_Soft_shell	0	0	0	0	0	0	0	0	0	0	0
S_Bruk2013	2_Hard_shell	0.00251889	0.00251889	0	0.00251889	0	0.00251889	0.00251889	0.00251889	0.00251889	0.00251889	0		S_Bruk2013	2_Hard_shell	0.333333	0.285714	0	0.545455	0	0.5	0.25	0.466667	0.470588	0.636364	0		S_Bruk2013	2_Hard_shell	0.000839631	0.000719683	0	0.00137394	0	0.00125945	0.000629723	0.00117548	0.00118536	0.00160293	0
S_Bruk2013	3_Fragile	0.0604534	0.0604534	0.0604534	0.0604534	0.0604534	0	0.0604534	0.0604534	0.0604534	0.0604534	0		S_Bruk2013	3_Fragile	0.333333	0.428571	0.5	0.181818	0.333333	0	0.125	0.2	0.176471	0.0909091	0		S_Bruk2013	3_Fragile	0.0201511	0.0259086	0.0302267	0.0109915	0.0201511	0	0.00755668	0.0120907	0.0106682	0.00549576	0
S_Bruk2013	3_Intermediate	0.937028	0.937028	0.937028	0.937028	0.937028	0.937028	0.937028	0.937028	0.937028	0.937028	0.937028		S_Bruk2013	3_Intermediate	0.333333	0.285714	0.5	0.272727	0.666667	0.5	0.5	0.266667	0.352941	0.272727	0.5		S_Bruk2013	3_Intermediate	0.312343	0.267722	0.468514	0.255553	0.624685	0.468514	0.468514	0.249874	0.330716	0.255553	0.468514
S_Bruk2013	3_Robust	0.00251889	0.00251889	0	0.00251889	0	0.00251889	0.00251889	0.00251889	0.00251889	0.00251889	0.00251889		S_Bruk2013	3_Robust	0.333333	0.285714	0	0.545455	0	0.5	0.375	0.533333	0.470588	0.636364	0.5		S_Bruk2013	3_Robust	0.000839631	0.000719683	0	0.00137394	0	0.00125945	0.000944584	0.00134341	0.00118536	0.00160293	0.00125945
S_Bruk2013	5_Inf_deep	0.312343	0.312343	0.312343	0.312343	0.312343	0.312343	0.312343	0.312343	0.312343	0.312343	0		S_Bruk2013	5_Inf_deep	0.333333	0.285714	0.25	0.0909091	0.666667	0.25	0.125	0.2	0.235294	0.181818	0		S_Bruk2013	5_Inf_deep	0.104114	0.0892407	0.0780856	0.0283948	0.208228	0.0780856	0.0390428	0.0624685	0.0734924	0.0567896	0
S_Bruk2013	5_Inf_middle	0.316541	0.316541	0.316541	0.316541	0.316541	0.316541	0.316541	0.316541	0.316541	0.316541	0		S_Bruk2013	5_Inf_middle	0.333333	0.428571	0.25	0.363636	0.666667	0.25	0.25	0.333333	0.294118	0.272727	0		S_Bruk2013	5_Inf_middle	0.105514	0.13566	0.0791352	0.115106	0.211027	0.0791352	0.0791352	0.105514	0.0931002	0.0863293	0
S_Bruk2013	5_Inf_top	0.97733	0.97733	0.97733	0.97733	0.97733	0.97733	0.97733	0.97733	0.97733	0.97733	0.97733		S_Bruk2013	5_Inf_top	1	0.857143	0.5	0.545455	0.666667	0.25	0.625	0.6	0.588235	0.545455	1		S_Bruk2013	5_Inf_top	0.97733	0.837711	0.488665	0.533089	0.651553	0.244332	0.610831	0.586398	0.5749	0.533089	0.97733
S_Bruk2013	5_Epibenthic	0.331654	0.331654	0.331654	0.331654	0.331654	0.331654	0.331654	0.331654	0.331654	0.331654	0.331654		S_Bruk2013	5_Epibenthic	1	0.571429	0.5	0.818182	0.666667	1	0.625	0.6	0.588235	0.636364	0.5		S_Bruk2013	5_Epibenthic	0.331654	0.189517	0.165827	0.271353	0.221103	0.331654	0.207284	0.198992	0.195091	0.211053	0.165827
S_Bruk2013	5_Bent_pelagic_1	0	0	0	0	0	0	0	0	0	0	0		S_Bruk2013	5_Bent_pelagic	0	0	0.25	0.0909091	0	0	0	0.0666667	0.0588235	0	0		S_Bruk2013	5_Bent_pelagic	0	0	0	0	0	0	0	0	0	0	0
S_Bruk2013	9_low	0.00251889	0.00251889	0	0.00251889	0	0	0	0.00251889	0.00251889	0.00251889	0		S_Bruk2013	9_low	0.333333	0.142857	0	0.272727	0	0	0	0.133333	0.176471	0.181818	0		S_Bruk2013	9_low	0.000839631	0.000359842	0	0.00068697	0	0	0	0.000335852	0.00044451	0.00045798	0
S_Bruk2013	9_medium	0.997481	0.997481	0	0.997481	0.997481	0.997481	0.997481	0.997481	0.997481	0.997481	0.997481		S_Bruk2013	9_medium	0.666667	0.428571	0	0.363636	0.333333	0.5	0.375	0.466667	0.294118	0.272727	0.5		S_Bruk2013	9_medium	0.664987	0.427492	0	0.36272	0.332494	0.498741	0.374055	0.465491	0.293377	0.27204	0.498741
S_Bruk2013	9_high	0	0	0	0	0	0	0	0	0	0	0		S_Bruk2013	9_high	0	0.428571	1	0.363636	0.666667	0.5	0.625	0.4	0.529412	0.545455	0.5		S_Bruk2013	9_high	0	0	0	0	0	0	0	0	0	0	0
S_Bruk2013	10_Swimming	0.312343	0.312343	0.312343	0.312343	0.312343	0.312343	0.312343	0.312343	0.312343	0.312343	0.312343		S_Bruk2013	Swimming	0.333333	0.142857	0.75	0.181818	0.666667	0.25	0.5	0.2	0.176471	0.181818	1		S_Bruk2013	Swimming	0.104114	0.0446204	0.234257	0.0567896	0.208228	0.0780856	0.156171	0.0624685	0.0551193	0.0567896	0.312343
S_Bruk2013	10_Surface_crawling	0.684299	0.684299	0.684299	0.684299	0.684299	0.684299	0.684299	0.684299	0.684299	0.684299	0.684299		S_Bruk2013	Surface_crawling	1	0.857143	0.75	0.909091	0.666667	1	1	0.8	0.764706	0.818182	1		S_Bruk2013	Surface_crawling	0.684299	0.586542	0.513224	0.62209	0.456199	0.684299	0.684299	0.547439	0.523287	0.559881	0.684299
S_Bruk2013	10_burrowing	0	0.00503778	0.00503778	0.00503778	0.00503778	0	0.00503778	0.00503778	0.00503778	0.00503778	0.00503778		S_Bruk2013	burrowing	0	0.428571	0.5	0.181818	0.333333	0	0.5	0.466667	0.411765	0.363636	1		S_Bruk2013	burrowing	0	0.00215905	0.00251889	0.000915961	0.00167926	0	0.00251889	0.00235097	0.00207438	0.00183192	0.00503778
S_Bruk2013	11_Protruding_Sediment	1	1	1	1	1	1	1	1	1	1	0		S_Bruk2013	Protruding_Sediment	0.666667	0.571429	0.25	0.363636	0.666667	0.25	0.25	0.4	0.352941	0.272727	0		S_Bruk2013	Protruding_Sediment	0.666667	0.571429	0.25	0.363636	0.666667	0.25	0.25	0.4	0.352941	0.272727	0
S_Hjort2013	1_S	0	0	0	0	0	0	0	0	0	0	0		S_Hjort2013	1_S	0.333333	0.142857	0	0.181818	0	0.25	0.125	0.133333	0.117647	0.181818	0		S_Hjort2013	1_S	0	0	0	0	0	0	0	0	0	0	0
S_Hjort2013	1_M	1	1	1	1	1	1	1	1	1	1	1		S_Hjort2013	1_M	0.666667	0.571429	0.75	0.545455	0.666667	0.75	0.625	0.4	0.588235	0.545455	0.5		S_Hjort2013	1_M	0.666667	0.571429	0.75	0.545455	0.666667	0.75	0.625	0.4	0.588235	0.545455	0.5
S_Hjort2013	1_L	0	0	0	0	0	0	0	0	0	0	0		S_Hjort2013	1_L	0	0.285714	0.25	0.272727	0.333333	0	0.25	0.466667	0.294118	0.272727	0.5		S_Hjort2013	1_L	0	0	0	0	0	0	0	0	0	0	0
S_Hjort2013	2_No_prot.	0.85906	0.85906	0	0.85906	0.85906	0.85906	0.85906	0.85906	0.85906	0.85906	0		S_Hjort2013	2_No_prot.	0.666667	0.285714	0	0.181818	0.333333	0.5	0.125	0.133333	0.176471	0.181818	0		S_Hjort2013	2_No_prot.	0.572707	0.245446	0	0.156193	0.286353	0.42953	0.107383	0.114541	0.151599	0.156193	0
S_Hjort2013	2_Tube	0.711409	0.711409	0.711409	0.711409	0.711409	0.711409	0.711409	0.711409	0.711409	0.711409	0		S_Hjort2013	2_Tube	0.333333	0.285714	0.25	0.0909091	0.333333	0.25	0.25	0.133333	0.117647	0.0909091	0		S_Hjort2013	2_Tube	0.237136	0.20326	0.177852	0.0646736	0.237136	0.177852	0.177852	0.0948546	0.0836952	0.0646736	0
S_Hjort2013	2_Burrow	0	0	0	0	0	0	0	0	0	0	0		S_Hjort2013	2_Burrow	0	0.142857	0.25	0	0.333333	0	0	0.0666667	0.176471	0.0909091	0		S_Hjort2013	2_Burrow	0	0	0	0	0	0	0	0	0	0	0
S_Hjort2013	2_Case	0	0	0	0	0	0	0	0	0	0	0		S_Hjort2013	2_Case	0	0.142857	0	0.0909091	0	0	0.125	0.0666667	0	0	0		S_Hjort2013	2_Case	0	0	0	0	0	0	0	0	0	0	0
S_Hjort2013	2_Soft_shell	0	0	0	0	0	0	0	0	0	0	0		S_Hjort2013	2_Soft_shell	0	0.142857	0.75	0.181818	0.333333	0	0.5	0.266667	0.176471	0.0909091	1		S_Hjort2013	2_Soft_shell	0	0	0	0	0	0	0	0	0	0	0
S_Hjort2013	2_Hard_shell	0.14094	0.14094	0	0.14094	0	0.14094	0.14094	0.14094	0.14094	0.14094	0		S_Hjort2013	2_Hard_shell	0.333333	0.285714	0	0.545455	0	0.5	0.25	0.466667	0.470588	0.636364	0		S_Hjort2013	2_Hard_shell	0.0469799	0.0402685	0	0.0768761	0	0.0704698	0.0352349	0.0657718	0.0663245	0.0896888	0
S_Hjort2013	3_Fragile	0.147651	0.147651	0.147651	0.147651	0.147651	0	0.147651	0.147651	0.147651	0.147651	0		S_Hjort2013	3_Fragile	0.333333	0.428571	0.5	0.181818	0.333333	0	0.125	0.2	0.176471	0.0909091	0		S_Hjort2013	3_Fragile	0.049217	0.063279	0.0738255	0.0268456	0.049217	0	0.0184564	0.0295302	0.0260561	0.0134228	0
S_Hjort2013	3_Intermediate	0.711409	0.711409	0.711409	0.711409	0.711409	0.711409	0.711409	0.711409	0.711409	0.711409	0.711409		S_Hjort2013	3_Intermediate	0.333333	0.285714	0.5	0.272727	0.666667	0.5	0.5	0.266667	0.352941	0.272727	0.5		S_Hjort2013	3_Intermediate	0.237136	0.20326	0.355705	0.194021	0.474273	0.355705	0.355705	0.189709	0.251086	0.194021	0.355705
S_Hjort2013	3_Robust	0.14094	0.14094	0	0.14094	0	0.14094	0.14094	0.14094	0.14094	0.14094	0.14094		S_Hjort2013	3_Robust	0.333333	0.285714	0	0.545455	0	0.5	0.375	0.533333	0.470588	0.636364	0.5		S_Hjort2013	3_Robust	0.0469799	0.0402685	0	0.0768761	0	0.0704698	0.0528523	0.0751678	0.0663245	0.0896888	0.0704698
S_Hjort2013	5_Inf_deep	0.237136	0.237136	0.237136	0.237136	0.237136	0.237136	0.237136	0.237136	0.237136	0.237136	0		S_Hjort2013	5_Inf_deep	0.333333	0.285714	0.25	0.0909091	0.666667	0.25	0.125	0.2	0.235294	0.181818	0		S_Hjort2013	5_Inf_deep	0.0790455	0.0677533	0.0592841	0.0215579	0.158091	0.0592841	0.0296421	0.0474273	0.0557968	0.0431157	0
S_Hjort2013	5_Inf_middle	0.237136	0.237136	0.237136	0.237136	0.237136	0.237136	0.237136	0.237136	0.237136	0.237136	0		S_Hjort2013	5_Inf_middle	0.333333	0.428571	0.25	0.363636	0.666667	0.25	0.25	0.333333	0.294118	0.272727	0		S_Hjort2013	5_Inf_middle	0.0790455	0.10163	0.0592841	0.0862314	0.158091	0.0592841	0.0592841	0.0790455	0.069746	0.0646736	0
S_Hjort2013	5_Inf_top	0.809843	0.809843	0.809843	0.809843	0.809843	0.809843	0.809843	0.809843	0.809843	0.809843	0.809843		S_Hjort2013	5_Inf_top	1	0.857143	0.5	0.545455	0.666667	0.25	0.625	0.6	0.588235	0.545455	1		S_Hjort2013	5_Inf_top	0.809843	0.694151	0.404922	0.441733	0.539896	0.202461	0.506152	0.485906	0.476378	0.441733	0.809843
S_Hjort2013	5_Epibenthic	0.427293	0.427293	0.427293	0.427293	0.427293	0.427293	0.427293	0.427293	0.427293	0.427293	0.427293		S_Hjort2013	5_Epibenthic	1	0.571429	0.5	0.818182	0.666667	1	0.625	0.6	0.588235	0.636364	0.5		S_Hjort2013	5_Epibenthic	0.427293	0.244167	0.213647	0.349603	0.284862	0.427293	0.267058	0.256376	0.251349	0.271914	0.213647
S_Hjort2013	5_Bent_pelagic_1	0	0	0	0	0	0	0	0	0	0	0		S_Hjort2013	5_Bent_pelagic	0	0	0.25	0.0909091	0	0	0	0.0666667	0.0588235	0	0		S_Hjort2013	5_Bent_pelagic	0	0	0	0	0	0	0	0	0	0	0
S_Hjort2013	9_low	0	0	0	0	0	0	0	0	0	0	0		S_Hjort2013	9_low	0.333333	0.142857	0	0.272727	0	0	0	0.133333	0.176471	0.181818	0		S_Hjort2013	9_low	0	0	0	0	0	0	0	0	0	0	0
S_Hjort2013	9_medium	0.85906	0.85906	0	0.85906	0.85906	0.85906	0.85906	0.85906	0.85906	0.85906	0.85906		S_Hjort2013	9_medium	0.666667	0.428571	0	0.363636	0.333333	0.5	0.375	0.466667	0.294118	0.272727	0.5		S_Hjort2013	9_medium	0.572707	0.368169	0	0.312386	0.286353	0.42953	0.322148	0.400895	0.252665	0.234289	0.42953
S_Hjort2013	9_high	0	0.14094	0.14094	0.14094	0.14094	0.14094	0.14094	0.14094	0.14094	0.14094	0.14094		S_Hjort2013	9_high	0	0.428571	1	0.363636	0.666667	0.5	0.625	0.4	0.529412	0.545455	0.5		S_Hjort2013	9_high	0	0.0604027	0.14094	0.0512508	0.0939597	0.0704698	0.0880872	0.0563758	0.0746151	0.0768761	0.0704698
S_Hjort2013	10_Swimming	0.237136	0.237136	0.237136	0.237136	0.237136	0.237136	0.237136	0.237136	0.237136	0.237136	0.237136		S_Hjort2013	Swimming	0.333333	0.142857	0.75	0.181818	0.666667	0.25	0.5	0.2	0.176471	0.181818	1		S_Hjort2013	Swimming	0.0790455	0.0338766	0.177852	0.0431157	0.158091	0.0592841	0.118568	0.0474273	0.0418476	0.0431157	0.237136
S_Hjort2013	10_Surface_crawling	0.762864	0.762864	0.762864	0.762864	0.762864	0.762864	0.762864	0.762864	0.762864	0.762864	0.762864		S_Hjort2013	Surface_crawling	1	0.857143	0.75	0.909091	0.666667	1	1	0.8	0.764706	0.818182	1		S_Hjort2013	Surface_crawling	0.762864	0.653883	0.572148	0.693512	0.508576	0.762864	0.762864	0.610291	0.583366	0.624161	0.762864
S_Hjort2013	10_burrowing	0	0	0	0	0	0	0	0	0	0	0		S_Hjort2013	burrowing	0	0.428571	0.5	0.181818	0.333333	0	0.5	0.466667	0.411765	0.363636	1		S_Hjort2013	burrowing	0	0	0	0	0	0	0	0	0	0	0
S_Hjort2013	11_Protruding_Sediment	0.85906	0.85906	0.85906	0.85906	0.85906	0.85906	0.85906	0.85906	0.85906	0.85906	0		S_Hjort2013	Protruding_Sediment	0.666667	0.571429	0.25	0.363636	0.666667	0.25	0.25	0.4	0.352941	0.272727	0		S_Hjort2013	Protruding_Sediment	0.572707	0.490892	0.214765	0.312386	0.572707	0.214765	0.214765	0.343624	0.303198	0.234289	0
S_Klob2013	1_S	0	0	0	0	0	0	0	0	0	0	0		S_Klob2013	1_S	0.333333	0.142857	0	0.181818	0	0.25	0.125	0.133333	0.117647	0.181818	0		S_Klob2013	1_S	0	0	0	0	0	0	0	0	0	0	0
S_Klob2013	1_M	0.916968	0.916968	0.916968	0.916968	0.916968	0.916968	0.916968	0.916968	0.916968	0.916968	0.916968		S_Klob2013	1_M	0.666667	0.571429	0.75	0.545455	0.666667	0.75	0.625	0.4	0.588235	0.545455	0.5		S_Klob2013	1_M	0.611312	0.523981	0.687726	0.500164	0.611312	0.687726	0.573105	0.366787	0.539393	0.500164	0.458484
S_Klob2013	1_L	0	0.0830325	0.0830325	0.0830325	0.0830325	0	0.0830325	0.0830325	0.0830325	0.0830325	0.0830325		S_Klob2013	1_L	0	0.285714	0.25	0.272727	0.333333	0	0.25	0.466667	0.294118	0.272727	0.5		S_Klob2013	1_L	0	0.0237236	0.0207581	0.0226452	0.0276775	0	0.0207581	0.0387485	0.0244213	0.0226452	0.0415162
S_Klob2013	2_No_prot.	0.00722022	0.00722022	0	0.00722022	0.00722022	0.00722022	0.00722022	0.00722022	0.00722022	0.00722022	0		S_Klob2013	2_No_prot.	0.666667	0.285714	0	0.181818	0.333333	0.5	0.125	0.133333	0.176471	0.181818	0		S_Klob2013	2_No_prot.	0.00481348	0.00206292	0	0.00131277	0.00240674	0.00361011	0.000902527	0.000962696	0.00127416	0.00131277	0
S_Klob2013	2_Tube	0	0	0	0	0	0	0	0	0	0	0		S_Klob2013	2_Tube	0.333333	0.285714	0.25	0.0909091	0.333333	0.25	0.25	0.133333	0.117647	0.0909091	0		S_Klob2013	2_Tube	0	0	0	0	0	0	0	0	0	0	0
S_Klob2013	2_Burrow	0	0.0685921	0.0685921	0	0.0685921	0	0	0.0685921	0.0685921	0.0685921	0		S_Klob2013	2_Burrow	0	0.142857	0.25	0	0.333333	0	0	0.0666667	0.176471	0.0909091	0		S_Klob2013	2_Burrow	0	0.00979887	0.017148	0	0.022864	0	0	0.0045728	0.0121045	0.00623564	0
S_Klob2013	2_Case	0	0	0	0	0	0	0	0	0	0	0		S_Klob2013	2_Case	0	0.142857	0	0.0909091	0	0	0.125	0.0666667	0	0	0		S_Klob2013	2_Case	0	0	0	0	0	0	0	0	0	0	0
S_Klob2013	2_Soft_shell	0	0	0	0	0	0	0	0	0	0	0		S_Klob2013	2_Soft_shell	0	0.142857	0.75	0.181818	0.333333	0	0.5	0.266667	0.176471	0.0909091	1		S_Klob2013	2_Soft_shell	0	0	0	0	0	0	0	0	0	0	0
S_Klob2013	2_Hard_shell	0.924188	0.924188	0	0.924188	0	0.924188	0.924188	0.924188	0.924188	0.924188	0		S_Klob2013	2_Hard_shell	0.333333	0.285714	0	0.545455	0	0.5	0.25	0.466667	0.470588	0.636364	0		S_Klob2013	2_Hard_shell	0.308063	0.264054	0	0.504102	0	0.462094	0.231047	0.431288	0.434912	0.588119	0
S_Klob2013	3_Fragile	0.0685921	0.0685921	0.0685921	0.0685921	0.0685921	0	0.0685921	0.0685921	0.0685921	0.0685921	0		S_Klob2013	3_Fragile	0.333333	0.428571	0.5	0.181818	0.333333	0	0.125	0.2	0.176471	0.0909091	0		S_Klob2013	3_Fragile	0.022864	0.0293966	0.034296	0.0124713	0.022864	0	0.00857401	0.0137184	0.0121045	0.00623564	0
S_Klob2013	3_Intermediate	0.00722022	0.00722022	0.00722022	0.00722022	0.00722022	0.00722022	0.00722022	0.00722022	0.00722022	0.00722022	0.00722022		S_Klob2013	3_Intermediate	0.333333	0.285714	0.5	0.272727	0.666667	0.5	0.5	0.266667	0.352941	0.272727	0.5		S_Klob2013	3_Intermediate	0.00240674	0.00206292	0.00361011	0.00196915	0.00481348	0.00361011	0.00361011	0.00192539	0.00254831	0.00196915	0.00361011
S_Klob2013	3_Robust	0.924188	0.924188	0	0.924188	0	0.924188	0.924188	0.924188	0.924188	0.924188	0.924188		S_Klob2013	3_Robust	0.333333	0.285714	0	0.545455	0	0.5	0.375	0.533333	0.470588	0.636364	0.5		S_Klob2013	3_Robust	0.308063	0.264054	0	0.504102	0	0.462094	0.34657	0.4929	0.434912	0.588119	0.462094
S_Klob2013	5_Inf_deep	0.0830325	0.0830325	0.0830325	0.0830325	0.0830325	0.0830325	0.0830325	0.0830325	0.0830325	0.0830325	0		S_Klob2013	5_Inf_deep	0.333333	0.285714	0.25	0.0909091	0.666667	0.25	0.125	0.2	0.235294	0.181818	0		S_Klob2013	5_Inf_deep	0.0276775	0.0237236	0.0207581	0.00754841	0.055355	0.0207581	0.0103791	0.0166065	0.0195371	0.0150968	0
S_Klob2013	5_Inf_middle	0.510229	0.510229	0.510229	0.510229	0.510229	0.510229	0.510229	0.510229	0.510229	0.510229	0		S_Klob2013	5_Inf_middle	0.333333	0.428571	0.25	0.363636	0.666667	0.25	0.25	0.333333	0.294118	0.272727	0		S_Klob2013	5_Inf_middle	0.170076	0.218669	0.127557	0.185538	0.340152	0.127557	0.127557	0.170076	0.150067	0.139153	0
S_Klob2013	5_Inf_top	0.181709	0.181709	0.181709	0.181709	0.181709	0.181709	0.181709	0.181709	0.181709	0.181709	0.181709		S_Klob2013	5_Inf_top	1	0.857143	0.5	0.545455	0.666667	0.25	0.625	0.6	0.588235	0.545455	1		S_Klob2013	5_Inf_top	0.181709	0.15575	0.0908544	0.0991139	0.121139	0.0454272	0.113568	0.109025	0.106888	0.0991139	0.181709
S_Klob2013	5_Epibenthic	0.45728	0.45728	0.45728	0.45728	0.45728	0.45728	0.45728	0.45728	0.45728	0.45728	0.45728		S_Klob2013	5_Epibenthic	1	0.571429	0.5	0.818182	0.666667	1	0.625	0.6	0.588235	0.636364	0.5		S_Klob2013	5_Epibenthic	0.45728	0.261303	0.22864	0.374138	0.304854	0.45728	0.2858	0.274368	0.268988	0.290997	0.22864
S_Klob2013	5_Bent_pelagic_1	0	0	0	0	0	0	0	0	0	0	0		S_Klob2013	5_Bent_pelagic	0	0	0.25	0.0909091	0	0	0	0.0666667	0.0588235	0	0		S_Klob2013	5_Bent_pelagic	0	0	0	0	0	0	0	0	0	0	0
S_Klob2013	9_low	0.454874	0.454874	0	0.454874	0	0	0	0.454874	0.454874	0.454874	0		S_Klob2013	9_low	0.333333	0.142857	0	0.272727	0	0	0	0.133333	0.176471	0.181818	0		S_Klob2013	9_low	0.151625	0.0649819	0	0.124056	0	0	0	0.0606498	0.0802718	0.0827043	0
S_Klob2013	9_medium	0.0144404	0.0144404	0	0.0144404	0.0144404	0.0144404	0.0144404	0.0144404	0.0144404	0.0144404	0.0144404		S_Klob2013	9_medium	0.666667	0.428571	0	0.363636	0.333333	0.5	0.375	0.466667	0.294118	0.272727	0.5		S_Klob2013	9_medium	0.00962696	0.00618876	0	0.00525107	0.00481348	0.00722022	0.00541516	0.00673887	0.00424719	0.0039383	0.00722022
S_Klob2013	9_high	0	0.530686	0.530686	0.530686	0.530686	0.530686	0.530686	0.530686	0.530686	0.530686	0.530686		S_Klob2013	9_high	0	0.428571	1	0.363636	0.666667	0.5	0.625	0.4	0.529412	0.545455	0.5		S_Klob2013	9_high	0	0.227437	0.530686	0.192977	0.353791	0.265343	0.331679	0.212274	0.280951	0.289465	0.265343
S_Klob2013	10_Swimming	0.00240674	0.00240674	0.00240674	0.00240674	0.00240674	0.00240674	0.00240674	0.00240674	0.00240674	0.00240674	0.00240674		S_Klob2013	Swimming	0.333333	0.142857	0.75	0.181818	0.666667	0.25	0.5	0.2	0.176471	0.181818	1		S_Klob2013	Swimming	0.000802246	0.00034382	0.00180505	0.000437589	0.00160449	0.000601685	0.00120337	0.000481348	0.000424719	0.000437589	0.00240674
S_Klob2013	10_Surface_crawling	0.462094	0.462094	0.462094	0.462094	0.462094	0.462094	0.462094	0.462094	0.462094	0.462094	0.462094		S_Klob2013	Surface_crawling	1	0.857143	0.75	0.909091	0.666667	1	1	0.8	0.764706	0.818182	1		S_Klob2013	Surface_crawling	0.462094	0.39608	0.34657	0.420085	0.308063	0.462094	0.462094	0.369675	0.353366	0.378077	0.462094
S_Klob2013	10_burrowing	0	0.537906	0.537906	0.537906	0.537906	0	0.537906	0.537906	0.537906	0.537906	0.537906		S_Klob2013	burrowing	0	0.428571	0.5	0.181818	0.333333	0	0.5	0.466667	0.411765	0.363636	1		S_Klob2013	burrowing	0	0.230531	0.268953	0.0978011	0.179302	0	0.268953	0.251023	0.221491	0.195602	0.537906
S_Klob2013	11_Protruding_Sediment	0.537906	0.537906	0.537906	0.537906	0.537906	0.537906	0.537906	0.537906	0.537906	0.537906	0		S_Klob2013	Protruding_Sediment	0.666667	0.571429	0.25	0.363636	0.666667	0.25	0.25	0.4	0.352941	0.272727	0		S_Klob2013	Protruding_Sediment	0.358604	0.307375	0.134477	0.195602	0.358604	0.134477	0.134477	0.215162	0.189849	0.146702	0
S_Kugg2013	1_S	0	0	0	0	0	0	0	0	0	0	0		S_Kugg2013	1_S	0.333333	0.142857	0	0.181818	0	0.25	0.125	0.133333	0.117647	0.181818	0		S_Kugg2013	1_S	0	0	0	0	0	0	0	0	0	0	0
S_Kugg2013	1_M	0.99177	0.99177	0.99177	0.99177	0.99177	0.99177	0.99177	0.99177	0.99177	0.99177	0.99177		S_Kugg2013	1_M	0.666667	0.571429	0.75	0.545455	0.666667	0.75	0.625	0.4	0.588235	0.545455	0.5		S_Kugg2013	1_M	0.66118	0.566725	0.743827	0.540965	0.66118	0.743827	0.619856	0.396708	0.583394	0.540965	0.495885
S_Kugg2013	1_L	0	0.00823045	0.00823045	0.00823045	0.00823045	0	0.00823045	0.00823045	0.00823045	0.00823045	0.00823045		S_Kugg2013	1_L	0	0.285714	0.25	0.272727	0.333333	0	0.25	0.466667	0.294118	0.272727	0.5		S_Kugg2013	1_L	0	0.00235156	0.00205761	0.00224467	0.00274348	0	0.00205761	0.00384088	0.00242072	0.00224467	0.00411523
S_Kugg2013	2_No_prot.	0.967078	0.967078	0	0.967078	0.967078	0.967078	0.967078	0.967078	0.967078	0.967078	0		S_Kugg2013	2_No_prot.	0.666667	0.285714	0	0.181818	0.333333	0.5	0.125	0.133333	0.176471	0.181818	0		S_Kugg2013	2_No_prot.	0.644719	0.276308	0	0.175832	0.322359	0.483539	0.120885	0.128944	0.170661	0.175832	0
S_Kugg2013	2_Tube	0.218107	0.218107	0.218107	0.218107	0.218107	0.218107	0.218107	0.218107	0.218107	0.218107	0		S_Kugg2013	2_Tube	0.333333	0.285714	0.25	0.0909091	0.333333	0.25	0.25	0.133333	0.117647	0.0909091	0		S_Kugg2013	2_Tube	0.0727023	0.0623163	0.0545267	0.0198279	0.0727023	0.0545267	0.0545267	0.0290809	0.0256596	0.0198279	0
S_Kugg2013	2_Burrow	0	0.00823045	0.00823045	0	0.00823045	0	0	0.00823045	0.00823045	0.00823045	0		S_Kugg2013	2_Burrow	0	0.142857	0.25	0	0.333333	0	0	0.0666667	0.176471	0.0909091	0		S_Kugg2013	2_Burrow	0	0.00117578	0.00205761	0	0.00274348	0	0	0.000548697	0.00145243	0.000748223	0
S_Kugg2013	2_Case	0	0	0	0	0	0	0	0	0	0	0		S_Kugg2013	2_Case	0	0.142857	0	0.0909091	0	0	0.125	0.0666667	0	0	0		S_Kugg2013	2_Case	0	0	0	0	0	0	0	0	0	0	0
S_Kugg2013	2_Soft_shell	0	0	0	0	0	0	0	0	0	0	0		S_Kugg2013	2_Soft_shell	0	0.142857	0.75	0.181818	0.333333	0	0.5	0.266667	0.176471	0.0909091	1		S_Kugg2013	2_Soft_shell	0	0	0	0	0	0	0	0	0	0	0
S_Kugg2013	2_Hard_shell	0.0246914	0.0246914	0	0.0246914	0	0.0246914	0.0246914	0.0246914	0.0246914	0.0246914	0		S_Kugg2013	2_Hard_shell	0.333333	0.285714	0	0.545455	0	0.5	0.25	0.466667	0.470588	0.636364	0		S_Kugg2013	2_Hard_shell	0.00823045	0.00705467	0	0.013468	0	0.0123457	0.00617284	0.0115226	0.0116195	0.0157127	0
S_Kugg2013	3_Fragile	0.757202	0.757202	0.757202	0.757202	0.757202	0	0.757202	0.757202	0.757202	0.757202	0		S_Kugg2013	3_Fragile	0.333333	0.428571	0.5	0.181818	0.333333	0	0.125	0.2	0.176471	0.0909091	0		S_Kugg2013	3_Fragile	0.252401	0.324515	0.378601	0.137673	0.252401	0	0.0946502	0.15144	0.133624	0.0688365	0
S_Kugg2013	3_Intermediate	0.218107	0.218107	0.218107	0.218107	0.218107	0.218107	0.218107	0.218107	0.218107	0.218107	0.218107		S_Kugg2013	3_Intermediate	0.333333	0.285714	0.5	0.272727	0.666667	0.5	0.5	0.266667	0.352941	0.272727	0.5		S_Kugg2013	3_Intermediate	0.0727023	0.0623163	0.109053	0.0594837	0.145405	0.109053	0.109053	0.0581619	0.0769789	0.0594837	0.109053
S_Kugg2013	3_Robust	0.0246914	0.0246914	0	0.0246914	0	0.0246914	0.0246914	0.0246914	0.0246914	0.0246914	0.0246914		S_Kugg2013	3_Robust	0.333333	0.285714	0	0.545455	0	0.5	0.375	0.533333	0.470588	0.636364	0.5		S_Kugg2013	3_Robust	0.00823045	0.00705467	0	0.013468	0	0.0123457	0.00925926	0.0131687	0.0116195	0.0157127	0.0123457
S_Kugg2013	5_Inf_deep	0.0809328	0.0809328	0.0809328	0.0809328	0.0809328	0.0809328	0.0809328	0.0809328	0.0809328	0.0809328	0		S_Kugg2013	5_Inf_deep	0.333333	0.285714	0.25	0.0909091	0.666667	0.25	0.125	0.2	0.235294	0.181818	0		S_Kugg2013	5_Inf_deep	0.0269776	0.0231237	0.0202332	0.00735753	0.0539552	0.0202332	0.0101166	0.0161866	0.019043	0.0147151	0
S_Kugg2013	5_Inf_middle	0.0781893	0.0781893	0.0781893	0.0781893	0.0781893	0.0781893	0.0781893	0.0781893	0.0781893	0.0781893	0		S_Kugg2013	5_Inf_middle	0.333333	0.428571	0.25	0.363636	0.666667	0.25	0.25	0.333333	0.294118	0.272727	0		S_Kugg2013	5_Inf_middle	0.0260631	0.0335097	0.0195473	0.0284325	0.0521262	0.0195473	0.0195473	0.0260631	0.0229969	0.0213244	0
S_Kugg2013	5_Inf_top	0.720165	0.720165	0.720165	0.720165	0.720165	0.720165	0.720165	0.720165	0.720165	0.720165	0.720165		S_Kugg2013	5_Inf_top	1	0.857143	0.5	0.545455	0.666667	0.25	0.625	0.6	0.588235	0.545455	1		S_Kugg2013	5_Inf_top	0.720165	0.617284	0.360082	0.392817	0.48011	0.180041	0.450103	0.432099	0.423626	0.392817	0.720165
S_Kugg2013	5_Epibenthic	0.347051	0.347051	0.347051	0.347051	0.347051	0.347051	0.347051	0.347051	0.347051	0.347051	0.347051		S_Kugg2013	5_Epibenthic	1	0.571429	0.5	0.818182	0.666667	1	0.625	0.6	0.588235	0.636364	0.5		S_Kugg2013	5_Epibenthic	0.347051	0.198315	0.173525	0.283951	0.231367	0.347051	0.216907	0.20823	0.204148	0.22085	0.173525
S_Kugg2013	5_Bent_pelagic_1	0	0	0	0	0	0	0	0	0	0	0		S_Kugg2013	5_Bent_pelagic	0	0	0.25	0.0909091	0	0	0	0.0666667	0.0588235	0	0		S_Kugg2013	5_Bent_pelagic	0	0	0	0	0	0	0	0	0	0	0
S_Kugg2013	9_low	0	0	0	0	0	0	0	0	0	0	0		S_Kugg2013	9_low	0.333333	0.142857	0	0.272727	0	0	0	0.133333	0.176471	0.181818	0		S_Kugg2013	9_low	0	0	0	0	0	0	0	0	0	0	0
S_Kugg2013	9_medium	0.967078	0.967078	0	0.967078	0.967078	0.967078	0.967078	0.967078	0.967078	0.967078	0.967078		S_Kugg2013	9_medium	0.666667	0.428571	0	0.363636	0.333333	0.5	0.375	0.466667	0.294118	0.272727	0.5		S_Kugg2013	9_medium	0.644719	0.414462	0	0.351665	0.322359	0.483539	0.362654	0.451303	0.284435	0.263749	0.483539
S_Kugg2013	9_high	0	0.0329218	0.0329218	0.0329218	0.0329218	0.0329218	0.0329218	0.0329218	0.0329218	0.0329218	0.0329218		S_Kugg2013	9_high	0	0.428571	1	0.363636	0.666667	0.5	0.625	0.4	0.529412	0.545455	0.5		S_Kugg2013	9_high	0	0.0141093	0.0329218	0.0119716	0.0219479	0.0164609	0.0205761	0.0131687	0.0174292	0.0179574	0.0164609
S_Kugg2013	10_Swimming	0.0727023	0.0727023	0.0727023	0.0727023	0.0727023	0.0727023	0.0727023	0.0727023	0.0727023	0.0727023	0.0727023		S_Kugg2013	Swimming	0.333333	0.142857	0.75	0.181818	0.666667	0.25	0.5	0.2	0.176471	0.181818	1		S_Kugg2013	Swimming	0.0242341	0.010386	0.0545267	0.0132186	0.0484682	0.0181756	0.0363512	0.0145405	0.0128298	0.0132186	0.0727023
S_Kugg2013	10_Surface_crawling	0.919067	0.919067	0.919067	0.919067	0.919067	0.919067	0.919067	0.919067	0.919067	0.919067	0.919067		S_Kugg2013	Surface_crawling	1	0.857143	0.75	0.909091	0.666667	1	1	0.8	0.764706	0.818182	1		S_Kugg2013	Surface_crawling	0.919067	0.787772	0.6893	0.835516	0.612711	0.919067	0.919067	0.735254	0.702816	0.751964	0.919067
S_Kugg2013	10_burrowing	0	0.00823045	0.00823045	0.00823045	0.00823045	0	0.00823045	0.00823045	0.00823045	0.00823045	0.00823045		S_Kugg2013	burrowing	0	0.428571	0.5	0.181818	0.333333	0	0.5	0.466667	0.411765	0.363636	1		S_Kugg2013	burrowing	0	0.00352734	0.00411523	0.00149645	0.00274348	0	0.00411523	0.00384088	0.00338901	0.00299289	0.00823045
S_Kugg2013	11_Protruding_Sediment	0.975309	0.975309	0.975309	0.975309	0.975309	0.975309	0.975309	0.975309	0.975309	0.975309	0		S_Kugg2013	Protruding_Sediment	0.666667	0.571429	0.25	0.363636	0.666667	0.25	0.25	0.4	0.352941	0.272727	0		S_Kugg2013	Protruding_Sediment	0.650206	0.557319	0.243827	0.354658	0.650206	0.243827	0.243827	0.390123	0.344227	0.265993	0
S_Post2013	1_S	0.0693878	0.0693878	0	0.0693878	0	0.0693878	0.0693878	0.0693878	0.0693878	0.0693878	0		S_Post2013	1_S	0.333333	0.142857	0	0.181818	0	0.25	0.125	0.133333	0.117647	0.181818	0		S_Post2013	1_S	0.0231293	0.00991254	0	0.012616	0	0.0173469	0.00867347	0.0092517	0.00816327	0.012616	0
S_Post2013	1_M	0.893878	0.893878	0.893878	0.893878	0.893878	0.893878	0.893878	0.893878	0.893878	0.893878	0.893878		S_Post2013	1_M	0.666667	0.571429	0.75	0.545455	0.666667	0.75	0.625	0.4	0.588235	0.545455	0.5		S_Post2013	1_M	0.595918	0.510787	0.670408	0.48757	0.595918	0.670408	0.558673	0.357551	0.52581	0.48757	0.446939
S_Post2013	1_L	0	0.0367347	0.0367347	0.0367347	0.0367347	0	0.0367347	0.0367347	0.0367347	0.0367347	0.0367347		S_Post2013	1_L	0	0.285714	0.25	0.272727	0.333333	0	0.25	0.466667	0.294118	0.272727	0.5		S_Post2013	1_L	0	0.0104956	0.00918367	0.0100186	0.0122449	0	0.00918367	0.0171429	0.0108043	0.0100186	0.0183673
S_Post2013	2_No_prot.	0.791837	0.791837	0	0.791837	0.791837	0.791837	0.791837	0.791837	0.791837	0.791837	0		S_Post2013	2_No_prot.	0.666667	0.285714	0	0.181818	0.333333	0.5	0.125	0.133333	0.176471	0.181818	0		S_Post2013	2_No_prot.	0.527891	0.226239	0	0.14397	0.263946	0.395918	0.0989796	0.105578	0.139736	0.14397	0
S_Post2013	2_Tube	0.195918	0.195918	0.195918	0.195918	0.195918	0.195918	0.195918	0.195918	0.195918	0.195918	0		S_Post2013	2_Tube	0.333333	0.285714	0.25	0.0909091	0.333333	0.25	0.25	0.133333	0.117647	0.0909091	0		S_Post2013	2_Tube	0.0653061	0.0559767	0.0489796	0.0178108	0.0653061	0.0489796	0.0489796	0.0261224	0.0230492	0.0178108	0
S_Post2013	2_Burrow	0	0.0367347	0.0367347	0	0.0367347	0	0	0.0367347	0.0367347	0.0367347	0		S_Post2013	2_Burrow	0	0.142857	0.25	0	0.333333	0	0	0.0666667	0.176471	0.0909091	0		S_Post2013	2_Burrow	0	0.00524781	0.00918367	0	0.0122449	0	0	0.00244898	0.00648259	0.00333952	0
S_Post2013	2_Case	0	0	0	0	0	0	0	0	0	0	0		S_Post2013	2_Case	0	0.142857	0	0.0909091	0	0	0.125	0.0666667	0	0	0		S_Post2013	2_Case	0	0	0	0	0	0	0	0	0	0	0
S_Post2013	2_Soft_shell	0	0	0	0	0	0	0	0	0	0	0		S_Post2013	2_Soft_shell	0	0.142857	0.75	0.181818	0.333333	0	0.5	0.266667	0.176471	0.0909091	1		S_Post2013	2_Soft_shell	0	0	0	0	0	0	0	0	0	0	0
S_Post2013	2_Hard_shell	0.171429	0.171429	0	0.171429	0	0.171429	0.171429	0.171429	0.171429	0.171429	0		S_Post2013	2_Hard_shell	0.333333	0.285714	0	0.545455	0	0.5	0.25	0.466667	0.470588	0.636364	0		S_Post2013	2_Hard_shell	0.0571429	0.0489796	0	0.0935065	0	0.0857143	0.0428571	0.08	0.0806723	0.109091	0
S_Post2013	3_Fragile	0.632653	0.632653	0.632653	0.632653	0.632653	0	0.632653	0.632653	0.632653	0.632653	0		S_Post2013	3_Fragile	0.333333	0.428571	0.5	0.181818	0.333333	0	0.125	0.2	0.176471	0.0909091	0		S_Post2013	3_Fragile	0.210884	0.271137	0.316327	0.115028	0.210884	0	0.0790816	0.126531	0.111645	0.0575139	0
S_Post2013	3_Intermediate	0.195918	0.195918	0.195918	0.195918	0.195918	0.195918	0.195918	0.195918	0.195918	0.195918	0.195918		S_Post2013	3_Intermediate	0.333333	0.285714	0.5	0.272727	0.666667	0.5	0.5	0.266667	0.352941	0.272727	0.5		S_Post2013	3_Intermediate	0.0653061	0.0559767	0.0979592	0.0534323	0.130612	0.0979592	0.0979592	0.0522449	0.0691477	0.0534323	0.0979592
S_Post2013	3_Robust	0.171429	0.171429	0	0.171429	0	0.171429	0.171429	0.171429	0.171429	0.171429	0.171429		S_Post2013	3_Robust	0.333333	0.285714	0	0.545455	0	0.5	0.375	0.533333	0.470588	0.636364	0.5		S_Post2013	3_Robust	0.0571429	0.0489796	0	0.0935065	0	0.0857143	0.0642857	0.0914286	0.0806723	0.109091	0.0857143
S_Post2013	5_Inf_deep	0.102041	0.102041	0.102041	0.102041	0.102041	0.102041	0.102041	0.102041	0.102041	0.102041	0		S_Post2013	5_Inf_deep	0.333333	0.285714	0.25	0.0909091	0.666667	0.25	0.125	0.2	0.235294	0.181818	0		S_Post2013	5_Inf_deep	0.0340136	0.0291545	0.0255102	0.00927644	0.0680272	0.0255102	0.0127551	0.0204082	0.0240096	0.0185529	0
S_Post2013	5_Inf_middle	0.142857	0.142857	0.142857	0.142857	0.142857	0.142857	0.142857	0.142857	0.142857	0.142857	0		S_Post2013	5_Inf_middle	0.333333	0.428571	0.25	0.363636	0.666667	0.25	0.25	0.333333	0.294118	0.272727	0		S_Post2013	5_Inf_middle	0.047619	0.0612245	0.0357143	0.0519481	0.0952381	0.0357143	0.0357143	0.047619	0.0420168	0.038961	0
S_Post2013	5_Inf_top	0.646259	0.646259	0.646259	0.646259	0.646259	0.646259	0.646259	0.646259	0.646259	0.646259	0.646259		S_Post2013	5_Inf_top	1	0.857143	0.5	0.545455	0.666667	0.25	0.625	0.6	0.588235	0.545455	1		S_Post2013	5_Inf_top	0.646259	0.553936	0.323129	0.352505	0.430839	0.161565	0.403912	0.387755	0.380152	0.352505	0.646259
S_Post2013	5_Epibenthic	0.359184	0.359184	0.359184	0.359184	0.359184	0.359184	0.359184	0.359184	0.359184	0.359184	0.359184		S_Post2013	5_Epibenthic	1	0.571429	0.5	0.818182	0.666667	1	0.625	0.6	0.588235	0.636364	0.5		S_Post2013	5_Epibenthic	0.359184	0.205248	0.179592	0.293878	0.239456	0.359184	0.22449	0.21551	0.211285	0.228571	0.179592
S_Post2013	5_Bent_pelagic_1	0	0	0	0	0	0	0	0	0	0	0		S_Post2013	5_Bent_pelagic	0	0	0.25	0.0909091	0	0	0	0.0666667	0.0588235	0	0		S_Post2013	5_Bent_pelagic	0	0	0	0	0	0	0	0	0	0	0
S_Post2013	9_low	0.122449	0.122449	0	0.122449	0	0	0	0.122449	0.122449	0.122449	0		S_Post2013	9_low	0.333333	0.142857	0	0.272727	0	0	0	0.133333	0.176471	0.181818	0		S_Post2013	9_low	0.0408163	0.0174927	0	0.0333952	0	0	0	0.0163265	0.0216086	0.0222635	0
S_Post2013	9_medium	0.82449	0.82449	0	0.82449	0.82449	0.82449	0.82449	0.82449	0.82449	0.82449	0.82449		S_Post2013	9_medium	0.666667	0.428571	0	0.363636	0.333333	0.5	0.375	0.466667	0.294118	0.272727	0.5		S_Post2013	9_medium	0.54966	0.353353	0	0.299814	0.27483	0.412245	0.309184	0.384762	0.242497	0.224861	0.412245
S_Post2013	9_high	0	0.0530612	0.0530612	0.0530612	0.0530612	0.0530612	0.0530612	0.0530612	0.0530612	0.0530612	0.0530612		S_Post2013	9_high	0	0.428571	1	0.363636	0.666667	0.5	0.625	0.4	0.529412	0.545455	0.5		S_Post2013	9_high	0	0.0227405	0.0530612	0.019295	0.0353741	0.0265306	0.0331633	0.0212245	0.0280912	0.0289425	0.0265306
S_Post2013	10_Swimming	0.0653061	0.0653061	0.0653061	0.0653061	0.0653061	0.0653061	0.0653061	0.0653061	0.0653061	0.0653061	0.0653061		S_Post2013	Swimming	0.333333	0.142857	0.75	0.181818	0.666667	0.25	0.5	0.2	0.176471	0.181818	1		S_Post2013	Swimming	0.0217687	0.00932945	0.0489796	0.0118738	0.0435374	0.0163265	0.0326531	0.0130612	0.0115246	0.0118738	0.0653061
S_Post2013	10_Surface_crawling	0.844898	0.844898	0.844898	0.844898	0.844898	0.844898	0.844898	0.844898	0.844898	0.844898	0.844898		S_Post2013	Surface_crawling	1	0.857143	0.75	0.909091	0.666667	1	1	0.8	0.764706	0.818182	1		S_Post2013	Surface_crawling	0.844898	0.724198	0.633673	0.768089	0.563265	0.844898	0.844898	0.675918	0.646098	0.69128	0.844898
S_Post2013	10_burrowing	0	0.0897959	0.0897959	0.0897959	0.0897959	0	0.0897959	0.0897959	0.0897959	0.0897959	0.0897959		S_Post2013	burrowing	0	0.428571	0.5	0.181818	0.333333	0	0.5	0.466667	0.411765	0.363636	1		S_Post2013	burrowing	0	0.038484	0.044898	0.0163265	0.029932	0	0.044898	0.0419048	0.0369748	0.0326531	0.0897959
S_Post2013	11_Protruding_Sediment	0.881633	0.881633	0.881633	0.881633	0.881633	0.881633	0.881633	0.881633	0.881633	0.881633	0		S_Post2013	Protruding_Sediment	0.666667	0.571429	0.25	0.363636	0.666667	0.25	0.25	0.4	0.352941	0.272727	0		S_Post2013	Protruding_Sediment	0.587755	0.50379	0.220408	0.320594	0.587755	0.220408	0.220408	0.352653	0.311164	0.240445	0
S_Slott2013	1_S	0.164179	0.164179	0	0.164179	0	0.164179	0.164179	0.164179	0.164179	0.164179	0		S_Slott2013	1_S	0.333333	0.142857	0	0.181818	0	0.25	0.125	0.133333	0.117647	0.181818	0		S_Slott2013	1_S	0.0547264	0.0234542	0	0.0298507	0	0.0410448	0.0205224	0.0218905	0.0193152	0.0298507	0
S_Slott2013	1_M	0.835821	0.835821	0.835821	0.835821	0.835821	0.835821	0.835821	0.835821	0.835821	0.835821	0.835821		S_Slott2013	1_M	0.666667	0.571429	0.75	0.545455	0.666667	0.75	0.625	0.4	0.588235	0.545455	0.5		S_Slott2013	1_M	0.557214	0.477612	0.626866	0.455902	0.557214	0.626866	0.522388	0.334328	0.491659	0.455902	0.41791
S_Slott2013	1_L	0	0	0	0	0	0	0	0	0	0	0		S_Slott2013	1_L	0	0.285714	0.25	0.272727	0.333333	0	0.25	0.466667	0.294118	0.272727	0.5		S_Slott2013	1_L	0	0	0	0	0	0	0	0	0	0	0
S_Slott2013	2_No_prot.	0.626866	0.626866	0	0.626866	0.626866	0.626866	0.626866	0.626866	0.626866	0.626866	0		S_Slott2013	2_No_prot.	0.666667	0.285714	0	0.181818	0.333333	0.5	0.125	0.133333	0.176471	0.181818	0		S_Slott2013	2_No_prot.	0.41791	0.179104	0	0.113976	0.208955	0.313433	0.0783582	0.0835821	0.110623	0.113976	0
S_Slott2013	2_Tube	0.559701	0.559701	0.559701	0.559701	0.559701	0.559701	0.559701	0.559701	0.559701	0.559701	0		S_Slott2013	2_Tube	0.333333	0.285714	0.25	0.0909091	0.333333	0.25	0.25	0.133333	0.117647	0.0909091	0		S_Slott2013	2_Tube	0.186567	0.159915	0.139925	0.050882	0.186567	0.139925	0.139925	0.0746269	0.0658472	0.050882	0
S_Slott2013	2_Burrow	0	0	0	0	0	0	0	0	0	0	0		S_Slott2013	2_Burrow	0	0.142857	0.25	0	0.333333	0	0	0.0666667	0.176471	0.0909091	0		S_Slott2013	2_Burrow	0	0	0	0	0	0	0	0	0	0	0
S_Slott2013	2_Case	0	0	0	0	0	0	0	0	0	0	0		S_Slott2013	2_Case	0	0.142857	0	0.0909091	0	0	0.125	0.0666667	0	0	0		S_Slott2013	2_Case	0	0	0	0	0	0	0	0	0	0	0
S_Slott2013	2_Soft_shell	0	0	0	0	0	0	0	0	0	0	0		S_Slott2013	2_Soft_shell	0	0.142857	0.75	0.181818	0.333333	0	0.5	0.266667	0.176471	0.0909091	1		S_Slott2013	2_Soft_shell	0	0	0	0	0	0	0	0	0	0	0
S_Slott2013	2_Hard_shell	0.373134	0.373134	0	0.373134	0	0.373134	0.373134	0.373134	0.373134	0.373134	0		S_Slott2013	2_Hard_shell	0.333333	0.285714	0	0.545455	0	0.5	0.25	0.466667	0.470588	0.636364	0		S_Slott2013	2_Hard_shell	0.124378	0.10661	0	0.203528	0	0.186567	0.0932836	0.174129	0.175593	0.237449	0
S_Slott2013	3_Fragile	0.0522388	0.0522388	0.0522388	0.0522388	0.0522388	0	0.0522388	0.0522388	0.0522388	0.0522388	0		S_Slott2013	3_Fragile	0.333333	0.428571	0.5	0.181818	0.333333	0	0.125	0.2	0.176471	0.0909091	0		S_Slott2013	3_Fragile	0.0174129	0.0223881	0.0261194	0.00949796	0.0174129	0	0.00652985	0.0104478	0.00921861	0.00474898	0
S_Slott2013	3_Intermediate	0.574627	0.574627	0.574627	0.574627	0.574627	0.574627	0.574627	0.574627	0.574627	0.574627	0.574627		S_Slott2013	3_Intermediate	0.333333	0.285714	0.5	0.272727	0.666667	0.5	0.5	0.266667	0.352941	0.272727	0.5		S_Slott2013	3_Intermediate	0.191542	0.164179	0.287313	0.156716	0.383085	0.287313	0.287313	0.153234	0.202809	0.156716	0.287313
S_Slott2013	3_Robust	0.373134	0.373134	0	0.373134	0	0.373134	0.373134	0.373134	0.373134	0.373134	0.373134		S_Slott2013	3_Robust	0.333333	0.285714	0	0.545455	0	0.5	0.375	0.533333	0.470588	0.636364	0.5		S_Slott2013	3_Robust	0.124378	0.10661	0	0.203528	0	0.186567	0.139925	0.199005	0.175593	0.237449	0.186567
S_Slott2013	5_Inf_deep	0.186567	0.186567	0.186567	0.186567	0.186567	0.186567	0.186567	0.186567	0.186567	0.186567	0		S_Slott2013	5_Inf_deep	0.333333	0.285714	0.25	0.0909091	0.666667	0.25	0.125	0.2	0.235294	0.181818	0		S_Slott2013	5_Inf_deep	0.0621891	0.0533049	0.0466418	0.0169607	0.124378	0.0466418	0.0233209	0.0373134	0.0438982	0.0339213	0
S_Slott2013	5_Inf_middle	0.30597	0.30597	0.30597	0.30597	0.30597	0.30597	0.30597	0.30597	0.30597	0.30597	0		S_Slott2013	5_Inf_middle	0.333333	0.428571	0.25	0.363636	0.666667	0.25	0.25	0.333333	0.294118	0.272727	0		S_Slott2013	5_Inf_middle	0.10199	0.13113	0.0764925	0.111262	0.20398	0.0764925	0.0764925	0.10199	0.0899912	0.0834464	0
S_Slott2013	5_Inf_top	0.696517	0.696517	0.696517	0.696517	0.696517	0.696517	0.696517	0.696517	0.696517	0.696517	0.696517		S_Slott2013	5_Inf_top	1	0.857143	0.5	0.545455	0.666667	0.25	0.625	0.6	0.588235	0.545455	1		S_Slott2013	5_Inf_top	0.696517	0.597015	0.348259	0.379919	0.464345	0.174129	0.435323	0.41791	0.409716	0.379919	0.696517
S_Slott2013	5_Epibenthic	0.412935	0.412935	0.412935	0.412935	0.412935	0.412935	0.412935	0.412935	0.412935	0.412935	0.412935		S_Slott2013	5_Epibenthic	1	0.571429	0.5	0.818182	0.666667	1	0.625	0.6	0.588235	0.636364	0.5		S_Slott2013	5_Epibenthic	0.412935	0.235963	0.206468	0.337856	0.27529	0.412935	0.258085	0.247761	0.242903	0.262777	0.206468
S_Slott2013	5_Bent_pelagic_1	0	0	0	0	0	0	0	0	0	0	0		S_Slott2013	5_Bent_pelagic	0	0	0.25	0.0909091	0	0	0	0.0666667	0.0588235	0	0		S_Slott2013	5_Bent_pelagic	0	0	0	0	0	0	0	0	0	0	0
S_Slott2013	9_low	0.283582	0.283582	0	0.283582	0	0	0	0.283582	0.283582	0.283582	0		S_Slott2013	9_low	0.333333	0.142857	0	0.272727	0	0	0	0.133333	0.176471	0.181818	0		S_Slott2013	9_low	0.0945274	0.0405117	0	0.0773406	0	0	0	0.0378109	0.0500439	0.0515604	0
S_Slott2013	9_medium	0.626866	0.626866	0	0.626866	0.626866	0.626866	0.626866	0.626866	0.626866	0.626866	0.626866		S_Slott2013	9_medium	0.666667	0.428571	0	0.363636	0.333333	0.5	0.375	0.466667	0.294118	0.272727	0.5		S_Slott2013	9_medium	0.41791	0.268657	0	0.227951	0.208955	0.313433	0.235075	0.292537	0.184372	0.170963	0.313433
S_Slott2013	9_high	0	0.0895522	0.0895522	0.0895522	0.0895522	0.0895522	0.0895522	0.0895522	0.0895522	0.0895522	0.0895522		S_Slott2013	9_high	0	0.428571	1	0.363636	0.666667	0.5	0.625	0.4	0.529412	0.545455	0.5		S_Slott2013	9_high	0	0.0383795	0.0895522	0.0325645	0.0597015	0.0447761	0.0559701	0.0358209	0.04741	0.0488467	0.0447761
S_Slott2013	10_Swimming	0.189055	0.189055	0.189055	0.189055	0.189055	0.189055	0.189055	0.189055	0.189055	0.189055	0.189055		S_Slott2013	Swimming	0.333333	0.142857	0.75	0.181818	0.666667	0.25	0.5	0.2	0.176471	0.181818	1		S_Slott2013	Swimming	0.0630182	0.0270078	0.141791	0.0343736	0.126036	0.0472637	0.0945274	0.0378109	0.0333626	0.0343736	0.189055
S_Slott2013	10_Surface_crawling	0.69403	0.69403	0.69403	0.69403	0.69403	0.69403	0.69403	0.69403	0.69403	0.69403	0.69403		S_Slott2013	Surface_crawling	1	0.857143	0.75	0.909091	0.666667	1	1	0.8	0.764706	0.818182	1		S_Slott2013	Surface_crawling	0.69403	0.594883	0.520522	0.630936	0.462687	0.69403	0.69403	0.555224	0.530729	0.567843	0.69403
S_Slott2013	10_burrowing	0	0.119403	0.119403	0.119403	0.119403	0	0.119403	0.119403	0.119403	0.119403	0.119403		S_Slott2013	burrowing	0	0.428571	0.5	0.181818	0.333333	0	0.5	0.466667	0.411765	0.363636	1		S_Slott2013	burrowing	0	0.0511727	0.0597015	0.0217096	0.039801	0	0.0597015	0.0557214	0.0491659	0.0434193	0.119403
S_Slott2013	11_Protruding_Sediment	0.731343	0.731343	0.731343	0.731343	0.731343	0.731343	0.731343	0.731343	0.731343	0.731343	0		S_Slott2013	Protruding_Sediment	0.666667	0.571429	0.25	0.363636	0.666667	0.25	0.25	0.4	0.352941	0.272727	0		S_Slott2013	Protruding_Sediment	0.487562	0.41791	0.182836	0.265943	0.487562	0.182836	0.182836	0.292537	0.258121	0.199457	0
S_Slem2013	1_S	0.235043	0.235043	0	0.235043	0	0.235043	0.235043	0.235043	0.235043	0.235043	0		S_Slem2013	1_S	0.333333	0.142857	0	0.181818	0	0.25	0.125	0.133333	0.117647	0.181818	0		S_Slem2013	1_S	0.0783476	0.0335775	0	0.042735	0	0.0587607	0.0293803	0.031339	0.0276521	0.042735	0
S_Slem2013	1_M	0.725071	0.725071	0.725071	0.725071	0.725071	0.725071	0.725071	0.725071	0.725071	0.725071	0.725071		S_Slem2013	1_M	0.666667	0.571429	0.75	0.545455	0.666667	0.75	0.625	0.4	0.588235	0.545455	0.5		S_Slem2013	1_M	0.483381	0.414326	0.543803	0.395493	0.483381	0.543803	0.45317	0.290028	0.426512	0.395493	0.362536
S_Slem2013	1_L	0	0.039886	0.039886	0.039886	0.039886	0	0.039886	0.039886	0.039886	0.039886	0.039886		S_Slem2013	1_L	0	0.285714	0.25	0.272727	0.333333	0	0.25	0.466667	0.294118	0.272727	0.5		S_Slem2013	1_L	0	0.011396	0.00997151	0.010878	0.0132953	0	0.00997151	0.0186135	0.0117312	0.010878	0.019943
S_Slem2013	2_No_prot.	0.0356125	0.0356125	0	0.0356125	0.0356125	0.0356125	0.0356125	0.0356125	0.0356125	0.0356125	0		S_Slem2013	2_No_prot.	0.666667	0.285714	0	0.181818	0.333333	0.5	0.125	0.133333	0.176471	0.181818	0		S_Slem2013	2_No_prot.	0.0237417	0.010175	0	0.00647501	0.0118708	0.0178063	0.00445157	0.00474834	0.00628457	0.00647501	0
S_Slem2013	2_Tube	0.0185185	0.0185185	0.0185185	0.0185185	0.0185185	0.0185185	0.0185185	0.0185185	0.0185185	0.0185185	0		S_Slem2013	2_Tube	0.333333	0.285714	0.25	0.0909091	0.333333	0.25	0.25	0.133333	0.117647	0.0909091	0		S_Slem2013	2_Tube	0.00617284	0.00529101	0.00462963	0.0016835	0.00617284	0.00462963	0.00462963	0.00246914	0.00217865	0.0016835	0
S_Slem2013	2_Burrow	0	0.00854701	0.00854701	0	0.00854701	0	0	0.00854701	0.00854701	0.00854701	0		S_Slem2013	2_Burrow	0	0.142857	0.25	0	0.333333	0	0	0.0666667	0.176471	0.0909091	0		S_Slem2013	2_Burrow	0	0.001221	0.00213675	0	0.002849	0	0	0.000569801	0.0015083	0.000777001	0
S_Slem2013	2_Case	0	0.017094	0	0.017094	0	0	0.017094	0.017094	0	0	0		S_Slem2013	2_Case	0	0.142857	0	0.0909091	0	0	0.125	0.0666667	0	0	0		S_Slem2013	2_Case	0	0.002442	0	0.001554	0	0	0.00213675	0.0011396	0	0	0
S_Slem2013	2_Soft_shell	0	0.0014245	0.0014245	0.0014245	0.0014245	0	0.0014245	0.0014245	0.0014245	0.0014245	0.0014245		S_Slem2013	2_Soft_shell	0	0.142857	0.75	0.181818	0.333333	0	0.5	0.266667	0.176471	0.0909091	1		S_Slem2013	2_Soft_shell	0	0.0002035	0.00106838	0.000259	0.000474834	0	0.000712251	0.000379867	0.000251383	0.0001295	0.0014245
S_Slem2013	2_Hard_shell	0.937322	0.937322	0	0.937322	0	0.937322	0.937322	0.937322	0.937322	0.937322	0		S_Slem2013	2_Hard_shell	0.333333	0.285714	0	0.545455	0	0.5	0.25	0.466667	0.470588	0.636364	0		S_Slem2013	2_Hard_shell	0.312441	0.267806	0	0.511267	0	0.468661	0.23433	0.437417	0.441093	0.596478	0
S_Slem2013	3_Fragile	0.02849	0.02849	0.02849	0.02849	0.02849	0	0.02849	0.02849	0.02849	0.02849	0		S_Slem2013	3_Fragile	0.333333	0.428571	0.5	0.181818	0.333333	0	0.125	0.2	0.176471	0.0909091	0		S_Slem2013	3_Fragile	0.00949668	0.01221	0.014245	0.00518001	0.00949668	0	0.00356125	0.00569801	0.00502765	0.00259	0
S_Slem2013	3_Intermediate	0.034188	0.034188	0.034188	0.034188	0.034188	0.034188	0.034188	0.034188	0.034188	0.034188	0.034188		S_Slem2013	3_Intermediate	0.333333	0.285714	0.5	0.272727	0.666667	0.5	0.5	0.266667	0.352941	0.272727	0.5		S_Slem2013	3_Intermediate	0.011396	0.00976801	0.017094	0.00932401	0.022792	0.017094	0.017094	0.00911681	0.0120664	0.00932401	0.017094
S_Slem2013	3_Robust	0.937322	0.937322	0	0.937322	0	0.937322	0.937322	0.937322	0.937322	0.937322	0.937322		S_Slem2013	3_Robust	0.333333	0.285714	0	0.545455	0	0.5	0.375	0.533333	0.470588	0.636364	0.5		S_Slem2013	3_Robust	0.312441	0.267806	0	0.511267	0	0.468661	0.351496	0.499905	0.441093	0.596478	0.468661
S_Slem2013	5_Inf_deep	0.0275404	0.0275404	0.0275404	0.0275404	0.0275404	0.0275404	0.0275404	0.0275404	0.0275404	0.0275404	0		S_Slem2013	5_Inf_deep	0.333333	0.285714	0.25	0.0909091	0.666667	0.25	0.125	0.2	0.235294	0.181818	0		S_Slem2013	5_Inf_deep	0.00918012	0.00786867	0.00688509	0.00250367	0.0183602	0.00688509	0.00344255	0.00550807	0.00648008	0.00500734	0
S_Slem2013	5_Inf_middle	0.504748	0.504748	0.504748	0.504748	0.504748	0.504748	0.504748	0.504748	0.504748	0.504748	0		S_Slem2013	5_Inf_middle	0.333333	0.428571	0.25	0.363636	0.666667	0.25	0.25	0.333333	0.294118	0.272727	0		S_Slem2013	5_Inf_middle	0.168249	0.216321	0.126187	0.183545	0.336499	0.126187	0.126187	0.168249	0.148455	0.137659	0
S_Slem2013	5_Inf_top	0.202279	0.202279	0.202279	0.202279	0.202279	0.202279	0.202279	0.202279	0.202279	0.202279	0.202279		S_Slem2013	5_Inf_top	1	0.857143	0.5	0.545455	0.666667	0.25	0.625	0.6	0.588235	0.545455	1		S_Slem2013	5_Inf_top	0.202279	0.173382	0.10114	0.110334	0.134853	0.0505698	0.126425	0.121368	0.118988	0.110334	0.202279
S_Slem2013	5_Epibenthic	0.463438	0.463438	0.463438	0.463438	0.463438	0.463438	0.463438	0.463438	0.463438	0.463438	0.463438		S_Slem2013	5_Epibenthic	1	0.571429	0.5	0.818182	0.666667	1	0.625	0.6	0.588235	0.636364	0.5		S_Slem2013	5_Epibenthic	0.463438	0.264822	0.231719	0.379176	0.308959	0.463438	0.289649	0.278063	0.27261	0.294915	0.231719
S_Slem2013	5_Bent_pelagic_1	0	0	0	0	0	0	0	0	0	0	0		S_Slem2013	5_Bent_pelagic	0	0	0.25	0.0909091	0	0	0	0.0666667	0.0588235	0	0		S_Slem2013	5_Bent_pelagic	0	0	0	0	0	0	0	0	0	0	0
S_Slem2013	9_low	0.477208	0.477208	0	0.477208	0	0	0	0.477208	0.477208	0.477208	0		S_Slem2013	9_low	0.333333	0.142857	0	0.272727	0	0	0	0.133333	0.176471	0.181818	0		S_Slem2013	9_low	0.159069	0.0681726	0	0.130148	0	0	0	0.0636277	0.0842132	0.0867651	0
S_Slem2013	9_medium	0.0512821	0.0512821	0	0.0512821	0.0512821	0.0512821	0.0512821	0.0512821	0.0512821	0.0512821	0.0512821		S_Slem2013	9_medium	0.666667	0.428571	0	0.363636	0.333333	0.5	0.375	0.466667	0.294118	0.272727	0.5		S_Slem2013	9_medium	0.034188	0.021978	0	0.018648	0.017094	0.025641	0.0192308	0.0239316	0.015083	0.013986	0.025641
S_Slem2013	9_high	0	0.47151	0.47151	0.47151	0.47151	0.47151	0.47151	0.47151	0.47151	0.47151	0.47151		S_Slem2013	9_high	0	0.428571	1	0.363636	0.666667	0.5	0.625	0.4	0.529412	0.545455	0.5		S_Slem2013	9_high	0	0.202076	0.47151	0.171458	0.31434	0.235755	0.294694	0.188604	0.249623	0.257187	0.235755
S_Slem2013	10_Swimming	0.0118708	0.0118708	0.0118708	0.0118708	0.0118708	0.0118708	0.0118708	0.0118708	0.0118708	0.0118708	0.0118708		S_Slem2013	Swimming	0.333333	0.142857	0.75	0.181818	0.666667	0.25	0.5	0.2	0.176471	0.181818	1		S_Slem2013	Swimming	0.00395695	0.00169584	0.00890313	0.00215834	0.0079139	0.00296771	0.00593542	0.00237417	0.00209486	0.00215834	0.0118708
S_Slem2013	10_Surface_crawling	0.493827	0.493827	0.493827	0.493827	0.493827	0.493827	0.493827	0.493827	0.493827	0.493827	0.493827		S_Slem2013	Surface_crawling	1	0.857143	0.75	0.909091	0.666667	1	1	0.8	0.764706	0.818182	1		S_Slem2013	Surface_crawling	0.493827	0.42328	0.37037	0.448934	0.329218	0.493827	0.493827	0.395062	0.377633	0.40404	0.493827
S_Slem2013	10_burrowing	0	0.511396	0.511396	0.511396	0.511396	0	0.511396	0.511396	0.511396	0.511396	0.511396		S_Slem2013	burrowing	0	0.428571	0.5	0.181818	0.333333	0	0.5	0.466667	0.411765	0.363636	1		S_Slem2013	burrowing	0	0.21917	0.255698	0.0929811	0.170465	0	0.255698	0.238651	0.210575	0.185962	0.511396
S_Slem2013	11_Protruding_Sediment	0.532764	0.532764	0.532764	0.532764	0.532764	0.532764	0.532764	0.532764	0.532764	0.532764	0		S_Slem2013	Protruding_Sediment	0.666667	0.571429	0.25	0.363636	0.666667	0.25	0.25	0.4	0.352941	0.272727	0		S_Slem2013	Protruding_Sediment	0.355176	0.304436	0.133191	0.193732	0.355176	0.133191	0.133191	0.213105	0.188034	0.145299	0
E_AlAp1973	1_S	0	0	0	0	0	0	0	0	0	0	0		E_AlAp1973	1_S	0.333333	0.142857	0	0.181818	0	0.25	0.125	0.133333	0.117647	0.181818	0		E_AlAp1973	1_S	0	0	0	0	0	0	0	0	0	0	0
E_AlAp1973	1_M	0.838235	0.838235	0.838235	0.838235	0.838235	0.838235	0.838235	0.838235	0.838235	0.838235	0.838235		E_AlAp1973	1_M	0.666667	0.571429	0.75	0.545455	0.666667	0.75	0.625	0.4	0.588235	0.545455	0.5		E_AlAp1973	1_M	0.558824	0.478992	0.628676	0.457219	0.558824	0.628676	0.523897	0.335294	0.49308	0.457219	0.419118
E_AlAp1973	1_L	0	0.161765	0.161765	0.161765	0.161765	0	0.161765	0.161765	0.161765	0.161765	0.161765		E_AlAp1973	1_L	0	0.285714	0.25	0.272727	0.333333	0	0.25	0.466667	0.294118	0.272727	0.5		E_AlAp1973	1_L	0	0.0462185	0.0404412	0.0441176	0.0539216	0	0.0404412	0.0754902	0.0475779	0.0441176	0.0808824
E_AlAp1973	2_No_prot.	0	0	0	0	0	0	0	0	0	0	0		E_AlAp1973	2_No_prot.	0.666667	0.285714	0	0.181818	0.333333	0.5	0.125	0.133333	0.176471	0.181818	0		E_AlAp1973	2_No_prot.	0	0	0	0	0	0	0	0	0	0	0
E_AlAp1973	2_Tube	0	0	0	0	0	0	0	0	0	0	0		E_AlAp1973	2_Tube	0.333333	0.285714	0.25	0.0909091	0.333333	0.25	0.25	0.133333	0.117647	0.0909091	0		E_AlAp1973	2_Tube	0	0	0	0	0	0	0	0	0	0	0
E_AlAp1973	2_Burrow	0	0.0441176	0.0441176	0	0.0441176	0	0	0.0441176	0.0441176	0.0441176	0		E_AlAp1973	2_Burrow	0	0.142857	0.25	0	0.333333	0	0	0.0666667	0.176471	0.0909091	0		E_AlAp1973	2_Burrow	0	0.00630252	0.0110294	0	0.0147059	0	0	0.00294118	0.00778547	0.0040107	0
E_AlAp1973	2_Case	0	0	0	0	0	0	0	0	0	0	0		E_AlAp1973	2_Case	0	0.142857	0	0.0909091	0	0	0.125	0.0666667	0	0	0		E_AlAp1973	2_Case	0	0	0	0	0	0	0	0	0	0	0
E_AlAp1973	2_Soft_shell	0	0	0	0	0	0	0	0	0	0	0		E_AlAp1973	2_Soft_shell	0	0.142857	0.75	0.181818	0.333333	0	0.5	0.266667	0.176471	0.0909091	1		E_AlAp1973	2_Soft_shell	0	0	0	0	0	0	0	0	0	0	0
E_AlAp1973	2_Hard_shell	0.955882	0.955882	0	0.955882	0	0.955882	0.955882	0.955882	0.955882	0.955882	0		E_AlAp1973	2_Hard_shell	0.333333	0.285714	0	0.545455	0	0.5	0.25	0.466667	0.470588	0.636364	0		E_AlAp1973	2_Hard_shell	0.318627	0.273109	0	0.52139	0	0.477941	0.238971	0.446078	0.449827	0.608289	0
E_AlAp1973	3_Fragile	0	0	0	0	0	0	0	0	0	0	0		E_AlAp1973	3_Fragile	0.333333	0.428571	0.5	0.181818	0.333333	0	0.125	0.2	0.176471	0.0909091	0		E_AlAp1973	3_Fragile	0	0	0	0	0	0	0	0	0	0	0
E_AlAp1973	3_Intermediate	0.0441176	0.0441176	0.0441176	0.0441176	0.0441176	0.0441176	0.0441176	0.0441176	0.0441176	0.0441176	0.0441176		E_AlAp1973	3_Intermediate	0.333333	0.285714	0.5	0.272727	0.666667	0.5	0.5	0.266667	0.352941	0.272727	0.5		E_AlAp1973	3_Intermediate	0.0147059	0.012605	0.0220588	0.0120321	0.0294118	0.0220588	0.0220588	0.0117647	0.0155709	0.0120321	0.0220588
E_AlAp1973	3_Robust	0.955882	0.955882	0	0.955882	0	0.955882	0.955882	0.955882	0.955882	0.955882	0.955882		E_AlAp1973	3_Robust	0.333333	0.285714	0	0.545455	0	0.5	0.375	0.533333	0.470588	0.636364	0.5		E_AlAp1973	3_Robust	0.318627	0.273109	0	0.52139	0	0.477941	0.358456	0.509804	0.449827	0.608289	0.477941
E_AlAp1973	5_Inf_deep	0.0441176	0.0441176	0.0441176	0.0441176	0.0441176	0.0441176	0.0441176	0.0441176	0.0441176	0.0441176	0		E_AlAp1973	5_Inf_deep	0.333333	0.285714	0.25	0.0909091	0.666667	0.25	0.125	0.2	0.235294	0.181818	0		E_AlAp1973	5_Inf_deep	0.0147059	0.012605	0.0110294	0.0040107	0.0294118	0.0110294	0.00551471	0.00882353	0.0103806	0.00802139	0
E_AlAp1973	5_Inf_middle	0.823529	0.823529	0.823529	0.823529	0.823529	0.823529	0.823529	0.823529	0.823529	0.823529	0		E_AlAp1973	5_Inf_middle	0.333333	0.428571	0.25	0.363636	0.666667	0.25	0.25	0.333333	0.294118	0.272727	0		E_AlAp1973	5_Inf_middle	0.27451	0.352941	0.205882	0.299465	0.54902	0.205882	0.205882	0.27451	0.242215	0.224599	0
E_AlAp1973	5_Inf_top	0.279412	0.279412	0.279412	0.279412	0.279412	0.279412	0.279412	0.279412	0.279412	0.279412	0.279412		E_AlAp1973	5_Inf_top	1	0.857143	0.5	0.545455	0.666667	0.25	0.625	0.6	0.588235	0.545455	1		E_AlAp1973	5_Inf_top	0.279412	0.239496	0.139706	0.152406	0.186275	0.0698529	0.174632	0.167647	0.16436	0.152406	0.279412
E_AlAp1973	5_Epibenthic	0.161765	0.161765	0.161765	0.161765	0.161765	0.161765	0.161765	0.161765	0.161765	0.161765	0.161765		E_AlAp1973	5_Epibenthic	1	0.571429	0.5	0.818182	0.666667	1	0.625	0.6	0.588235	0.636364	0.5		E_AlAp1973	5_Epibenthic	0.161765	0.092437	0.0808824	0.132353	0.107843	0.161765	0.101103	0.0970588	0.0951557	0.102941	0.0808824
E_AlAp1973	5_Bent_pelagic_1	0	0	0	0	0	0	0	0	0	0	0		E_AlAp1973	5_Bent_pelagic	0	0	0.25	0.0909091	0	0	0	0.0666667	0.0588235	0	0		E_AlAp1973	5_Bent_pelagic	0	0	0	0	0	0	0	0	0	0	0
E_AlAp1973	9_low	0.838235	0.838235	0	0.838235	0	0	0	0.838235	0.838235	0.838235	0		E_AlAp1973	9_low	0.333333	0.142857	0	0.272727	0	0	0	0.133333	0.176471	0.181818	0		E_AlAp1973	9_low	0.279412	0.119748	0	0.22861	0	0	0	0.111765	0.147924	0.152406	0
E_AlAp1973	9_medium	0	0	0	0	0	0	0	0	0	0	0		E_AlAp1973	9_medium	0.666667	0.428571	0	0.363636	0.333333	0.5	0.375	0.466667	0.294118	0.272727	0.5		E_AlAp1973	9_medium	0	0	0	0	0	0	0	0	0	0	0
E_AlAp1973	9_high	0	0.161765	0.161765	0.161765	0.161765	0.161765	0.161765	0.161765	0.161765	0.161765	0.161765		E_AlAp1973	9_high	0	0.428571	1	0.363636	0.666667	0.5	0.625	0.4	0.529412	0.545455	0.5		E_AlAp1973	9_high	0	0.0693277	0.161765	0.0588235	0.107843	0.0808824	0.101103	0.0647059	0.0856401	0.0882353	0.0808824
E_AlAp1973	10_Swimming	0	0	0	0	0	0	0	0	0	0	0		E_AlAp1973	Swimming	0.333333	0.142857	0.75	0.181818	0.666667	0.25	0.5	0.2	0.176471	0.181818	1		E_AlAp1973	Swimming	0	0	0	0	0	0	0	0	0	0	0
E_AlAp1973	10_Surface_crawling	0.161765	0.161765	0.161765	0.161765	0.161765	0.161765	0.161765	0.161765	0.161765	0.161765	0.161765		E_AlAp1973	Surface_crawling	1	0.857143	0.75	0.909091	0.666667	1	1	0.8	0.764706	0.818182	1		E_AlAp1973	Surface_crawling	0.161765	0.138655	0.121324	0.147059	0.107843	0.161765	0.161765	0.129412	0.123702	0.132353	0.161765
E_AlAp1973	10_burrowing	0	0.838235	0.838235	0.838235	0.838235	0	0.838235	0.838235	0.838235	0.838235	0.838235		E_AlAp1973	burrowing	0	0.428571	0.5	0.181818	0.333333	0	0.5	0.466667	0.411765	0.363636	1		E_AlAp1973	burrowing	0	0.359244	0.419118	0.152406	0.279412	0	0.419118	0.391176	0.345156	0.304813	0.838235
E_AlAp1973	11_Protruding_Sediment	0.794118	0.794118	0.794118	0.794118	0.794118	0.794118	0.794118	0.794118	0.794118	0.794118	0		E_AlAp1973	Protruding_Sediment	0.666667	0.571429	0.25	0.363636	0.666667	0.25	0.25	0.4	0.352941	0.272727	0		E_AlAp1973	Protruding_Sediment	0.529412	0.453782	0.198529	0.28877	0.529412	0.198529	0.198529	0.317647	0.280277	0.216578	0
E_AlDa1973	1_S	0	0	0	0	0	0	0	0	0	0	0		E_AlDa1973	1_S	0.333333	0.142857	0	0.181818	0	0.25	0.125	0.133333	0.117647	0.181818	0		E_AlDa1973	1_S	0	0	0	0	0	0	0	0	0	0	0
E_AlDa1973	1_M	1	1	1	1	1	1	1	1	1	1	1		E_AlDa1973	1_M	0.666667	0.571429	0.75	0.545455	0.666667	0.75	0.625	0.4	0.588235	0.545455	0.5		E_AlDa1973	1_M	0.666667	0.571429	0.75	0.545455	0.666667	0.75	0.625	0.4	0.588235	0.545455	0.5
E_AlDa1973	1_L	0	0	0	0	0	0	0	0	0	0	0		E_AlDa1973	1_L	0	0.285714	0.25	0.272727	0.333333	0	0.25	0.466667	0.294118	0.272727	0.5		E_AlDa1973	1_L	0	0	0	0	0	0	0	0	0	0	0
E_AlDa1973	2_No_prot.	0	0	0	0	0	0	0	0	0	0	0		E_AlDa1973	2_No_prot.	0.666667	0.285714	0	0.181818	0.333333	0.5	0.125	0.133333	0.176471	0.181818	0		E_AlDa1973	2_No_prot.	0	0	0	0	0	0	0	0	0	0	0
E_AlDa1973	2_Tube	0.03125	0.03125	0.03125	0.03125	0.03125	0.03125	0.03125	0.03125	0.03125	0.03125	0		E_AlDa1973	2_Tube	0.333333	0.285714	0.25	0.0909091	0.333333	0.25	0.25	0.133333	0.117647	0.0909091	0		E_AlDa1973	2_Tube	0.0104167	0.00892857	0.0078125	0.00284091	0.0104167	0.0078125	0.0078125	0.00416667	0.00367647	0.00284091	0
E_AlDa1973	2_Burrow	0	0.0390625	0.0390625	0	0.0390625	0	0	0.0390625	0.0390625	0.0390625	0		E_AlDa1973	2_Burrow	0	0.142857	0.25	0	0.333333	0	0	0.0666667	0.176471	0.0909091	0		E_AlDa1973	2_Burrow	0	0.00558036	0.00976562	0	0.0130208	0	0	0.00260417	0.00689338	0.00355114	0
E_AlDa1973	2_Case	0	0	0	0	0	0	0	0	0	0	0		E_AlDa1973	2_Case	0	0.142857	0	0.0909091	0	0	0.125	0.0666667	0	0	0		E_AlDa1973	2_Case	0	0	0	0	0	0	0	0	0	0	0
E_AlDa1973	2_Soft_shell	0	0.03125	0.03125	0.03125	0.03125	0	0.03125	0.03125	0.03125	0.03125	0.03125		E_AlDa1973	2_Soft_shell	0	0.142857	0.75	0.181818	0.333333	0	0.5	0.266667	0.176471	0.0909091	1		E_AlDa1973	2_Soft_shell	0	0.00446429	0.0234375	0.00568182	0.0104167	0	0.015625	0.00833333	0.00551471	0.00284091	0.03125
E_AlDa1973	2_Hard_shell	0.929688	0.929688	0	0.929688	0	0.929688	0.929688	0.929688	0.929688	0.929688	0		E_AlDa1973	2_Hard_shell	0.333333	0.285714	0	0.545455	0	0.5	0.25	0.466667	0.470588	0.636364	0		E_AlDa1973	2_Hard_shell	0.309896	0.265625	0	0.507102	0	0.464844	0.232422	0.433854	0.4375	0.591619	0
E_AlDa1973	3_Fragile	0.03125	0.03125	0.03125	0.03125	0.03125	0	0.03125	0.03125	0.03125	0.03125	0		E_AlDa1973	3_Fragile	0.333333	0.428571	0.5	0.181818	0.333333	0	0.125	0.2	0.176471	0.0909091	0		E_AlDa1973	3_Fragile	0.0104167	0.0133929	0.015625	0.00568182	0.0104167	0	0.00390625	0.00625	0.00551471	0.00284091	0
E_AlDa1973	3_Intermediate	0.0390625	0.0390625	0.0390625	0.0390625	0.0390625	0.0390625	0.0390625	0.0390625	0.0390625	0.0390625	0.0390625		E_AlDa1973	3_Intermediate	0.333333	0.285714	0.5	0.272727	0.666667	0.5	0.5	0.266667	0.352941	0.272727	0.5		E_AlDa1973	3_Intermediate	0.0130208	0.0111607	0.0195312	0.0106534	0.0260417	0.0195312	0.0195312	0.0104167	0.0137868	0.0106534	0.0195312
E_AlDa1973	3_Robust	0.929688	0.929688	0	0.929688	0	0.929688	0.929688	0.929688	0.929688	0.929688	0.929688		E_AlDa1973	3_Robust	0.333333	0.285714	0	0.545455	0	0.5	0.375	0.533333	0.470588	0.636364	0.5		E_AlDa1973	3_Robust	0.309896	0.265625	0	0.507102	0	0.464844	0.348633	0.495833	0.4375	0.591619	0.464844
E_AlDa1973	5_Inf_deep	0.0390625	0.0390625	0.0390625	0.0390625	0.0390625	0.0390625	0.0390625	0.0390625	0.0390625	0.0390625	0		E_AlDa1973	5_Inf_deep	0.333333	0.285714	0.25	0.0909091	0.666667	0.25	0.125	0.2	0.235294	0.181818	0		E_AlDa1973	5_Inf_deep	0.0130208	0.0111607	0.00976562	0.00355114	0.0260417	0.00976562	0.00488281	0.0078125	0.00919118	0.00710227	0
E_AlDa1973	5_Inf_middle	0.955729	0.955729	0.955729	0.955729	0.955729	0.955729	0.955729	0.955729	0.955729	0.955729	0		E_AlDa1973	5_Inf_middle	0.333333	0.428571	0.25	0.363636	0.666667	0.25	0.25	0.333333	0.294118	0.272727	0		E_AlDa1973	5_Inf_middle	0.318576	0.409598	0.238932	0.347538	0.637153	0.238932	0.238932	0.318576	0.281097	0.260653	0
E_AlDa1973	5_Inf_top	0.322917	0.322917	0.322917	0.322917	0.322917	0.322917	0.322917	0.322917	0.322917	0.322917	0.322917		E_AlDa1973	5_Inf_top	1	0.857143	0.5	0.545455	0.666667	0.25	0.625	0.6	0.588235	0.545455	1		E_AlDa1973	5_Inf_top	0.322917	0.276786	0.161458	0.176136	0.215278	0.0807292	0.201823	0.19375	0.189951	0.176136	0.322917
E_AlDa1973	5_Epibenthic	0.0208333	0.0208333	0.0208333	0.0208333	0.0208333	0.0208333	0.0208333	0.0208333	0.0208333	0.0208333	0.0208333		E_AlDa1973	5_Epibenthic	1	0.571429	0.5	0.818182	0.666667	1	0.625	0.6	0.588235	0.636364	0.5		E_AlDa1973	5_Epibenthic	0.0208333	0.0119048	0.0104167	0.0170455	0.0138889	0.0208333	0.0130208	0.0125	0.0122549	0.0132576	0.0104167
E_AlDa1973	5_Bent_pelagic_1	0	0	0.0104167	0.0104167	0	0	0	0.0104167	0.0104167	0	0		E_AlDa1973	5_Bent_pelagic	0	0	0.25	0.0909091	0	0	0	0.0666667	0.0588235	0	0		E_AlDa1973	5_Bent_pelagic	0	0	0.00260417	0.00094697	0	0	0	0.000694444	0.000612745	0	0
E_AlDa1973	9_low	0.96875	0.96875	0	0.96875	0	0	0	0.96875	0.96875	0.96875	0		E_AlDa1973	9_low	0.333333	0.142857	0	0.272727	0	0	0	0.133333	0.176471	0.181818	0		E_AlDa1973	9_low	0.322917	0.138393	0	0.264205	0	0	0	0.129167	0.170956	0.176136	0
E_AlDa1973	9_medium	0	0	0	0	0	0	0	0	0	0	0		E_AlDa1973	9_medium	0.666667	0.428571	0	0.363636	0.333333	0.5	0.375	0.466667	0.294118	0.272727	0.5		E_AlDa1973	9_medium	0	0	0	0	0	0	0	0	0	0	0
E_AlDa1973	9_high	0	0.03125	0.03125	0.03125	0.03125	0.03125	0.03125	0.03125	0.03125	0.03125	0.03125		E_AlDa1973	9_high	0	0.428571	1	0.363636	0.666667	0.5	0.625	0.4	0.529412	0.545455	0.5		E_AlDa1973	9_high	0	0.0133929	0.03125	0.0113636	0.0208333	0.015625	0.0195312	0.0125	0.0165441	0.0170455	0.015625
E_AlDa1973	10_Swimming	0.0208333	0.0208333	0.0208333	0.0208333	0.0208333	0.0208333	0.0208333	0.0208333	0.0208333	0.0208333	0.0208333		E_AlDa1973	Swimming	0.333333	0.142857	0.75	0.181818	0.666667	0.25	0.5	0.2	0.176471	0.181818	1		E_AlDa1973	Swimming	0.00694444	0.00297619	0.015625	0.00378788	0.0138889	0.00520833	0.0104167	0.00416667	0.00367647	0.00378788	0.0208333
E_AlDa1973	10_Surface_crawling	0.03125	0.03125	0.03125	0.03125	0.03125	0.03125	0.03125	0.03125	0.03125	0.03125	0.03125		E_AlDa1973	Surface_crawling	1	0.857143	0.75	0.909091	0.666667	1	1	0.8	0.764706	0.818182	1		E_AlDa1973	Surface_crawling	0.03125	0.0267857	0.0234375	0.0284091	0.0208333	0.03125	0.03125	0.025	0.0238971	0.0255682	0.03125
E_AlDa1973	10_burrowing	0	0.96875	0.96875	0.96875	0.96875	0	0.96875	0.96875	0.96875	0.96875	0.96875		E_AlDa1973	burrowing	0	0.428571	0.5	0.181818	0.333333	0	0.5	0.466667	0.411765	0.363636	1		E_AlDa1973	burrowing	0	0.415179	0.484375	0.176136	0.322917	0	0.484375	0.452083	0.398897	0.352273	0.96875
E_AlDa1973	11_Protruding_Sediment	0.929688	0.929688	0.929688	0.929688	0.929688	0.929688	0.929688	0.929688	0.929688	0.929688	0		E_AlDa1973	Protruding_Sediment	0.666667	0.571429	0.25	0.363636	0.666667	0.25	0.25	0.4	0.352941	0.272727	0		E_AlDa1973	Protruding_Sediment	0.619792	0.53125	0.232422	0.338068	0.619792	0.232422	0.232422	0.371875	0.328125	0.253551	0
E_AlEc1973	1_S	0	0	0	0	0	0	0	0	0	0	0		E_AlEc1973	1_S	0.333333	0.142857	0	0.181818	0	0.25	0.125	0.133333	0.117647	0.181818	0		E_AlEc1973	1_S	0	0	0	0	0	0	0	0	0	0	0
E_AlEc1973	1_M	1	1	1	1	1	1	1	1	1	1	1		E_AlEc1973	1_M	0.666667	0.571429	0.75	0.545455	0.666667	0.75	0.625	0.4	0.588235	0.545455	0.5		E_AlEc1973	1_M	0.666667	0.571429	0.75	0.545455	0.666667	0.75	0.625	0.4	0.588235	0.545455	0.5
E_AlEc1973	1_L	0	0	0	0	0	0	0	0	0	0	0		E_AlEc1973	1_L	0	0.285714	0.25	0.272727	0.333333	0	0.25	0.466667	0.294118	0.272727	0.5		E_AlEc1973	1_L	0	0	0	0	0	0	0	0	0	0	0
E_AlEc1973	2_No_prot.	0.0416667	0.0416667	0	0.0416667	0.0416667	0.0416667	0.0416667	0.0416667	0.0416667	0.0416667	0		E_AlEc1973	2_No_prot.	0.666667	0.285714	0	0.181818	0.333333	0.5	0.125	0.133333	0.176471	0.181818	0		E_AlEc1973	2_No_prot.	0.0277778	0.0119048	0	0.00757576	0.0138889	0.0208333	0.00520833	0.00555556	0.00735294	0.00757576	0
E_AlEc1973	2_Tube	0	0	0	0	0	0	0	0	0	0	0		E_AlEc1973	2_Tube	0.333333	0.285714	0.25	0.0909091	0.333333	0.25	0.25	0.133333	0.117647	0.0909091	0		E_AlEc1973	2_Tube	0	0	0	0	0	0	0	0	0	0	0
E_AlEc1973	2_Burrow	0	0.208333	0.208333	0	0.208333	0	0	0.208333	0.208333	0.208333	0		E_AlEc1973	2_Burrow	0	0.142857	0.25	0	0.333333	0	0	0.0666667	0.176471	0.0909091	0		E_AlEc1973	2_Burrow	0	0.0297619	0.0520833	0	0.0694444	0	0	0.0138889	0.0367647	0.0189394	0
E_AlEc1973	2_Case	0	0	0	0	0	0	0	0	0	0	0		E_AlEc1973	2_Case	0	0.142857	0	0.0909091	0	0	0.125	0.0666667	0	0	0		E_AlEc1973	2_Case	0	0	0	0	0	0	0	0	0	0	0
E_AlEc1973	2_Soft_shell	0	0	0	0	0	0	0	0	0	0	0		E_AlEc1973	2_Soft_shell	0	0.142857	0.75	0.181818	0.333333	0	0.5	0.266667	0.176471	0.0909091	1		E_AlEc1973	2_Soft_shell	0	0	0	0	0	0	0	0	0	0	0
E_AlEc1973	2_Hard_shell	0.75	0.75	0	0.75	0	0.75	0.75	0.75	0.75	0.75	0		E_AlEc1973	2_Hard_shell	0.333333	0.285714	0	0.545455	0	0.5	0.25	0.466667	0.470588	0.636364	0		E_AlEc1973	2_Hard_shell	0.25	0.214286	0	0.409091	0	0.375	0.1875	0.35	0.352941	0.477273	0
E_AlEc1973	3_Fragile	0.0833333	0.0833333	0.0833333	0.0833333	0.0833333	0	0.0833333	0.0833333	0.0833333	0.0833333	0		E_AlEc1973	3_Fragile	0.333333	0.428571	0.5	0.181818	0.333333	0	0.125	0.2	0.176471	0.0909091	0		E_AlEc1973	3_Fragile	0.0277778	0.0357143	0.0416667	0.0151515	0.0277778	0	0.0104167	0.0166667	0.0147059	0.00757576	0
E_AlEc1973	3_Intermediate	0.166667	0.166667	0.166667	0.166667	0.166667	0.166667	0.166667	0.166667	0.166667	0.166667	0.166667		E_AlEc1973	3_Intermediate	0.333333	0.285714	0.5	0.272727	0.666667	0.5	0.5	0.266667	0.352941	0.272727	0.5		E_AlEc1973	3_Intermediate	0.0555556	0.047619	0.0833333	0.0454545	0.111111	0.0833333	0.0833333	0.0444444	0.0588235	0.0454545	0.0833333
E_AlEc1973	3_Robust	0.75	0.75	0	0.75	0	0.75	0.75	0.75	0.75	0.75	0.75		E_AlEc1973	3_Robust	0.333333	0.285714	0	0.545455	0	0.5	0.375	0.533333	0.470588	0.636364	0.5		E_AlEc1973	3_Robust	0.25	0.214286	0	0.409091	0	0.375	0.28125	0.4	0.352941	0.477273	0.375
E_AlEc1973	5_Inf_deep	0.166667	0.166667	0.166667	0.166667	0.166667	0.166667	0.166667	0.166667	0.166667	0.166667	0		E_AlEc1973	5_Inf_deep	0.333333	0.285714	0.25	0.0909091	0.666667	0.25	0.125	0.2	0.235294	0.181818	0		E_AlEc1973	5_Inf_deep	0.0555556	0.047619	0.0416667	0.0151515	0.111111	0.0416667	0.0208333	0.0333333	0.0392157	0.030303	0
E_AlEc1973	5_Inf_middle	0.861111	0.861111	0.861111	0.861111	0.861111	0.861111	0.861111	0.861111	0.861111	0.861111	0		E_AlEc1973	5_Inf_middle	0.333333	0.428571	0.25	0.363636	0.666667	0.25	0.25	0.333333	0.294118	0.272727	0		E_AlEc1973	5_Inf_middle	0.287037	0.369048	0.215278	0.313131	0.574074	0.215278	0.215278	0.287037	0.253268	0.234848	0
E_AlEc1973	5_Inf_top	0.375	0.375	0.375	0.375	0.375	0.375	0.375	0.375	0.375	0.375	0.375		E_AlEc1973	5_Inf_top	1	0.857143	0.5	0.545455	0.666667	0.25	0.625	0.6	0.588235	0.545455	1		E_AlEc1973	5_Inf_top	0.375	0.321429	0.1875	0.204545	0.25	0.09375	0.234375	0.225	0.220588	0.204545	0.375
E_AlEc1973	5_Epibenthic	0.0138889	0.0138889	0.0138889	0.0138889	0.0138889	0.0138889	0.0138889	0.0138889	0.0138889	0.0138889	0.0138889		E_AlEc1973	5_Epibenthic	1	0.571429	0.5	0.818182	0.666667	1	0.625	0.6	0.588235	0.636364	0.5		E_AlEc1973	5_Epibenthic	0.0138889	0.00793651	0.00694444	0.0113636	0.00925926	0.0138889	0.00868056	0.00833333	0.00816993	0.00883838	0.00694444
E_AlEc1973	5_Bent_pelagic_1	0	0	0	0	0	0	0	0	0	0	0		E_AlEc1973	5_Bent_pelagic	0	0	0.25	0.0909091	0	0	0	0.0666667	0.0588235	0	0		E_AlEc1973	5_Bent_pelagic	0	0	0	0	0	0	0	0	0	0	0
E_AlEc1973	9_low	0.916667	0.916667	0	0.916667	0	0	0	0.916667	0.916667	0.916667	0		E_AlEc1973	9_low	0.333333	0.142857	0	0.272727	0	0	0	0.133333	0.176471	0.181818	0		E_AlEc1973	9_low	0.305556	0.130952	0	0.25	0	0	0	0.122222	0.161765	0.166667	0
E_AlEc1973	9_medium	0.0416667	0.0416667	0	0.0416667	0.0416667	0.0416667	0.0416667	0.0416667	0.0416667	0.0416667	0.0416667		E_AlEc1973	9_medium	0.666667	0.428571	0	0.363636	0.333333	0.5	0.375	0.466667	0.294118	0.272727	0.5		E_AlEc1973	9_medium	0.0277778	0.0178571	0	0.0151515	0.0138889	0.0208333	0.015625	0.0194444	0.0122549	0.0113636	0.0208333
E_AlEc1973	9_high	0	0.0416667	0.0416667	0.0416667	0.0416667	0.0416667	0.0416667	0.0416667	0.0416667	0.0416667	0.0416667		E_AlEc1973	9_high	0	0.428571	1	0.363636	0.666667	0.5	0.625	0.4	0.529412	0.545455	0.5		E_AlEc1973	9_high	0	0.0178571	0.0416667	0.0151515	0.0277778	0.0208333	0.0260417	0.0166667	0.0220588	0.0227273	0.0208333
E_AlEc1973	10_Swimming	0	0	0	0	0	0	0	0	0	0	0		E_AlEc1973	Swimming	0.333333	0.142857	0.75	0.181818	0.666667	0.25	0.5	0.2	0.176471	0.181818	1		E_AlEc1973	Swimming	0	0	0	0	0	0	0	0	0	0	0
E_AlEc1973	10_Surface_crawling	0.0833333	0.0833333	0.0833333	0.0833333	0.0833333	0.0833333	0.0833333	0.0833333	0.0833333	0.0833333	0.0833333		E_AlEc1973	Surface_crawling	1	0.857143	0.75	0.909091	0.666667	1	1	0.8	0.764706	0.818182	1		E_AlEc1973	Surface_crawling	0.0833333	0.0714286	0.0625	0.0757576	0.0555556	0.0833333	0.0833333	0.0666667	0.0637255	0.0681818	0.0833333
E_AlEc1973	10_burrowing	0	0.958333	0.958333	0.958333	0.958333	0	0.958333	0.958333	0.958333	0.958333	0.958333		E_AlEc1973	burrowing	0	0.428571	0.5	0.181818	0.333333	0	0.5	0.466667	0.411765	0.363636	1		E_AlEc1973	burrowing	0	0.410714	0.479167	0.174242	0.319444	0	0.479167	0.447222	0.394608	0.348485	0.958333
E_AlEc1973	11_Protruding_Sediment	0.833333	0.833333	0.833333	0.833333	0.833333	0.833333	0.833333	0.833333	0.833333	0.833333	0		E_AlEc1973	Protruding_Sediment	0.666667	0.571429	0.25	0.363636	0.666667	0.25	0.25	0.4	0.352941	0.272727	0		E_AlEc1973	Protruding_Sediment	0.555556	0.47619	0.208333	0.30303	0.555556	0.208333	0.208333	0.333333	0.294118	0.227273	0
E_AlJa1973	1_S	0	0	0	0	0	0	0	0	0	0	0		E_AlJa1973	1_S	0.333333	0.142857	0	0.181818	0	0.25	0.125	0.133333	0.117647	0.181818	0		E_AlJa1973	1_S	0	0	0	0	0	0	0	0	0	0	0
E_AlJa1973	1_M	1	1	1	1	1	1	1	1	1	1	1		E_AlJa1973	1_M	0.666667	0.571429	0.75	0.545455	0.666667	0.75	0.625	0.4	0.588235	0.545455	0.5		E_AlJa1973	1_M	0.666667	0.571429	0.75	0.545455	0.666667	0.75	0.625	0.4	0.588235	0.545455	0.5
E_AlJa1973	1_L	0	0	0	0	0	0	0	0	0	0	0		E_AlJa1973	1_L	0	0.285714	0.25	0.272727	0.333333	0	0.25	0.466667	0.294118	0.272727	0.5		E_AlJa1973	1_L	0	0	0	0	0	0	0	0	0	0	0
E_AlJa1973	2_No_prot.	0.072	0.072	0	0.072	0.072	0.072	0.072	0.072	0.072	0.072	0		E_AlJa1973	2_No_prot.	0.666667	0.285714	0	0.181818	0.333333	0.5	0.125	0.133333	0.176471	0.181818	0		E_AlJa1973	2_No_prot.	0.048	0.0205714	0	0.0130909	0.024	0.036	0.009	0.0096	0.0127059	0.0130909	0
E_AlJa1973	2_Tube	0.008	0.008	0.008	0.008	0.008	0.008	0.008	0.008	0.008	0.008	0		E_AlJa1973	2_Tube	0.333333	0.285714	0.25	0.0909091	0.333333	0.25	0.25	0.133333	0.117647	0.0909091	0		E_AlJa1973	2_Tube	0.00266667	0.00228571	0.002	0.000727273	0.00266667	0.002	0.002	0.00106667	0.000941176	0.000727273	0
E_AlJa1973	2_Burrow	0	0.688	0.688	0	0.688	0	0	0.688	0.688	0.688	0		E_AlJa1973	2_Burrow	0	0.142857	0.25	0	0.333333	0	0	0.0666667	0.176471	0.0909091	0		E_AlJa1973	2_Burrow	0	0.0982857	0.172	0	0.229333	0	0	0.0458667	0.121412	0.0625455	0
E_AlJa1973	2_Case	0	0	0	0	0	0	0	0	0	0	0		E_AlJa1973	2_Case	0	0.142857	0	0.0909091	0	0	0.125	0.0666667	0	0	0		E_AlJa1973	2_Case	0	0	0	0	0	0	0	0	0	0	0
E_AlJa1973	2_Soft_shell	0	0	0	0	0	0	0	0	0	0	0		E_AlJa1973	2_Soft_shell	0	0.142857	0.75	0.181818	0.333333	0	0.5	0.266667	0.176471	0.0909091	1		E_AlJa1973	2_Soft_shell	0	0	0	0	0	0	0	0	0	0	0
E_AlJa1973	2_Hard_shell	0.24	0.24	0	0.24	0	0.24	0.24	0.24	0.24	0.24	0		E_AlJa1973	2_Hard_shell	0.333333	0.285714	0	0.545455	0	0.5	0.25	0.466667	0.470588	0.636364	0		E_AlJa1973	2_Hard_shell	0.08	0.0685714	0	0.130909	0	0.12	0.06	0.112	0.112941	0.152727	0
E_AlJa1973	3_Fragile	0.688	0.688	0.688	0.688	0.688	0	0.688	0.688	0.688	0.688	0		E_AlJa1973	3_Fragile	0.333333	0.428571	0.5	0.181818	0.333333	0	0.125	0.2	0.176471	0.0909091	0		E_AlJa1973	3_Fragile	0.229333	0.294857	0.344	0.125091	0.229333	0	0.086	0.1376	0.121412	0.0625455	0
E_AlJa1973	3_Intermediate	0.072	0.072	0.072	0.072	0.072	0.072	0.072	0.072	0.072	0.072	0.072		E_AlJa1973	3_Intermediate	0.333333	0.285714	0.5	0.272727	0.666667	0.5	0.5	0.266667	0.352941	0.272727	0.5		E_AlJa1973	3_Intermediate	0.024	0.0205714	0.036	0.0196364	0.048	0.036	0.036	0.0192	0.0254118	0.0196364	0.036
E_AlJa1973	3_Robust	0.24	0.24	0	0.24	0	0.24	0.24	0.24	0.24	0.24	0.24		E_AlJa1973	3_Robust	0.333333	0.285714	0	0.545455	0	0.5	0.375	0.533333	0.470588	0.636364	0.5		E_AlJa1973	3_Robust	0.08	0.0685714	0	0.130909	0	0.12	0.09	0.128	0.112941	0.152727	0.12
E_AlJa1973	5_Inf_deep	0.00266667	0.00266667	0.00266667	0.00266667	0.00266667	0.00266667	0.00266667	0.00266667	0.00266667	0.00266667	0		E_AlJa1973	5_Inf_deep	0.333333	0.285714	0.25	0.0909091	0.666667	0.25	0.125	0.2	0.235294	0.181818	0		E_AlJa1973	5_Inf_deep	0.000888889	0.000761905	0.000666667	0.000242424	0.00177778	0.000666667	0.000333333	0.000533333	0.000627451	0.000484848	0
E_AlJa1973	5_Inf_middle	0.242667	0.242667	0.242667	0.242667	0.242667	0.242667	0.242667	0.242667	0.242667	0.242667	0		E_AlJa1973	5_Inf_middle	0.333333	0.428571	0.25	0.363636	0.666667	0.25	0.25	0.333333	0.294118	0.272727	0		E_AlJa1973	5_Inf_middle	0.0808889	0.104	0.0606667	0.0882424	0.161778	0.0606667	0.0606667	0.0808889	0.0713725	0.0661818	0
E_AlJa1973	5_Inf_top	0.84	0.84	0.84	0.84	0.84	0.84	0.84	0.84	0.84	0.84	0.84		E_AlJa1973	5_Inf_top	1	0.857143	0.5	0.545455	0.666667	0.25	0.625	0.6	0.588235	0.545455	1		E_AlJa1973	5_Inf_top	0.84	0.72	0.42	0.458182	0.56	0.21	0.525	0.504	0.494118	0.458182	0.84
E_AlJa1973	5_Epibenthic	0.024	0.024	0.024	0.024	0.024	0.024	0.024	0.024	0.024	0.024	0.024		E_AlJa1973	5_Epibenthic	1	0.571429	0.5	0.818182	0.666667	1	0.625	0.6	0.588235	0.636364	0.5		E_AlJa1973	5_Epibenthic	0.024	0.0137143	0.012	0.0196364	0.016	0.024	0.015	0.0144	0.0141176	0.0152727	0.012
E_AlJa1973	5_Bent_pelagic_1	0	0	0	0	0	0	0	0	0	0	0		E_AlJa1973	5_Bent_pelagic	0	0	0.25	0.0909091	0	0	0	0.0666667	0.0588235	0	0		E_AlJa1973	5_Bent_pelagic	0	0	0	0	0	0	0	0	0	0	0
E_AlJa1973	9_low	0.24	0.24	0	0.24	0	0	0	0.24	0.24	0.24	0		E_AlJa1973	9_low	0.333333	0.142857	0	0.272727	0	0	0	0.133333	0.176471	0.181818	0		E_AlJa1973	9_low	0.08	0.0342857	0	0.0654545	0	0	0	0.032	0.0423529	0.0436364	0
E_AlJa1973	9_medium	0.008	0.008	0	0.008	0.008	0.008	0.008	0.008	0.008	0.008	0.008		E_AlJa1973	9_medium	0.666667	0.428571	0	0.363636	0.333333	0.5	0.375	0.466667	0.294118	0.272727	0.5		E_AlJa1973	9_medium	0.00533333	0.00342857	0	0.00290909	0.00266667	0.004	0.003	0.00373333	0.00235294	0.00218182	0.004
E_AlJa1973	9_high	0	0.752	0.752	0.752	0.752	0.752	0.752	0.752	0.752	0.752	0.752		E_AlJa1973	9_high	0	0.428571	1	0.363636	0.666667	0.5	0.625	0.4	0.529412	0.545455	0.5		E_AlJa1973	9_high	0	0.322286	0.752	0.273455	0.501333	0.376	0.47	0.3008	0.398118	0.410182	0.376
E_AlJa1973	10_Swimming	0.024	0.024	0.024	0.024	0.024	0.024	0.024	0.024	0.024	0.024	0.024		E_AlJa1973	Swimming	0.333333	0.142857	0.75	0.181818	0.666667	0.25	0.5	0.2	0.176471	0.181818	1		E_AlJa1973	Swimming	0.008	0.00342857	0.018	0.00436364	0.016	0.006	0.012	0.0048	0.00423529	0.00436364	0.024
E_AlJa1973	10_Surface_crawling	0.757333	0.757333	0.757333	0.757333	0.757333	0.757333	0.757333	0.757333	0.757333	0.757333	0.757333		E_AlJa1973	Surface_crawling	1	0.857143	0.75	0.909091	0.666667	1	1	0.8	0.764706	0.818182	1		E_AlJa1973	Surface_crawling	0.757333	0.649143	0.568	0.688485	0.504889	0.757333	0.757333	0.605867	0.579137	0.619636	0.757333
E_AlJa1973	10_burrowing	0	0.928	0.928	0.928	0.928	0	0.928	0.928	0.928	0.928	0.928		E_AlJa1973	burrowing	0	0.428571	0.5	0.181818	0.333333	0	0.5	0.466667	0.411765	0.363636	1		E_AlJa1973	burrowing	0	0.397714	0.464	0.168727	0.309333	0	0.464	0.433067	0.382118	0.337455	0.928
E_AlJa1973	11_Protruding_Sediment	0.936	0.936	0.936	0.936	0.936	0.936	0.936	0.936	0.936	0.936	0		E_AlJa1973	Protruding_Sediment	0.666667	0.571429	0.25	0.363636	0.666667	0.25	0.25	0.4	0.352941	0.272727	0		E_AlJa1973	Protruding_Sediment	0.624	0.534857	0.234	0.340364	0.624	0.234	0.234	0.3744	0.330353	0.255273	0
E_AlLu1973	1_S	0	0	0	0	0	0	0	0	0	0	0		E_AlLu1973	1_S	0.333333	0.142857	0	0.181818	0	0.25	0.125	0.133333	0.117647	0.181818	0		E_AlLu1973	1_S	0	0	0	0	0	0	0	0	0	0	0
E_AlLu1973	1_M	1	1	1	1	1	1	1	1	1	1	1		E_AlLu1973	1_M	0.666667	0.571429	0.75	0.545455	0.666667	0.75	0.625	0.4	0.588235	0.545455	0.5		E_AlLu1973	1_M	0.666667	0.571429	0.75	0.545455	0.666667	0.75	0.625	0.4	0.588235	0.545455	0.5
E_AlLu1973	1_L	0	0	0	0	0	0	0	0	0	0	0		E_AlLu1973	1_L	0	0.285714	0.25	0.272727	0.333333	0	0.25	0.466667	0.294118	0.272727	0.5		E_AlLu1973	1_L	0	0	0	0	0	0	0	0	0	0	0
E_AlLu1973	2_No_prot.	0.0697674	0.0697674	0	0.0697674	0.0697674	0.0697674	0.0697674	0.0697674	0.0697674	0.0697674	0		E_AlLu1973	2_No_prot.	0.666667	0.285714	0	0.181818	0.333333	0.5	0.125	0.133333	0.176471	0.181818	0		E_AlLu1973	2_No_prot.	0.0465116	0.0199336	0	0.012685	0.0232558	0.0348837	0.00872093	0.00930233	0.0123119	0.012685	0
E_AlLu1973	2_Tube	0.0697674	0.0697674	0.0697674	0.0697674	0.0697674	0.0697674	0.0697674	0.0697674	0.0697674	0.0697674	0		E_AlLu1973	2_Tube	0.333333	0.285714	0.25	0.0909091	0.333333	0.25	0.25	0.133333	0.117647	0.0909091	0		E_AlLu1973	2_Tube	0.0232558	0.0199336	0.0174419	0.00634249	0.0232558	0.0174419	0.0174419	0.00930233	0.00820793	0.00634249	0
E_AlLu1973	2_Burrow	0	0.108527	0.108527	0	0.108527	0	0	0.108527	0.108527	0.108527	0		E_AlLu1973	2_Burrow	0	0.142857	0.25	0	0.333333	0	0	0.0666667	0.176471	0.0909091	0		E_AlLu1973	2_Burrow	0	0.0155039	0.0271318	0	0.0361757	0	0	0.00723514	0.0191518	0.0098661	0
E_AlLu1973	2_Case	0	0	0	0	0	0	0	0	0	0	0		E_AlLu1973	2_Case	0	0.142857	0	0.0909091	0	0	0.125	0.0666667	0	0	0		E_AlLu1973	2_Case	0	0	0	0	0	0	0	0	0	0	0
E_AlLu1973	2_Soft_shell	0	0	0	0	0	0	0	0	0	0	0		E_AlLu1973	2_Soft_shell	0	0.142857	0.75	0.181818	0.333333	0	0.5	0.266667	0.176471	0.0909091	1		E_AlLu1973	2_Soft_shell	0	0	0	0	0	0	0	0	0	0	0
E_AlLu1973	2_Hard_shell	0.821705	0.821705	0	0.821705	0	0.821705	0.821705	0.821705	0.821705	0.821705	0		E_AlLu1973	2_Hard_shell	0.333333	0.285714	0	0.545455	0	0.5	0.25	0.466667	0.470588	0.636364	0		E_AlLu1973	2_Hard_shell	0.273902	0.234773	0	0.448203	0	0.410853	0.205426	0.383463	0.386685	0.522903	0
E_AlLu1973	3_Fragile	0	0	0	0	0	0	0	0	0	0	0		E_AlLu1973	3_Fragile	0.333333	0.428571	0.5	0.181818	0.333333	0	0.125	0.2	0.176471	0.0909091	0		E_AlLu1973	3_Fragile	0	0	0	0	0	0	0	0	0	0	0
E_AlLu1973	3_Intermediate	0.178295	0.178295	0.178295	0.178295	0.178295	0.178295	0.178295	0.178295	0.178295	0.178295	0.178295		E_AlLu1973	3_Intermediate	0.333333	0.285714	0.5	0.272727	0.666667	0.5	0.5	0.266667	0.352941	0.272727	0.5		E_AlLu1973	3_Intermediate	0.0594315	0.0509413	0.0891473	0.0486258	0.118863	0.0891473	0.0891473	0.0475452	0.0629275	0.0486258	0.0891473
E_AlLu1973	3_Robust	0.821705	0.821705	0	0.821705	0	0.821705	0.821705	0.821705	0.821705	0.821705	0.821705		E_AlLu1973	3_Robust	0.333333	0.285714	0	0.545455	0	0.5	0.375	0.533333	0.470588	0.636364	0.5		E_AlLu1973	3_Robust	0.273902	0.234773	0	0.448203	0	0.410853	0.30814	0.438243	0.386685	0.522903	0.410853
E_AlLu1973	5_Inf_deep	0.131783	0.131783	0.131783	0.131783	0.131783	0.131783	0.131783	0.131783	0.131783	0.131783	0		E_AlLu1973	5_Inf_deep	0.333333	0.285714	0.25	0.0909091	0.666667	0.25	0.125	0.2	0.235294	0.181818	0		E_AlLu1973	5_Inf_deep	0.0439276	0.0376523	0.0329457	0.0119803	0.0878553	0.0329457	0.0164729	0.0263566	0.0310078	0.0239605	0
E_AlLu1973	5_Inf_middle	0.917313	0.917313	0.917313	0.917313	0.917313	0.917313	0.917313	0.917313	0.917313	0.917313	0		E_AlLu1973	5_Inf_middle	0.333333	0.428571	0.25	0.363636	0.666667	0.25	0.25	0.333333	0.294118	0.272727	0		E_AlLu1973	5_Inf_middle	0.305771	0.393134	0.229328	0.333568	0.611542	0.229328	0.229328	0.305771	0.269798	0.250176	0
E_AlLu1973	5_Inf_top	0.379845	0.379845	0.379845	0.379845	0.379845	0.379845	0.379845	0.379845	0.379845	0.379845	0.379845		E_AlLu1973	5_Inf_top	1	0.857143	0.5	0.545455	0.666667	0.25	0.625	0.6	0.588235	0.545455	1		E_AlLu1973	5_Inf_top	0.379845	0.325581	0.189922	0.207188	0.25323	0.0949612	0.237403	0.227907	0.223438	0.207188	0.379845
E_AlLu1973	5_Epibenthic	0.0232558	0.0232558	0.0232558	0.0232558	0.0232558	0.0232558	0.0232558	0.0232558	0.0232558	0.0232558	0.0232558		E_AlLu1973	5_Epibenthic	1	0.571429	0.5	0.818182	0.666667	1	0.625	0.6	0.588235	0.636364	0.5		E_AlLu1973	5_Epibenthic	0.0232558	0.013289	0.0116279	0.0190275	0.0155039	0.0232558	0.0145349	0.0139535	0.0136799	0.0147992	0.0116279
E_AlLu1973	5_Bent_pelagic_1	0	0	0	0	0	0	0	0	0	0	0		E_AlLu1973	5_Bent_pelagic	0	0	0.25	0.0909091	0	0	0	0.0666667	0.0588235	0	0		E_AlLu1973	5_Bent_pelagic	0	0	0	0	0	0	0	0	0	0	0
E_AlLu1973	9_low	0.930233	0.930233	0	0.930233	0	0	0	0.930233	0.930233	0.930233	0		E_AlLu1973	9_low	0.333333	0.142857	0	0.272727	0	0	0	0.133333	0.176471	0.181818	0		E_AlLu1973	9_low	0.310078	0.13289	0	0.2537	0	0	0	0.124031	0.164159	0.169133	0
E_AlLu1973	9_medium	0.0697674	0.0697674	0	0.0697674	0.0697674	0.0697674	0.0697674	0.0697674	0.0697674	0.0697674	0.0697674		E_AlLu1973	9_medium	0.666667	0.428571	0	0.363636	0.333333	0.5	0.375	0.466667	0.294118	0.272727	0.5		E_AlLu1973	9_medium	0.0465116	0.0299003	0	0.02537	0.0232558	0.0348837	0.0261628	0.0325581	0.0205198	0.0190275	0.0348837
E_AlLu1973	9_high	0	0	0	0	0	0	0	0	0	0	0		E_AlLu1973	9_high	0	0.428571	1	0.363636	0.666667	0.5	0.625	0.4	0.529412	0.545455	0.5		E_AlLu1973	9_high	0	0	0	0	0	0	0	0	0	0	0
E_AlLu1973	10_Swimming	0.0232558	0.0232558	0.0232558	0.0232558	0.0232558	0.0232558	0.0232558	0.0232558	0.0232558	0.0232558	0.0232558		E_AlLu1973	Swimming	0.333333	0.142857	0.75	0.181818	0.666667	0.25	0.5	0.2	0.176471	0.181818	1		E_AlLu1973	Swimming	0.00775194	0.00332226	0.0174419	0.00422833	0.0155039	0.00581395	0.0116279	0.00465116	0.00410397	0.00422833	0.0232558
E_AlLu1973	10_Surface_crawling	0.0465116	0.0465116	0.0465116	0.0465116	0.0465116	0.0465116	0.0465116	0.0465116	0.0465116	0.0465116	0.0465116		E_AlLu1973	Surface_crawling	1	0.857143	0.75	0.909091	0.666667	1	1	0.8	0.764706	0.818182	1		E_AlLu1973	Surface_crawling	0.0465116	0.0398671	0.0348837	0.0422833	0.0310078	0.0465116	0.0465116	0.0372093	0.0355677	0.038055	0.0465116
E_AlLu1973	10_burrowing	0	0.930233	0.930233	0.930233	0.930233	0	0.930233	0.930233	0.930233	0.930233	0.930233		E_AlLu1973	burrowing	0	0.428571	0.5	0.181818	0.333333	0	0.5	0.466667	0.411765	0.363636	1		E_AlLu1973	burrowing	0	0.398671	0.465116	0.169133	0.310078	0	0.465116	0.434109	0.383037	0.338266	0.930233
E_AlLu1973	11_Protruding_Sediment	0.891473	0.891473	0.891473	0.891473	0.891473	0.891473	0.891473	0.891473	0.891473	0.891473	0		E_AlLu1973	Protruding_Sediment	0.666667	0.571429	0.25	0.363636	0.666667	0.25	0.25	0.4	0.352941	0.272727	0		E_AlLu1973	Protruding_Sediment	0.594315	0.509413	0.222868	0.324172	0.594315	0.222868	0.222868	0.356589	0.314637	0.243129	0
E_AlVa1973	1_S	0	0	0	0	0	0	0	0	0	0	0		E_AlVa1973	1_S	0.333333	0.142857	0	0.181818	0	0.25	0.125	0.133333	0.117647	0.181818	0		E_AlVa1973	1_S	0	0	0	0	0	0	0	0	0	0	0
E_AlVa1973	1_M	1	1	1	1	1	1	1	1	1	1	1		E_AlVa1973	1_M	0.666667	0.571429	0.75	0.545455	0.666667	0.75	0.625	0.4	0.588235	0.545455	0.5		E_AlVa1973	1_M	0.666667	0.571429	0.75	0.545455	0.666667	0.75	0.625	0.4	0.588235	0.545455	0.5
E_AlVa1973	1_L	0	0	0	0	0	0	0	0	0	0	0		E_AlVa1973	1_L	0	0.285714	0.25	0.272727	0.333333	0	0.25	0.466667	0.294118	0.272727	0.5		E_AlVa1973	1_L	0	0	0	0	0	0	0	0	0	0	0
E_AlVa1973	2_No_prot.	0.3	0.3	0	0.3	0.3	0.3	0.3	0.3	0.3	0.3	0		E_AlVa1973	2_No_prot.	0.666667	0.285714	0	0.181818	0.333333	0.5	0.125	0.133333	0.176471	0.181818	0		E_AlVa1973	2_No_prot.	0.2	0.0857143	0	0.0545455	0.1	0.15	0.0375	0.04	0.0529412	0.0545455	0
E_AlVa1973	2_Tube	0.2	0.2	0.2	0.2	0.2	0.2	0.2	0.2	0.2	0.2	0		E_AlVa1973	2_Tube	0.333333	0.285714	0.25	0.0909091	0.333333	0.25	0.25	0.133333	0.117647	0.0909091	0		E_AlVa1973	2_Tube	0.0666667	0.0571429	0.05	0.0181818	0.0666667	0.05	0.05	0.0266667	0.0235294	0.0181818	0
E_AlVa1973	2_Burrow	0	0.025	0.025	0	0.025	0	0	0.025	0.025	0.025	0		E_AlVa1973	2_Burrow	0	0.142857	0.25	0	0.333333	0	0	0.0666667	0.176471	0.0909091	0		E_AlVa1973	2_Burrow	0	0.00357143	0.00625	0	0.00833333	0	0	0.00166667	0.00441176	0.00227273	0
E_AlVa1973	2_Case	0	0	0	0	0	0	0	0	0	0	0		E_AlVa1973	2_Case	0	0.142857	0	0.0909091	0	0	0.125	0.0666667	0	0	0		E_AlVa1973	2_Case	0	0	0	0	0	0	0	0	0	0	0
E_AlVa1973	2_Soft_shell	0	0	0	0	0	0	0	0	0	0	0		E_AlVa1973	2_Soft_shell	0	0.142857	0.75	0.181818	0.333333	0	0.5	0.266667	0.176471	0.0909091	1		E_AlVa1973	2_Soft_shell	0	0	0	0	0	0	0	0	0	0	0
E_AlVa1973	2_Hard_shell	0.675	0.675	0	0.675	0	0.675	0.675	0.675	0.675	0.675	0		E_AlVa1973	2_Hard_shell	0.333333	0.285714	0	0.545455	0	0.5	0.25	0.466667	0.470588	0.636364	0		E_AlVa1973	2_Hard_shell	0.225	0.192857	0	0.368182	0	0.3375	0.16875	0.315	0.317647	0.429545	0
E_AlVa1973	3_Fragile	0.1	0.1	0.1	0.1	0.1	0	0.1	0.1	0.1	0.1	0		E_AlVa1973	3_Fragile	0.333333	0.428571	0.5	0.181818	0.333333	0	0.125	0.2	0.176471	0.0909091	0		E_AlVa1973	3_Fragile	0.0333333	0.0428571	0.05	0.0181818	0.0333333	0	0.0125	0.02	0.0176471	0.00909091	0
E_AlVa1973	3_Intermediate	0.225	0.225	0.225	0.225	0.225	0.225	0.225	0.225	0.225	0.225	0.225		E_AlVa1973	3_Intermediate	0.333333	0.285714	0.5	0.272727	0.666667	0.5	0.5	0.266667	0.352941	0.272727	0.5		E_AlVa1973	3_Intermediate	0.075	0.0642857	0.1125	0.0613636	0.15	0.1125	0.1125	0.06	0.0794118	0.0613636	0.1125
E_AlVa1973	3_Robust	0.675	0.675	0	0.675	0	0.675	0.675	0.675	0.675	0.675	0.675		E_AlVa1973	3_Robust	0.333333	0.285714	0	0.545455	0	0.5	0.375	0.533333	0.470588	0.636364	0.5		E_AlVa1973	3_Robust	0.225	0.192857	0	0.368182	0	0.3375	0.253125	0.36	0.317647	0.429545	0.3375
E_AlVa1973	5_Inf_deep	0.0916667	0.0916667	0.0916667	0.0916667	0.0916667	0.0916667	0.0916667	0.0916667	0.0916667	0.0916667	0		E_AlVa1973	5_Inf_deep	0.333333	0.285714	0.25	0.0909091	0.666667	0.25	0.125	0.2	0.235294	0.181818	0		E_AlVa1973	5_Inf_deep	0.0305556	0.0261905	0.0229167	0.00833333	0.0611111	0.0229167	0.0114583	0.0183333	0.0215686	0.0166667	0
E_AlVa1973	5_Inf_middle	0.758333	0.758333	0.758333	0.758333	0.758333	0.758333	0.758333	0.758333	0.758333	0.758333	0		E_AlVa1973	5_Inf_middle	0.333333	0.428571	0.25	0.363636	0.666667	0.25	0.25	0.333333	0.294118	0.272727	0		E_AlVa1973	5_Inf_middle	0.252778	0.325	0.189583	0.275758	0.505556	0.189583	0.189583	0.252778	0.223039	0.206818	0
E_AlVa1973	5_Inf_top	0.5	0.5	0.5	0.5	0.5	0.5	0.5	0.5	0.5	0.5	0.5		E_AlVa1973	5_Inf_top	1	0.857143	0.5	0.545455	0.666667	0.25	0.625	0.6	0.588235	0.545455	1		E_AlVa1973	5_Inf_top	0.5	0.428571	0.25	0.272727	0.333333	0.125	0.3125	0.3	0.294118	0.272727	0.5
E_AlVa1973	5_Epibenthic	0.1	0.1	0.1	0.1	0.1	0.1	0.1	0.1	0.1	0.1	0.1		E_AlVa1973	5_Epibenthic	1	0.571429	0.5	0.818182	0.666667	1	0.625	0.6	0.588235	0.636364	0.5		E_AlVa1973	5_Epibenthic	0.1	0.0571429	0.05	0.0818182	0.0666667	0.1	0.0625	0.06	0.0588235	0.0636364	0.05
E_AlVa1973	5_Bent_pelagic_1	0	0	0	0	0	0	0	0	0	0	0		E_AlVa1973	5_Bent_pelagic	0	0	0.25	0.0909091	0	0	0	0.0666667	0.0588235	0	0		E_AlVa1973	5_Bent_pelagic	0	0	0	0	0	0	0	0	0	0	0
E_AlVa1973	9_low	0.7	0.7	0	0.7	0	0	0	0.7	0.7	0.7	0		E_AlVa1973	9_low	0.333333	0.142857	0	0.272727	0	0	0	0.133333	0.176471	0.181818	0		E_AlVa1973	9_low	0.233333	0.1	0	0.190909	0	0	0	0.0933333	0.123529	0.127273	0
E_AlVa1973	9_medium	0.3	0.3	0	0.3	0.3	0.3	0.3	0.3	0.3	0.3	0.3		E_AlVa1973	9_medium	0.666667	0.428571	0	0.363636	0.333333	0.5	0.375	0.466667	0.294118	0.272727	0.5		E_AlVa1973	9_medium	0.2	0.128571	0	0.109091	0.1	0.15	0.1125	0.14	0.0882353	0.0818182	0.15
E_AlVa1973	9_high	0	0	0	0	0	0	0	0	0	0	0		E_AlVa1973	9_high	0	0.428571	1	0.363636	0.666667	0.5	0.625	0.4	0.529412	0.545455	0.5		E_AlVa1973	9_high	0	0	0	0	0	0	0	0	0	0	0
E_AlVa1973	10_Swimming	0.0666667	0.0666667	0.0666667	0.0666667	0.0666667	0.0666667	0.0666667	0.0666667	0.0666667	0.0666667	0.0666667		E_AlVa1973	Swimming	0.333333	0.142857	0.75	0.181818	0.666667	0.25	0.5	0.2	0.176471	0.181818	1		E_AlVa1973	Swimming	0.0222222	0.00952381	0.05	0.0121212	0.0444444	0.0166667	0.0333333	0.0133333	0.0117647	0.0121212	0.0666667
E_AlVa1973	10_Surface_crawling	0.233333	0.233333	0.233333	0.233333	0.233333	0.233333	0.233333	0.233333	0.233333	0.233333	0.233333		E_AlVa1973	Surface_crawling	1	0.857143	0.75	0.909091	0.666667	1	1	0.8	0.764706	0.818182	1		E_AlVa1973	Surface_crawling	0.233333	0.2	0.175	0.212121	0.155556	0.233333	0.233333	0.186667	0.178431	0.190909	0.233333
E_AlVa1973	10_burrowing	0	0.7	0.7	0.7	0.7	0	0.7	0.7	0.7	0.7	0.7		E_AlVa1973	burrowing	0	0.428571	0.5	0.181818	0.333333	0	0.5	0.466667	0.411765	0.363636	1		E_AlVa1973	burrowing	0	0.3	0.35	0.127273	0.233333	0	0.35	0.326667	0.288235	0.254545	0.7
E_AlVa1973	11_Protruding_Sediment	0.975	0.975	0.975	0.975	0.975	0.975	0.975	0.975	0.975	0.975	0		E_AlVa1973	Protruding_Sediment	0.666667	0.571429	0.25	0.363636	0.666667	0.25	0.25	0.4	0.352941	0.272727	0		E_AlVa1973	Protruding_Sediment	0.65	0.557143	0.24375	0.354545	0.65	0.24375	0.24375	0.39	0.344118	0.265909	0
E_Gumh1973	1_S	0	0	0	0	0	0	0	0	0	0	0		E_Gumh1973	1_S	0.333333	0.142857	0	0.181818	0	0.25	0.125	0.133333	0.117647	0.181818	0		E_Gumh1973	1_S	0	0	0	0	0	0	0	0	0	0	0
E_Gumh1973	1_M	0.987342	0.987342	0.987342	0.987342	0.987342	0.987342	0.987342	0.987342	0.987342	0.987342	0.987342		E_Gumh1973	1_M	0.666667	0.571429	0.75	0.545455	0.666667	0.75	0.625	0.4	0.588235	0.545455	0.5		E_Gumh1973	1_M	0.658228	0.564195	0.740506	0.53855	0.658228	0.740506	0.617089	0.394937	0.580789	0.53855	0.493671
E_Gumh1973	1_L	0	0.0126582	0.0126582	0.0126582	0.0126582	0	0.0126582	0.0126582	0.0126582	0.0126582	0.0126582		E_Gumh1973	1_L	0	0.285714	0.25	0.272727	0.333333	0	0.25	0.466667	0.294118	0.272727	0.5		E_Gumh1973	1_L	0	0.00361664	0.00316456	0.00345224	0.00421941	0	0.00316456	0.00590717	0.00372301	0.00345224	0.00632911
E_Gumh1973	2_No_prot.	0	0	0	0	0	0	0	0	0	0	0		E_Gumh1973	2_No_prot.	0.666667	0.285714	0	0.181818	0.333333	0.5	0.125	0.133333	0.176471	0.181818	0		E_Gumh1973	2_No_prot.	0	0	0	0	0	0	0	0	0	0	0
E_Gumh1973	2_Tube	0.0126582	0.0126582	0.0126582	0.0126582	0.0126582	0.0126582	0.0126582	0.0126582	0.0126582	0.0126582	0		E_Gumh1973	2_Tube	0.333333	0.285714	0.25	0.0909091	0.333333	0.25	0.25	0.133333	0.117647	0.0909091	0		E_Gumh1973	2_Tube	0.00421941	0.00361664	0.00316456	0.00115075	0.00421941	0.00316456	0.00316456	0.00168776	0.0014892	0.00115075	0
E_Gumh1973	2_Burrow	0	0.0379747	0.0379747	0	0.0379747	0	0	0.0379747	0.0379747	0.0379747	0		E_Gumh1973	2_Burrow	0	0.142857	0.25	0	0.333333	0	0	0.0666667	0.176471	0.0909091	0		E_Gumh1973	2_Burrow	0	0.00542495	0.00949367	0	0.0126582	0	0	0.00253165	0.00670141	0.00345224	0
E_Gumh1973	2_Case	0	0	0	0	0	0	0	0	0	0	0		E_Gumh1973	2_Case	0	0.142857	0	0.0909091	0	0	0.125	0.0666667	0	0	0		E_Gumh1973	2_Case	0	0	0	0	0	0	0	0	0	0	0
E_Gumh1973	2_Soft_shell	0	0.0126582	0.0126582	0.0126582	0.0126582	0	0.0126582	0.0126582	0.0126582	0.0126582	0.0126582		E_Gumh1973	2_Soft_shell	0	0.142857	0.75	0.181818	0.333333	0	0.5	0.266667	0.176471	0.0909091	1		E_Gumh1973	2_Soft_shell	0	0.00180832	0.00949367	0.0023015	0.00421941	0	0.00632911	0.00337553	0.0022338	0.00115075	0.0126582
E_Gumh1973	2_Hard_shell	0.949367	0.949367	0	0.949367	0	0.949367	0.949367	0.949367	0.949367	0.949367	0		E_Gumh1973	2_Hard_shell	0.333333	0.285714	0	0.545455	0	0.5	0.25	0.466667	0.470588	0.636364	0		E_Gumh1973	2_Hard_shell	0.316456	0.271248	0	0.517837	0	0.474684	0.237342	0.443038	0.446761	0.604143	0
E_Gumh1973	3_Fragile	0.0126582	0.0126582	0.0126582	0.0126582	0.0126582	0	0.0126582	0.0126582	0.0126582	0.0126582	0		E_Gumh1973	3_Fragile	0.333333	0.428571	0.5	0.181818	0.333333	0	0.125	0.2	0.176471	0.0909091	0		E_Gumh1973	3_Fragile	0.00421941	0.00542495	0.00632911	0.0023015	0.00421941	0	0.00158228	0.00253165	0.0022338	0.00115075	0
E_Gumh1973	3_Intermediate	0.0379747	0.0379747	0.0379747	0.0379747	0.0379747	0.0379747	0.0379747	0.0379747	0.0379747	0.0379747	0.0379747		E_Gumh1973	3_Intermediate	0.333333	0.285714	0.5	0.272727	0.666667	0.5	0.5	0.266667	0.352941	0.272727	0.5		E_Gumh1973	3_Intermediate	0.0126582	0.0108499	0.0189873	0.0103567	0.0253165	0.0189873	0.0189873	0.0101266	0.0134028	0.0103567	0.0189873
E_Gumh1973	3_Robust	0.949367	0.949367	0	0.949367	0	0.949367	0.949367	0.949367	0.949367	0.949367	0.949367		E_Gumh1973	3_Robust	0.333333	0.285714	0	0.545455	0	0.5	0.375	0.533333	0.470588	0.636364	0.5		E_Gumh1973	3_Robust	0.316456	0.271248	0	0.517837	0	0.474684	0.356013	0.506329	0.446761	0.604143	0.474684
E_Gumh1973	5_Inf_deep	0.0379747	0.0379747	0.0379747	0.0379747	0.0379747	0.0379747	0.0379747	0.0379747	0.0379747	0.0379747	0		E_Gumh1973	5_Inf_deep	0.333333	0.285714	0.25	0.0909091	0.666667	0.25	0.125	0.2	0.235294	0.181818	0		E_Gumh1973	5_Inf_deep	0.0126582	0.0108499	0.00949367	0.00345224	0.0253165	0.00949367	0.00474684	0.00759494	0.00893522	0.00690449	0
E_Gumh1973	5_Inf_middle	0.962025	0.962025	0.962025	0.962025	0.962025	0.962025	0.962025	0.962025	0.962025	0.962025	0		E_Gumh1973	5_Inf_middle	0.333333	0.428571	0.25	0.363636	0.666667	0.25	0.25	0.333333	0.294118	0.272727	0		E_Gumh1973	5_Inf_middle	0.320675	0.412297	0.240506	0.349827	0.64135	0.240506	0.240506	0.320675	0.282949	0.262371	0
E_Gumh1973	5_Inf_top	0.337553	0.337553	0.337553	0.337553	0.337553	0.337553	0.337553	0.337553	0.337553	0.337553	0.337553		E_Gumh1973	5_Inf_top	1	0.857143	0.5	0.545455	0.666667	0.25	0.625	0.6	0.588235	0.545455	1		E_Gumh1973	5_Inf_top	0.337553	0.289331	0.168776	0.18412	0.225035	0.0843882	0.21097	0.202532	0.19856	0.18412	0.337553
E_Gumh1973	5_Epibenthic	0.00843882	0.00843882	0.00843882	0.00843882	0.00843882	0.00843882	0.00843882	0.00843882	0.00843882	0.00843882	0.00843882		E_Gumh1973	5_Epibenthic	1	0.571429	0.5	0.818182	0.666667	1	0.625	0.6	0.588235	0.636364	0.5		E_Gumh1973	5_Epibenthic	0.00843882	0.00482218	0.00421941	0.00690449	0.00562588	0.00843882	0.00527426	0.00506329	0.00496401	0.00537016	0.00421941
E_Gumh1973	5_Bent_pelagic_1	0	0	0.00421941	0.00421941	0	0	0	0.00421941	0.00421941	0	0		E_Gumh1973	5_Bent_pelagic	0	0	0.25	0.0909091	0	0	0	0.0666667	0.0588235	0	0		E_Gumh1973	5_Bent_pelagic	0	0	0.00105485	0.000383583	0	0	0	0.000281294	0.000248201	0	0
E_Gumh1973	9_low	0.974684	0.974684	0	0.974684	0	0	0	0.974684	0.974684	0.974684	0		E_Gumh1973	9_low	0.333333	0.142857	0	0.272727	0	0	0	0.133333	0.176471	0.181818	0		E_Gumh1973	9_low	0.324895	0.139241	0	0.265823	0	0	0	0.129958	0.172003	0.177215	0
E_Gumh1973	9_medium	0.0126582	0.0126582	0	0.0126582	0.0126582	0.0126582	0.0126582	0.0126582	0.0126582	0.0126582	0.0126582		E_Gumh1973	9_medium	0.666667	0.428571	0	0.363636	0.333333	0.5	0.375	0.466667	0.294118	0.272727	0.5		E_Gumh1973	9_medium	0.00843882	0.00542495	0	0.00460299	0.00421941	0.00632911	0.00474684	0.00590717	0.00372301	0.00345224	0.00632911
E_Gumh1973	9_high	0	0.0126582	0.0126582	0.0126582	0.0126582	0.0126582	0.0126582	0.0126582	0.0126582	0.0126582	0.0126582		E_Gumh1973	9_high	0	0.428571	1	0.363636	0.666667	0.5	0.625	0.4	0.529412	0.545455	0.5		E_Gumh1973	9_high	0	0.00542495	0.0126582	0.00460299	0.00843882	0.00632911	0.00791139	0.00506329	0.00670141	0.00690449	0.00632911
E_Gumh1973	10_Swimming	0.00843882	0.00843882	0.00843882	0.00843882	0.00843882	0.00843882	0.00843882	0.00843882	0.00843882	0.00843882	0.00843882		E_Gumh1973	Swimming	0.333333	0.142857	0.75	0.181818	0.666667	0.25	0.5	0.2	0.176471	0.181818	1		E_Gumh1973	Swimming	0.00281294	0.00120555	0.00632911	0.00153433	0.00562588	0.0021097	0.00421941	0.00168776	0.0014892	0.00153433	0.00843882
E_Gumh1973	10_Surface_crawling	0.0168776	0.0168776	0.0168776	0.0168776	0.0168776	0.0168776	0.0168776	0.0168776	0.0168776	0.0168776	0.0168776		E_Gumh1973	Surface_crawling	1	0.857143	0.75	0.909091	0.666667	1	1	0.8	0.764706	0.818182	1		E_Gumh1973	Surface_crawling	0.0168776	0.0144665	0.0126582	0.0153433	0.0112518	0.0168776	0.0168776	0.0135021	0.0129064	0.013809	0.0168776
E_Gumh1973	10_burrowing	0	0.987342	0.987342	0.987342	0.987342	0	0.987342	0.987342	0.987342	0.987342	0.987342		E_Gumh1973	burrowing	0	0.428571	0.5	0.181818	0.333333	0	0.5	0.466667	0.411765	0.363636	1		E_Gumh1973	burrowing	0	0.423146	0.493671	0.179517	0.329114	0	0.493671	0.460759	0.406552	0.359033	0.987342
E_Gumh1973	11_Protruding_Sediment	0.936709	0.936709	0.936709	0.936709	0.936709	0.936709	0.936709	0.936709	0.936709	0.936709	0		E_Gumh1973	Protruding_Sediment	0.666667	0.571429	0.25	0.363636	0.666667	0.25	0.25	0.4	0.352941	0.272727	0		E_Gumh1973	Protruding_Sediment	0.624473	0.535262	0.234177	0.340621	0.624473	0.234177	0.234177	0.374684	0.330603	0.255466	0
E_Ting1973	1_S	0.0993789	0.0993789	0	0.0993789	0	0.0993789	0.0993789	0.0993789	0.0993789	0.0993789	0		E_Ting1973	1_S	0.333333	0.142857	0	0.181818	0	0.25	0.125	0.133333	0.117647	0.181818	0		E_Ting1973	1_S	0.0331263	0.014197	0	0.0180689	0	0.0248447	0.0124224	0.0132505	0.0116916	0.0180689	0
E_Ting1973	1_M	0.900621	0.900621	0.900621	0.900621	0.900621	0.900621	0.900621	0.900621	0.900621	0.900621	0.900621		E_Ting1973	1_M	0.666667	0.571429	0.75	0.545455	0.666667	0.75	0.625	0.4	0.588235	0.545455	0.5		E_Ting1973	1_M	0.600414	0.514641	0.675466	0.491248	0.600414	0.675466	0.562888	0.360248	0.529777	0.491248	0.450311
E_Ting1973	1_L	0	0	0	0	0	0	0	0	0	0	0		E_Ting1973	1_L	0	0.285714	0.25	0.272727	0.333333	0	0.25	0.466667	0.294118	0.272727	0.5		E_Ting1973	1_L	0	0	0	0	0	0	0	0	0	0	0
E_Ting1973	2_No_prot.	0.801242	0.801242	0	0.801242	0.801242	0.801242	0.801242	0.801242	0.801242	0.801242	0		E_Ting1973	2_No_prot.	0.666667	0.285714	0	0.181818	0.333333	0.5	0.125	0.133333	0.176471	0.181818	0		E_Ting1973	2_No_prot.	0.534161	0.228926	0	0.14568	0.267081	0.400621	0.100155	0.106832	0.141396	0.14568	0
E_Ting1973	2_Tube	0.229814	0.229814	0.229814	0.229814	0.229814	0.229814	0.229814	0.229814	0.229814	0.229814	0		E_Ting1973	2_Tube	0.333333	0.285714	0.25	0.0909091	0.333333	0.25	0.25	0.133333	0.117647	0.0909091	0		E_Ting1973	2_Tube	0.0766046	0.065661	0.0574534	0.0208922	0.0766046	0.0574534	0.0574534	0.0306418	0.0270369	0.0208922	0
E_Ting1973	2_Burrow	0	0	0	0	0	0	0	0	0	0	0		E_Ting1973	2_Burrow	0	0.142857	0.25	0	0.333333	0	0	0.0666667	0.176471	0.0909091	0		E_Ting1973	2_Burrow	0	0	0	0	0	0	0	0	0	0	0
E_Ting1973	2_Case	0	0	0	0	0	0	0	0	0	0	0		E_Ting1973	2_Case	0	0.142857	0	0.0909091	0	0	0.125	0.0666667	0	0	0		E_Ting1973	2_Case	0	0	0	0	0	0	0	0	0	0	0
E_Ting1973	2_Soft_shell	0	0	0	0	0	0	0	0	0	0	0		E_Ting1973	2_Soft_shell	0	0.142857	0.75	0.181818	0.333333	0	0.5	0.266667	0.176471	0.0909091	1		E_Ting1973	2_Soft_shell	0	0	0	0	0	0	0	0	0	0	0
E_Ting1973	2_Hard_shell	0.198758	0.198758	0	0.198758	0	0.198758	0.198758	0.198758	0.198758	0.198758	0		E_Ting1973	2_Hard_shell	0.333333	0.285714	0	0.545455	0	0.5	0.25	0.466667	0.470588	0.636364	0		E_Ting1973	2_Hard_shell	0.0662526	0.0567879	0	0.108413	0	0.0993789	0.0496894	0.0927536	0.0935331	0.126482	0
E_Ting1973	3_Fragile	0.571429	0.571429	0.571429	0.571429	0.571429	0	0.571429	0.571429	0.571429	0.571429	0		E_Ting1973	3_Fragile	0.333333	0.428571	0.5	0.181818	0.333333	0	0.125	0.2	0.176471	0.0909091	0		E_Ting1973	3_Fragile	0.190476	0.244898	0.285714	0.103896	0.190476	0	0.0714286	0.114286	0.10084	0.0519481	0
E_Ting1973	3_Intermediate	0.229814	0.229814	0.229814	0.229814	0.229814	0.229814	0.229814	0.229814	0.229814	0.229814	0.229814		E_Ting1973	3_Intermediate	0.333333	0.285714	0.5	0.272727	0.666667	0.5	0.5	0.266667	0.352941	0.272727	0.5		E_Ting1973	3_Intermediate	0.0766046	0.065661	0.114907	0.0626765	0.153209	0.114907	0.114907	0.0612836	0.0811107	0.0626765	0.114907
E_Ting1973	3_Robust	0.198758	0.198758	0	0.198758	0	0.198758	0.198758	0.198758	0.198758	0.198758	0.198758		E_Ting1973	3_Robust	0.333333	0.285714	0	0.545455	0	0.5	0.375	0.533333	0.470588	0.636364	0.5		E_Ting1973	3_Robust	0.0662526	0.0567879	0	0.108413	0	0.0993789	0.0745342	0.106004	0.0935331	0.126482	0.0993789
E_Ting1973	5_Inf_deep	0.0766046	0.0766046	0.0766046	0.0766046	0.0766046	0.0766046	0.0766046	0.0766046	0.0766046	0.0766046	0		E_Ting1973	5_Inf_deep	0.333333	0.285714	0.25	0.0909091	0.666667	0.25	0.125	0.2	0.235294	0.181818	0		E_Ting1973	5_Inf_deep	0.0255349	0.021887	0.0191511	0.00696405	0.0510697	0.0191511	0.00957557	0.0153209	0.0180246	0.0139281	0
E_Ting1973	5_Inf_middle	0.175983	0.175983	0.175983	0.175983	0.175983	0.175983	0.175983	0.175983	0.175983	0.175983	0		E_Ting1973	5_Inf_middle	0.333333	0.428571	0.25	0.363636	0.666667	0.25	0.25	0.333333	0.294118	0.272727	0		E_Ting1973	5_Inf_middle	0.0586611	0.0754215	0.0439959	0.063994	0.117322	0.0439959	0.0439959	0.0586611	0.0517598	0.0479955	0
E_Ting1973	5_Inf_top	0.643892	0.643892	0.643892	0.643892	0.643892	0.643892	0.643892	0.643892	0.643892	0.643892	0.643892		E_Ting1973	5_Inf_top	1	0.857143	0.5	0.545455	0.666667	0.25	0.625	0.6	0.588235	0.545455	1		E_Ting1973	5_Inf_top	0.643892	0.551908	0.321946	0.351214	0.429262	0.160973	0.402433	0.386335	0.37876	0.351214	0.643892
E_Ting1973	5_Epibenthic	0.36646	0.36646	0.36646	0.36646	0.36646	0.36646	0.36646	0.36646	0.36646	0.36646	0.36646		E_Ting1973	5_Epibenthic	1	0.571429	0.5	0.818182	0.666667	1	0.625	0.6	0.588235	0.636364	0.5		E_Ting1973	5_Epibenthic	0.36646	0.209406	0.18323	0.299831	0.244306	0.36646	0.229037	0.219876	0.215564	0.233202	0.18323
E_Ting1973	5_Bent_pelagic_1	0	0	0	0	0	0	0	0	0	0	0		E_Ting1973	5_Bent_pelagic	0	0	0.25	0.0909091	0	0	0	0.0666667	0.0588235	0	0		E_Ting1973	5_Bent_pelagic	0	0	0	0	0	0	0	0	0	0	0
E_Ting1973	9_low	0.0993789	0.0993789	0	0.0993789	0	0	0	0.0993789	0.0993789	0.0993789	0		E_Ting1973	9_low	0.333333	0.142857	0	0.272727	0	0	0	0.133333	0.176471	0.181818	0		E_Ting1973	9_low	0.0331263	0.014197	0	0.0271033	0	0	0	0.0132505	0.0175374	0.0180689	0
E_Ting1973	9_medium	0.801242	0.801242	0	0.801242	0.801242	0.801242	0.801242	0.801242	0.801242	0.801242	0.801242		E_Ting1973	9_medium	0.666667	0.428571	0	0.363636	0.333333	0.5	0.375	0.466667	0.294118	0.272727	0.5		E_Ting1973	9_medium	0.534161	0.34339	0	0.291361	0.267081	0.400621	0.300466	0.373913	0.235659	0.218521	0.400621
E_Ting1973	9_high	0	0.0993789	0.0993789	0.0993789	0.0993789	0.0993789	0.0993789	0.0993789	0.0993789	0.0993789	0.0993789		E_Ting1973	9_high	0	0.428571	1	0.363636	0.666667	0.5	0.625	0.4	0.529412	0.545455	0.5		E_Ting1973	9_high	0	0.0425909	0.0993789	0.0361378	0.0662526	0.0496894	0.0621118	0.0397516	0.0526123	0.0542067	0.0496894
E_Ting1973	10_Swimming	0.0766046	0.0766046	0.0766046	0.0766046	0.0766046	0.0766046	0.0766046	0.0766046	0.0766046	0.0766046	0.0766046		E_Ting1973	Swimming	0.333333	0.142857	0.75	0.181818	0.666667	0.25	0.5	0.2	0.176471	0.181818	1		E_Ting1973	Swimming	0.0255349	0.0109435	0.0574534	0.0139281	0.0510697	0.0191511	0.0383023	0.0153209	0.0135185	0.0139281	0.0766046
E_Ting1973	10_Surface_crawling	0.824017	0.824017	0.824017	0.824017	0.824017	0.824017	0.824017	0.824017	0.824017	0.824017	0.824017		E_Ting1973	Surface_crawling	1	0.857143	0.75	0.909091	0.666667	1	1	0.8	0.764706	0.818182	1		E_Ting1973	Surface_crawling	0.824017	0.7063	0.618012	0.749106	0.549344	0.824017	0.824017	0.659213	0.63013	0.674195	0.824017
E_Ting1973	10_burrowing	0	0.0993789	0.0993789	0.0993789	0.0993789	0	0.0993789	0.0993789	0.0993789	0.0993789	0.0993789		E_Ting1973	burrowing	0	0.428571	0.5	0.181818	0.333333	0	0.5	0.466667	0.411765	0.363636	1		E_Ting1973	burrowing	0	0.0425909	0.0496894	0.0180689	0.0331263	0	0.0496894	0.0463768	0.0409207	0.0361378	0.0993789
E_Ting1973	11_Protruding_Sediment	0.900621	0.900621	0.900621	0.900621	0.900621	0.900621	0.900621	0.900621	0.900621	0.900621	0		E_Ting1973	Protruding_Sediment	0.666667	0.571429	0.25	0.363636	0.666667	0.25	0.25	0.4	0.352941	0.272727	0		E_Ting1973	Protruding_Sediment	0.600414	0.514641	0.225155	0.327499	0.600414	0.225155	0.225155	0.360248	0.317866	0.245624	0
E_AlAp1989	1_S	0	0	0	0	0	0	0	0	0	0	0		E_AlAp1989	1_S	0.333333	0.142857	0	0.181818	0	0.25	0.125	0.133333	0.117647	0.181818	0		E_AlAp1989	1_S	0	0	0	0	0	0	0	0	0	0	0
E_AlAp1989	1_M	0.870504	0.870504	0.870504	0.870504	0.870504	0.870504	0.870504	0.870504	0.870504	0.870504	0.870504		E_AlAp1989	1_M	0.666667	0.571429	0.75	0.545455	0.666667	0.75	0.625	0.4	0.588235	0.545455	0.5		E_AlAp1989	1_M	0.580336	0.497431	0.652878	0.47482	0.580336	0.652878	0.544065	0.348201	0.512061	0.47482	0.435252
E_AlAp1989	1_L	0	0.129496	0.129496	0.129496	0.129496	0	0.129496	0.129496	0.129496	0.129496	0.129496		E_AlAp1989	1_L	0	0.285714	0.25	0.272727	0.333333	0	0.25	0.466667	0.294118	0.272727	0.5		E_AlAp1989	1_L	0	0.036999	0.0323741	0.0353172	0.0431655	0	0.0323741	0.0604317	0.0380872	0.0353172	0.0647482
E_AlAp1989	2_No_prot.	0.230216	0.230216	0	0.230216	0.230216	0.230216	0.230216	0.230216	0.230216	0.230216	0		E_AlAp1989	2_No_prot.	0.666667	0.285714	0	0.181818	0.333333	0.5	0.125	0.133333	0.176471	0.181818	0		E_AlAp1989	2_No_prot.	0.153477	0.065776	0	0.0418574	0.0767386	0.115108	0.028777	0.0306954	0.0406263	0.0418574	0
E_AlAp1989	2_Tube	0.0863309	0.0863309	0.0863309	0.0863309	0.0863309	0.0863309	0.0863309	0.0863309	0.0863309	0.0863309	0		E_AlAp1989	2_Tube	0.333333	0.285714	0.25	0.0909091	0.333333	0.25	0.25	0.133333	0.117647	0.0909091	0		E_AlAp1989	2_Tube	0.028777	0.024666	0.0215827	0.00784827	0.028777	0.0215827	0.0215827	0.0115108	0.0101566	0.00784827	0
E_AlAp1989	2_Burrow	0	0.00719424	0.00719424	0	0.00719424	0	0	0.00719424	0.00719424	0.00719424	0		E_AlAp1989	2_Burrow	0	0.142857	0.25	0	0.333333	0	0	0.0666667	0.176471	0.0909091	0		E_AlAp1989	2_Burrow	0	0.00102775	0.00179856	0	0.00239808	0	0	0.000479616	0.00126957	0.000654022	0
E_AlAp1989	2_Case	0	0	0	0	0	0	0	0	0	0	0		E_AlAp1989	2_Case	0	0.142857	0	0.0909091	0	0	0.125	0.0666667	0	0	0		E_AlAp1989	2_Case	0	0	0	0	0	0	0	0	0	0	0
E_AlAp1989	2_Soft_shell	0	0.100719	0.100719	0.100719	0.100719	0	0.100719	0.100719	0.100719	0.100719	0.100719		E_AlAp1989	2_Soft_shell	0	0.142857	0.75	0.181818	0.333333	0	0.5	0.266667	0.176471	0.0909091	1		E_AlAp1989	2_Soft_shell	0	0.0143885	0.0755396	0.0183126	0.0335731	0	0.0503597	0.0268585	0.017774	0.00915631	0.100719
E_AlAp1989	2_Hard_shell	0.661871	0.661871	0	0.661871	0	0.661871	0.661871	0.661871	0.661871	0.661871	0		E_AlAp1989	2_Hard_shell	0.333333	0.285714	0	0.545455	0	0.5	0.25	0.466667	0.470588	0.636364	0		E_AlAp1989	2_Hard_shell	0.220624	0.189106	0	0.36102	0	0.330935	0.165468	0.308873	0.311468	0.42119	0
E_AlAp1989	3_Fragile	0.215827	0.215827	0.215827	0.215827	0.215827	0	0.215827	0.215827	0.215827	0.215827	0		E_AlAp1989	3_Fragile	0.333333	0.428571	0.5	0.181818	0.333333	0	0.125	0.2	0.176471	0.0909091	0		E_AlAp1989	3_Fragile	0.0719424	0.0924974	0.107914	0.0392413	0.0719424	0	0.0269784	0.0431655	0.0380872	0.0196207	0
E_AlAp1989	3_Intermediate	0.057554	0.057554	0.057554	0.057554	0.057554	0.057554	0.057554	0.057554	0.057554	0.057554	0.057554		E_AlAp1989	3_Intermediate	0.333333	0.285714	0.5	0.272727	0.666667	0.5	0.5	0.266667	0.352941	0.272727	0.5		E_AlAp1989	3_Intermediate	0.0191847	0.016444	0.028777	0.0156965	0.0383693	0.028777	0.028777	0.0153477	0.0203132	0.0156965	0.028777
E_AlAp1989	3_Robust	0.726619	0.726619	0	0.726619	0	0.726619	0.726619	0.726619	0.726619	0.726619	0.726619		E_AlAp1989	3_Robust	0.333333	0.285714	0	0.545455	0	0.5	0.375	0.533333	0.470588	0.636364	0.5		E_AlAp1989	3_Robust	0.242206	0.207605	0	0.396337	0	0.363309	0.272482	0.38753	0.341938	0.462394	0.363309
E_AlAp1989	5_Inf_deep	0.0239808	0.0239808	0.0239808	0.0239808	0.0239808	0.0239808	0.0239808	0.0239808	0.0239808	0.0239808	0		E_AlAp1989	5_Inf_deep	0.333333	0.285714	0.25	0.0909091	0.666667	0.25	0.125	0.2	0.235294	0.181818	0		E_AlAp1989	5_Inf_deep	0.00799361	0.00685166	0.0059952	0.00218007	0.0159872	0.0059952	0.0029976	0.00479616	0.00564254	0.00436015	0
E_AlAp1989	5_Inf_middle	0.611511	0.611511	0.611511	0.611511	0.611511	0.611511	0.611511	0.611511	0.611511	0.611511	0		E_AlAp1989	5_Inf_middle	0.333333	0.428571	0.25	0.363636	0.666667	0.25	0.25	0.333333	0.294118	0.272727	0		E_AlAp1989	5_Inf_middle	0.203837	0.262076	0.152878	0.222368	0.407674	0.152878	0.152878	0.203837	0.179856	0.166776	0
E_AlAp1989	5_Inf_top	0.41247	0.41247	0.41247	0.41247	0.41247	0.41247	0.41247	0.41247	0.41247	0.41247	0.41247		E_AlAp1989	5_Inf_top	1	0.857143	0.5	0.545455	0.666667	0.25	0.625	0.6	0.588235	0.545455	1		E_AlAp1989	5_Inf_top	0.41247	0.353546	0.206235	0.224984	0.27498	0.103118	0.257794	0.247482	0.242629	0.224984	0.41247
E_AlAp1989	5_Epibenthic	0.194245	0.194245	0.194245	0.194245	0.194245	0.194245	0.194245	0.194245	0.194245	0.194245	0.194245		E_AlAp1989	5_Epibenthic	1	0.571429	0.5	0.818182	0.666667	1	0.625	0.6	0.588235	0.636364	0.5		E_AlAp1989	5_Epibenthic	0.194245	0.110997	0.0971223	0.158927	0.129496	0.194245	0.121403	0.116547	0.114262	0.12361	0.0971223
E_AlAp1989	5_Bent_pelagic_1	0	0	0.0119904	0.0119904	0	0	0	0.0119904	0.0119904	0	0		E_AlAp1989	5_Bent_pelagic	0	0	0.25	0.0909091	0	0	0	0.0666667	0.0588235	0	0		E_AlAp1989	5_Bent_pelagic	0	0	0.0029976	0.00109004	0	0	0	0.000799361	0.000705318	0	0
E_AlAp1989	9_low	0.597122	0.597122	0	0.597122	0	0	0	0.597122	0.597122	0.597122	0		E_AlAp1989	9_low	0.333333	0.142857	0	0.272727	0	0	0	0.133333	0.176471	0.181818	0		E_AlAp1989	9_low	0.199041	0.0853032	0	0.162852	0	0	0	0.0796163	0.105375	0.108568	0
E_AlAp1989	9_medium	0.294964	0.294964	0	0.294964	0.294964	0.294964	0.294964	0.294964	0.294964	0.294964	0.294964		E_AlAp1989	9_medium	0.666667	0.428571	0	0.363636	0.333333	0.5	0.375	0.466667	0.294118	0.272727	0.5		E_AlAp1989	9_medium	0.196643	0.126413	0	0.10726	0.0983213	0.147482	0.110612	0.13765	0.0867541	0.0804447	0.147482
E_AlAp1989	9_high	0	0.107914	0.107914	0.107914	0.107914	0.107914	0.107914	0.107914	0.107914	0.107914	0.107914		E_AlAp1989	9_high	0	0.428571	1	0.363636	0.666667	0.5	0.625	0.4	0.529412	0.545455	0.5		E_AlAp1989	9_high	0	0.0462487	0.107914	0.0392413	0.0719424	0.0539568	0.067446	0.0431655	0.0571308	0.058862	0.0539568
E_AlAp1989	10_Swimming	0.0623501	0.0623501	0.0623501	0.0623501	0.0623501	0.0623501	0.0623501	0.0623501	0.0623501	0.0623501	0.0623501		E_AlAp1989	Swimming	0.333333	0.142857	0.75	0.181818	0.666667	0.25	0.5	0.2	0.176471	0.181818	1		E_AlAp1989	Swimming	0.0207834	0.00890716	0.0467626	0.0113364	0.0415667	0.0155875	0.0311751	0.01247	0.011003	0.0113364	0.0623501
E_AlAp1989	10_Surface_crawling	0.364508	0.364508	0.364508	0.364508	0.364508	0.364508	0.364508	0.364508	0.364508	0.364508	0.364508		E_AlAp1989	Surface_crawling	1	0.857143	0.75	0.909091	0.666667	1	1	0.8	0.764706	0.818182	1		E_AlAp1989	Surface_crawling	0.364508	0.312436	0.273381	0.331371	0.243006	0.364508	0.364508	0.291607	0.278742	0.298234	0.364508
E_AlAp1989	10_burrowing	0	0.640288	0.640288	0.640288	0.640288	0	0.640288	0.640288	0.640288	0.640288	0.640288		E_AlAp1989	burrowing	0	0.428571	0.5	0.181818	0.333333	0	0.5	0.466667	0.411765	0.363636	1		E_AlAp1989	burrowing	0	0.274409	0.320144	0.116416	0.213429	0	0.320144	0.298801	0.263648	0.232832	0.640288
E_AlAp1989	11_Protruding_Sediment	0.820144	0.820144	0.820144	0.820144	0.820144	0.820144	0.820144	0.820144	0.820144	0.820144	0		E_AlAp1989	Protruding_Sediment	0.666667	0.571429	0.25	0.363636	0.666667	0.25	0.25	0.4	0.352941	0.272727	0		E_AlAp1989	Protruding_Sediment	0.546763	0.468654	0.205036	0.298234	0.546763	0.205036	0.205036	0.328058	0.289463	0.223676	0
E_AlDa1989	1_S	0	0	0	0	0	0	0	0	0	0	0		E_AlDa1989	1_S	0.333333	0.142857	0	0.181818	0	0.25	0.125	0.133333	0.117647	0.181818	0		E_AlDa1989	1_S	0	0	0	0	0	0	0	0	0	0	0
E_AlDa1989	1_M	0.985366	0.985366	0.985366	0.985366	0.985366	0.985366	0.985366	0.985366	0.985366	0.985366	0.985366		E_AlDa1989	1_M	0.666667	0.571429	0.75	0.545455	0.666667	0.75	0.625	0.4	0.588235	0.545455	0.5		E_AlDa1989	1_M	0.656911	0.563066	0.739024	0.537472	0.656911	0.739024	0.615854	0.394146	0.579627	0.537472	0.492683
E_AlDa1989	1_L	0	0.0146341	0.0146341	0.0146341	0.0146341	0	0.0146341	0.0146341	0.0146341	0.0146341	0.0146341		E_AlDa1989	1_L	0	0.285714	0.25	0.272727	0.333333	0	0.25	0.466667	0.294118	0.272727	0.5		E_AlDa1989	1_L	0	0.00418118	0.00365854	0.00399113	0.00487805	0	0.00365854	0.00682927	0.00430416	0.00399113	0.00731707
E_AlDa1989	2_No_prot.	0.156098	0.156098	0	0.156098	0.156098	0.156098	0.156098	0.156098	0.156098	0.156098	0		E_AlDa1989	2_No_prot.	0.666667	0.285714	0	0.181818	0.333333	0.5	0.125	0.133333	0.176471	0.181818	0		E_AlDa1989	2_No_prot.	0.104065	0.0445993	0	0.0283814	0.0520325	0.0780488	0.0195122	0.020813	0.0275466	0.0283814	0
E_AlDa1989	2_Tube	0.0878049	0.0878049	0.0878049	0.0878049	0.0878049	0.0878049	0.0878049	0.0878049	0.0878049	0.0878049	0		E_AlDa1989	2_Tube	0.333333	0.285714	0.25	0.0909091	0.333333	0.25	0.25	0.133333	0.117647	0.0909091	0		E_AlDa1989	2_Tube	0.0292683	0.0250871	0.0219512	0.00798226	0.0292683	0.0219512	0.0219512	0.0117073	0.01033	0.00798226	0
E_AlDa1989	2_Burrow	0	0	0	0	0	0	0	0	0	0	0		E_AlDa1989	2_Burrow	0	0.142857	0.25	0	0.333333	0	0	0.0666667	0.176471	0.0909091	0		E_AlDa1989	2_Burrow	0	0	0	0	0	0	0	0	0	0	0
E_AlDa1989	2_Case	0	0	0	0	0	0	0	0	0	0	0		E_AlDa1989	2_Case	0	0.142857	0	0.0909091	0	0	0.125	0.0666667	0	0	0		E_AlDa1989	2_Case	0	0	0	0	0	0	0	0	0	0	0
E_AlDa1989	2_Soft_shell	0	0.0926829	0.0926829	0.0926829	0.0926829	0	0.0926829	0.0926829	0.0926829	0.0926829	0.0926829		E_AlDa1989	2_Soft_shell	0	0.142857	0.75	0.181818	0.333333	0	0.5	0.266667	0.176471	0.0909091	1		E_AlDa1989	2_Soft_shell	0	0.0132404	0.0695122	0.0168514	0.0308943	0	0.0463415	0.0247154	0.0163558	0.00842572	0.0926829
E_AlDa1989	2_Hard_shell	0.75122	0.75122	0	0.75122	0	0.75122	0.75122	0.75122	0.75122	0.75122	0		E_AlDa1989	2_Hard_shell	0.333333	0.285714	0	0.545455	0	0.5	0.25	0.466667	0.470588	0.636364	0		E_AlDa1989	2_Hard_shell	0.250407	0.214634	0	0.409756	0	0.37561	0.187805	0.350569	0.353515	0.478049	0
E_AlDa1989	3_Fragile	0.214634	0.214634	0.214634	0.214634	0.214634	0	0.214634	0.214634	0.214634	0.214634	0		E_AlDa1989	3_Fragile	0.333333	0.428571	0.5	0.181818	0.333333	0	0.125	0.2	0.176471	0.0909091	0		E_AlDa1989	3_Fragile	0.0715447	0.0919861	0.107317	0.0390244	0.0715447	0	0.0268293	0.0429268	0.0378766	0.0195122	0
E_AlDa1989	3_Intermediate	0.0195122	0.0195122	0.0195122	0.0195122	0.0195122	0.0195122	0.0195122	0.0195122	0.0195122	0.0195122	0.0195122		E_AlDa1989	3_Intermediate	0.333333	0.285714	0.5	0.272727	0.666667	0.5	0.5	0.266667	0.352941	0.272727	0.5		E_AlDa1989	3_Intermediate	0.00650407	0.00557491	0.0097561	0.00532151	0.0130081	0.0097561	0.0097561	0.00520325	0.00688666	0.00532151	0.0097561
E_AlDa1989	3_Robust	0.765854	0.765854	0	0.765854	0	0.765854	0.765854	0.765854	0.765854	0.765854	0.765854		E_AlDa1989	3_Robust	0.333333	0.285714	0	0.545455	0	0.5	0.375	0.533333	0.470588	0.636364	0.5		E_AlDa1989	3_Robust	0.255285	0.218815	0	0.417738	0	0.382927	0.287195	0.408455	0.360402	0.487361	0.382927
E_AlDa1989	5_Inf_deep	0.00325203	0.00325203	0.00325203	0.00325203	0.00325203	0.00325203	0.00325203	0.00325203	0.00325203	0.00325203	0		E_AlDa1989	5_Inf_deep	0.333333	0.285714	0.25	0.0909091	0.666667	0.25	0.125	0.2	0.235294	0.181818	0		E_AlDa1989	5_Inf_deep	0.00108401	0.000929152	0.000813008	0.000295639	0.00216802	0.000813008	0.000406504	0.000650407	0.000765184	0.000591279	0
E_AlDa1989	5_Inf_middle	0.754472	0.754472	0.754472	0.754472	0.754472	0.754472	0.754472	0.754472	0.754472	0.754472	0		E_AlDa1989	5_Inf_middle	0.333333	0.428571	0.25	0.363636	0.666667	0.25	0.25	0.333333	0.294118	0.272727	0		E_AlDa1989	5_Inf_middle	0.251491	0.323345	0.188618	0.274353	0.502981	0.188618	0.188618	0.251491	0.221903	0.205765	0
E_AlDa1989	5_Inf_top	0.370732	0.370732	0.370732	0.370732	0.370732	0.370732	0.370732	0.370732	0.370732	0.370732	0.370732		E_AlDa1989	5_Inf_top	1	0.857143	0.5	0.545455	0.666667	0.25	0.625	0.6	0.588235	0.545455	1		E_AlDa1989	5_Inf_top	0.370732	0.31777	0.185366	0.202217	0.247154	0.0926829	0.231707	0.222439	0.218077	0.202217	0.370732
E_AlDa1989	5_Epibenthic	0.108943	0.108943	0.108943	0.108943	0.108943	0.108943	0.108943	0.108943	0.108943	0.108943	0.108943		E_AlDa1989	5_Epibenthic	1	0.571429	0.5	0.818182	0.666667	1	0.625	0.6	0.588235	0.636364	0.5		E_AlDa1989	5_Epibenthic	0.108943	0.0622532	0.0544715	0.0891353	0.0726287	0.108943	0.0680894	0.0653659	0.0640842	0.0693274	0.0544715
E_AlDa1989	5_Bent_pelagic_1	0	0	0.0260163	0.0260163	0	0	0	0.0260163	0.0260163	0	0		E_AlDa1989	5_Bent_pelagic	0	0	0.25	0.0909091	0	0	0	0.0666667	0.0588235	0	0		E_AlDa1989	5_Bent_pelagic	0	0	0.00650407	0.00236511	0	0	0	0.00173442	0.00153037	0	0
E_AlDa1989	9_low	0.75122	0.75122	0	0.75122	0	0	0	0.75122	0.75122	0.75122	0		E_AlDa1989	9_low	0.333333	0.142857	0	0.272727	0	0	0	0.133333	0.176471	0.181818	0		E_AlDa1989	9_low	0.250407	0.107317	0	0.204878	0	0	0	0.100163	0.132568	0.136585	0
E_AlDa1989	9_medium	0.160976	0.160976	0	0.160976	0.160976	0.160976	0.160976	0.160976	0.160976	0.160976	0.160976		E_AlDa1989	9_medium	0.666667	0.428571	0	0.363636	0.333333	0.5	0.375	0.466667	0.294118	0.272727	0.5		E_AlDa1989	9_medium	0.107317	0.0689895	0	0.0585366	0.0536585	0.0804878	0.0603659	0.075122	0.0473458	0.0439024	0.0804878
E_AlDa1989	9_high	0	0.0878049	0.0878049	0.0878049	0.0878049	0.0878049	0.0878049	0.0878049	0.0878049	0.0878049	0.0878049		E_AlDa1989	9_high	0	0.428571	1	0.363636	0.666667	0.5	0.625	0.4	0.529412	0.545455	0.5		E_AlDa1989	9_high	0	0.0376307	0.0878049	0.031929	0.0585366	0.0439024	0.054878	0.035122	0.0464849	0.0478936	0.0439024
E_AlDa1989	10_Swimming	0.0634146	0.0634146	0.0634146	0.0634146	0.0634146	0.0634146	0.0634146	0.0634146	0.0634146	0.0634146	0.0634146		E_AlDa1989	Swimming	0.333333	0.142857	0.75	0.181818	0.666667	0.25	0.5	0.2	0.176471	0.181818	1		E_AlDa1989	Swimming	0.0211382	0.00905923	0.047561	0.0115299	0.0422764	0.0158537	0.0317073	0.0126829	0.0111908	0.0115299	0.0634146
E_AlDa1989	10_Surface_crawling	0.24065	0.24065	0.24065	0.24065	0.24065	0.24065	0.24065	0.24065	0.24065	0.24065	0.24065		E_AlDa1989	Surface_crawling	1	0.857143	0.75	0.909091	0.666667	1	1	0.8	0.764706	0.818182	1		E_AlDa1989	Surface_crawling	0.24065	0.206272	0.180488	0.218773	0.160434	0.24065	0.24065	0.19252	0.184027	0.196896	0.24065
E_AlDa1989	10_burrowing	0	0.760976	0.760976	0.760976	0.760976	0	0.760976	0.760976	0.760976	0.760976	0.760976		E_AlDa1989	burrowing	0	0.428571	0.5	0.181818	0.333333	0	0.5	0.466667	0.411765	0.363636	1		E_AlDa1989	burrowing	0	0.326132	0.380488	0.138359	0.253659	0	0.380488	0.355122	0.313343	0.276718	0.760976
E_AlDa1989	11_Protruding_Sediment	0.897561	0.897561	0.897561	0.897561	0.897561	0.897561	0.897561	0.897561	0.897561	0.897561	0		E_AlDa1989	Protruding_Sediment	0.666667	0.571429	0.25	0.363636	0.666667	0.25	0.25	0.4	0.352941	0.272727	0		E_AlDa1989	Protruding_Sediment	0.598374	0.512892	0.22439	0.326386	0.598374	0.22439	0.22439	0.359024	0.316786	0.244789	0
E_AlEc1989	1_S	0	0	0	0	0	0	0	0	0	0	0		E_AlEc1989	1_S	0.333333	0.142857	0	0.181818	0	0.25	0.125	0.133333	0.117647	0.181818	0		E_AlEc1989	1_S	0	0	0	0	0	0	0	0	0	0	0
E_AlEc1989	1_M	0.875	0.875	0.875	0.875	0.875	0.875	0.875	0.875	0.875	0.875	0.875		E_AlEc1989	1_M	0.666667	0.571429	0.75	0.545455	0.666667	0.75	0.625	0.4	0.588235	0.545455	0.5		E_AlEc1989	1_M	0.583333	0.5	0.65625	0.477273	0.583333	0.65625	0.546875	0.35	0.514706	0.477273	0.4375
E_AlEc1989	1_L	0	0.125	0.125	0.125	0.125	0	0.125	0.125	0.125	0.125	0.125		E_AlEc1989	1_L	0	0.285714	0.25	0.272727	0.333333	0	0.25	0.466667	0.294118	0.272727	0.5		E_AlEc1989	1_L	0	0.0357143	0.03125	0.0340909	0.0416667	0	0.03125	0.0583333	0.0367647	0.0340909	0.0625
E_AlEc1989	2_No_prot.	0.40625	0.40625	0	0.40625	0.40625	0.40625	0.40625	0.40625	0.40625	0.40625	0		E_AlEc1989	2_No_prot.	0.666667	0.285714	0	0.181818	0.333333	0.5	0.125	0.133333	0.176471	0.181818	0		E_AlEc1989	2_No_prot.	0.270833	0.116071	0	0.0738636	0.135417	0.203125	0.0507812	0.0541667	0.0716912	0.0738636	0
E_AlEc1989	2_Tube	0	0	0	0	0	0	0	0	0	0	0		E_AlEc1989	2_Tube	0.333333	0.285714	0.25	0.0909091	0.333333	0.25	0.25	0.133333	0.117647	0.0909091	0		E_AlEc1989	2_Tube	0	0	0	0	0	0	0	0	0	0	0
E_AlEc1989	2_Burrow	0	0	0	0	0	0	0	0	0	0	0		E_AlEc1989	2_Burrow	0	0.142857	0.25	0	0.333333	0	0	0.0666667	0.176471	0.0909091	0		E_AlEc1989	2_Burrow	0	0	0	0	0	0	0	0	0	0	0
E_AlEc1989	2_Case	0	0	0	0	0	0	0	0	0	0	0		E_AlEc1989	2_Case	0	0.142857	0	0.0909091	0	0	0.125	0.0666667	0	0	0		E_AlEc1989	2_Case	0	0	0	0	0	0	0	0	0	0	0
E_AlEc1989	2_Soft_shell	0	0.125	0.125	0.125	0.125	0	0.125	0.125	0.125	0.125	0.125		E_AlEc1989	2_Soft_shell	0	0.142857	0.75	0.181818	0.333333	0	0.5	0.266667	0.176471	0.0909091	1		E_AlEc1989	2_Soft_shell	0	0.0178571	0.09375	0.0227273	0.0416667	0	0.0625	0.0333333	0.0220588	0.0113636	0.125
E_AlEc1989	2_Hard_shell	0.46875	0.46875	0	0.46875	0	0.46875	0.46875	0.46875	0.46875	0.46875	0		E_AlEc1989	2_Hard_shell	0.333333	0.285714	0	0.545455	0	0.5	0.25	0.466667	0.470588	0.636364	0		E_AlEc1989	2_Hard_shell	0.15625	0.133929	0	0.255682	0	0.234375	0.117188	0.21875	0.220588	0.298295	0
E_AlEc1989	3_Fragile	0.40625	0.40625	0.40625	0.40625	0.40625	0	0.40625	0.40625	0.40625	0.40625	0		E_AlEc1989	3_Fragile	0.333333	0.428571	0.5	0.181818	0.333333	0	0.125	0.2	0.176471	0.0909091	0		E_AlEc1989	3_Fragile	0.135417	0.174107	0.203125	0.0738636	0.135417	0	0.0507812	0.08125	0.0716912	0.0369318	0
E_AlEc1989	3_Intermediate	0	0	0	0	0	0	0	0	0	0	0		E_AlEc1989	3_Intermediate	0.333333	0.285714	0.5	0.272727	0.666667	0.5	0.5	0.266667	0.352941	0.272727	0.5		E_AlEc1989	3_Intermediate	0	0	0	0	0	0	0	0	0	0	0
E_AlEc1989	3_Robust	0.59375	0.59375	0	0.59375	0	0.59375	0.59375	0.59375	0.59375	0.59375	0.59375		E_AlEc1989	3_Robust	0.333333	0.285714	0	0.545455	0	0.5	0.375	0.533333	0.470588	0.636364	0.5		E_AlEc1989	3_Robust	0.197917	0.169643	0	0.323864	0	0.296875	0.222656	0.316667	0.279412	0.377841	0.296875
E_AlEc1989	5_Inf_deep	0	0	0	0	0	0	0	0	0	0	0		E_AlEc1989	5_Inf_deep	0.333333	0.285714	0.25	0.0909091	0.666667	0.25	0.125	0.2	0.235294	0.181818	0		E_AlEc1989	5_Inf_deep	0	0	0	0	0	0	0	0	0	0	0
E_AlEc1989	5_Inf_middle	0.46875	0.46875	0.46875	0.46875	0.46875	0.46875	0.46875	0.46875	0.46875	0.46875	0		E_AlEc1989	5_Inf_middle	0.333333	0.428571	0.25	0.363636	0.666667	0.25	0.25	0.333333	0.294118	0.272727	0		E_AlEc1989	5_Inf_middle	0.15625	0.200893	0.117188	0.170455	0.3125	0.117188	0.117188	0.15625	0.137868	0.127841	0
E_AlEc1989	5_Inf_top	0.510417	0.510417	0.510417	0.510417	0.510417	0.510417	0.510417	0.510417	0.510417	0.510417	0.510417		E_AlEc1989	5_Inf_top	1	0.857143	0.5	0.545455	0.666667	0.25	0.625	0.6	0.588235	0.545455	1		E_AlEc1989	5_Inf_top	0.510417	0.4375	0.255208	0.278409	0.340278	0.127604	0.31901	0.30625	0.300245	0.278409	0.510417
E_AlEc1989	5_Epibenthic	0.177083	0.177083	0.177083	0.177083	0.177083	0.177083	0.177083	0.177083	0.177083	0.177083	0.177083		E_AlEc1989	5_Epibenthic	1	0.571429	0.5	0.818182	0.666667	1	0.625	0.6	0.588235	0.636364	0.5		E_AlEc1989	5_Epibenthic	0.177083	0.10119	0.0885417	0.144886	0.118056	0.177083	0.110677	0.10625	0.104167	0.112689	0.0885417
E_AlEc1989	5_Bent_pelagic_1	0	0	0	0	0	0	0	0	0	0	0		E_AlEc1989	5_Bent_pelagic	0	0	0.25	0.0909091	0	0	0	0.0666667	0.0588235	0	0		E_AlEc1989	5_Bent_pelagic	0	0	0	0	0	0	0	0	0	0	0
E_AlEc1989	9_low	0.46875	0.46875	0	0.46875	0	0	0	0.46875	0.46875	0.46875	0		E_AlEc1989	9_low	0.333333	0.142857	0	0.272727	0	0	0	0.133333	0.176471	0.181818	0		E_AlEc1989	9_low	0.15625	0.0669643	0	0.127841	0	0	0	0.0625	0.0827206	0.0852273	0
E_AlEc1989	9_medium	0.53125	0.53125	0	0.53125	0.53125	0.53125	0.53125	0.53125	0.53125	0.53125	0.53125		E_AlEc1989	9_medium	0.666667	0.428571	0	0.363636	0.333333	0.5	0.375	0.466667	0.294118	0.272727	0.5		E_AlEc1989	9_medium	0.354167	0.227679	0	0.193182	0.177083	0.265625	0.199219	0.247917	0.15625	0.144886	0.265625
E_AlEc1989	9_high	0	0	0	0	0	0	0	0	0	0	0		E_AlEc1989	9_high	0	0.428571	1	0.363636	0.666667	0.5	0.625	0.4	0.529412	0.545455	0.5		E_AlEc1989	9_high	0	0	0	0	0	0	0	0	0	0	0
E_AlEc1989	10_Swimming	0.0416667	0.0416667	0.0416667	0.0416667	0.0416667	0.0416667	0.0416667	0.0416667	0.0416667	0.0416667	0.0416667		E_AlEc1989	Swimming	0.333333	0.142857	0.75	0.181818	0.666667	0.25	0.5	0.2	0.176471	0.181818	1		E_AlEc1989	Swimming	0.0138889	0.00595238	0.03125	0.00757576	0.0277778	0.0104167	0.0208333	0.00833333	0.00735294	0.00757576	0.0416667
E_AlEc1989	10_Surface_crawling	0.489583	0.489583	0.489583	0.489583	0.489583	0.489583	0.489583	0.489583	0.489583	0.489583	0.489583		E_AlEc1989	Surface_crawling	1	0.857143	0.75	0.909091	0.666667	1	1	0.8	0.764706	0.818182	1		E_AlEc1989	Surface_crawling	0.489583	0.419643	0.367188	0.445076	0.326389	0.489583	0.489583	0.391667	0.374387	0.400568	0.489583
E_AlEc1989	10_burrowing	0	0.552083	0.552083	0.552083	0.552083	0	0.552083	0.552083	0.552083	0.552083	0.552083		E_AlEc1989	burrowing	0	0.428571	0.5	0.181818	0.333333	0	0.5	0.466667	0.411765	0.363636	1		E_AlEc1989	burrowing	0	0.236607	0.276042	0.100379	0.184028	0	0.276042	0.257639	0.227328	0.200758	0.552083
E_AlEc1989	11_Protruding_Sediment	0.875	0.875	0.875	0.875	0.875	0.875	0.875	0.875	0.875	0.875	0		E_AlEc1989	Protruding_Sediment	0.666667	0.571429	0.25	0.363636	0.666667	0.25	0.25	0.4	0.352941	0.272727	0		E_AlEc1989	Protruding_Sediment	0.583333	0.5	0.21875	0.318182	0.583333	0.21875	0.21875	0.35	0.308824	0.238636	0
E_AlJa1989	1_S	0	0	0	0	0	0	0	0	0	0	0		E_AlJa1989	1_S	0.333333	0.142857	0	0.181818	0	0.25	0.125	0.133333	0.117647	0.181818	0		E_AlJa1989	1_S	0	0	0	0	0	0	0	0	0	0	0
E_AlJa1989	1_M	0.977778	0.977778	0.977778	0.977778	0.977778	0.977778	0.977778	0.977778	0.977778	0.977778	0.977778		E_AlJa1989	1_M	0.666667	0.571429	0.75	0.545455	0.666667	0.75	0.625	0.4	0.588235	0.545455	0.5		E_AlJa1989	1_M	0.651852	0.55873	0.733333	0.533333	0.651852	0.733333	0.611111	0.391111	0.575163	0.533333	0.488889
E_AlJa1989	1_L	0	0.0222222	0.0222222	0.0222222	0.0222222	0	0.0222222	0.0222222	0.0222222	0.0222222	0.0222222		E_AlJa1989	1_L	0	0.285714	0.25	0.272727	0.333333	0	0.25	0.466667	0.294118	0.272727	0.5		E_AlJa1989	1_L	0	0.00634921	0.00555556	0.00606061	0.00740741	0	0.00555556	0.0103704	0.00653595	0.00606061	0.0111111
E_AlJa1989	2_No_prot.	0.333333	0.333333	0	0.333333	0.333333	0.333333	0.333333	0.333333	0.333333	0.333333	0		E_AlJa1989	2_No_prot.	0.666667	0.285714	0	0.181818	0.333333	0.5	0.125	0.133333	0.176471	0.181818	0		E_AlJa1989	2_No_prot.	0.222222	0.0952381	0	0.0606061	0.111111	0.166667	0.0416667	0.0444444	0.0588235	0.0606061	0
E_AlJa1989	2_Tube	0.333333	0.333333	0.333333	0.333333	0.333333	0.333333	0.333333	0.333333	0.333333	0.333333	0		E_AlJa1989	2_Tube	0.333333	0.285714	0.25	0.0909091	0.333333	0.25	0.25	0.133333	0.117647	0.0909091	0		E_AlJa1989	2_Tube	0.111111	0.0952381	0.0833333	0.030303	0.111111	0.0833333	0.0833333	0.0444444	0.0392157	0.030303	0
E_AlJa1989	2_Burrow	0	0.111111	0.111111	0	0.111111	0	0	0.111111	0.111111	0.111111	0		E_AlJa1989	2_Burrow	0	0.142857	0.25	0	0.333333	0	0	0.0666667	0.176471	0.0909091	0		E_AlJa1989	2_Burrow	0	0.015873	0.0277778	0	0.037037	0	0	0.00740741	0.0196078	0.010101	0
E_AlJa1989	2_Case	0	0	0	0	0	0	0	0	0	0	0		E_AlJa1989	2_Case	0	0.142857	0	0.0909091	0	0	0.125	0.0666667	0	0	0		E_AlJa1989	2_Case	0	0	0	0	0	0	0	0	0	0	0
E_AlJa1989	2_Soft_shell	0	0.0222222	0.0222222	0.0222222	0.0222222	0	0.0222222	0.0222222	0.0222222	0.0222222	0.0222222		E_AlJa1989	2_Soft_shell	0	0.142857	0.75	0.181818	0.333333	0	0.5	0.266667	0.176471	0.0909091	1		E_AlJa1989	2_Soft_shell	0	0.0031746	0.0166667	0.0040404	0.00740741	0	0.0111111	0.00592593	0.00392157	0.0020202	0.0222222
E_AlJa1989	2_Hard_shell	0.533333	0.533333	0	0.533333	0	0.533333	0.533333	0.533333	0.533333	0.533333	0		E_AlJa1989	2_Hard_shell	0.333333	0.285714	0	0.545455	0	0.5	0.25	0.466667	0.470588	0.636364	0		E_AlJa1989	2_Hard_shell	0.177778	0.152381	0	0.290909	0	0.266667	0.133333	0.248889	0.25098	0.339394	0
E_AlJa1989	3_Fragile	0	0	0	0	0	0	0	0	0	0	0		E_AlJa1989	3_Fragile	0.333333	0.428571	0.5	0.181818	0.333333	0	0.125	0.2	0.176471	0.0909091	0		E_AlJa1989	3_Fragile	0	0	0	0	0	0	0	0	0	0	0
E_AlJa1989	3_Intermediate	0.444444	0.444444	0.444444	0.444444	0.444444	0.444444	0.444444	0.444444	0.444444	0.444444	0.444444		E_AlJa1989	3_Intermediate	0.333333	0.285714	0.5	0.272727	0.666667	0.5	0.5	0.266667	0.352941	0.272727	0.5		E_AlJa1989	3_Intermediate	0.148148	0.126984	0.222222	0.121212	0.296296	0.222222	0.222222	0.118519	0.156863	0.121212	0.222222
E_AlJa1989	3_Robust	0.555556	0.555556	0	0.555556	0	0.555556	0.555556	0.555556	0.555556	0.555556	0.555556		E_AlJa1989	3_Robust	0.333333	0.285714	0	0.545455	0	0.5	0.375	0.533333	0.470588	0.636364	0.5		E_AlJa1989	3_Robust	0.185185	0.15873	0	0.30303	0	0.277778	0.208333	0.296296	0.261438	0.353535	0.277778
E_AlJa1989	5_Inf_deep	0.222222	0.222222	0.222222	0.222222	0.222222	0.222222	0.222222	0.222222	0.222222	0.222222	0		E_AlJa1989	5_Inf_deep	0.333333	0.285714	0.25	0.0909091	0.666667	0.25	0.125	0.2	0.235294	0.181818	0		E_AlJa1989	5_Inf_deep	0.0740741	0.0634921	0.0555556	0.020202	0.148148	0.0555556	0.0277778	0.0444444	0.0522876	0.040404	0
E_AlJa1989	5_Inf_middle	0.718519	0.718519	0.718519	0.718519	0.718519	0.718519	0.718519	0.718519	0.718519	0.718519	0		E_AlJa1989	5_Inf_middle	0.333333	0.428571	0.25	0.363636	0.666667	0.25	0.25	0.333333	0.294118	0.272727	0		E_AlJa1989	5_Inf_middle	0.239506	0.307937	0.17963	0.261279	0.479012	0.17963	0.17963	0.239506	0.211329	0.19596	0
E_AlJa1989	5_Inf_top	0.562963	0.562963	0.562963	0.562963	0.562963	0.562963	0.562963	0.562963	0.562963	0.562963	0.562963		E_AlJa1989	5_Inf_top	1	0.857143	0.5	0.545455	0.666667	0.25	0.625	0.6	0.588235	0.545455	1		E_AlJa1989	5_Inf_top	0.562963	0.48254	0.281481	0.307071	0.375309	0.140741	0.351852	0.337778	0.331155	0.307071	0.562963
E_AlJa1989	5_Epibenthic	0.118519	0.118519	0.118519	0.118519	0.118519	0.118519	0.118519	0.118519	0.118519	0.118519	0.118519		E_AlJa1989	5_Epibenthic	1	0.571429	0.5	0.818182	0.666667	1	0.625	0.6	0.588235	0.636364	0.5		E_AlJa1989	5_Epibenthic	0.118519	0.0677249	0.0592593	0.0969697	0.0790123	0.118519	0.0740741	0.0711111	0.0697168	0.0754209	0.0592593
E_AlJa1989	5_Bent_pelagic_1	0	0	0	0	0	0	0	0	0	0	0		E_AlJa1989	5_Bent_pelagic	0	0	0.25	0.0909091	0	0	0	0.0666667	0.0588235	0	0		E_AlJa1989	5_Bent_pelagic	0	0	0	0	0	0	0	0	0	0	0
E_AlJa1989	9_low	0.644444	0.644444	0	0.644444	0	0	0	0.644444	0.644444	0.644444	0		E_AlJa1989	9_low	0.333333	0.142857	0	0.272727	0	0	0	0.133333	0.176471	0.181818	0		E_AlJa1989	9_low	0.214815	0.0920635	0	0.175758	0	0	0	0.0859259	0.113725	0.117172	0
E_AlJa1989	9_medium	0.355556	0.355556	0	0.355556	0.355556	0.355556	0.355556	0.355556	0.355556	0.355556	0.355556		E_AlJa1989	9_medium	0.666667	0.428571	0	0.363636	0.333333	0.5	0.375	0.466667	0.294118	0.272727	0.5		E_AlJa1989	9_medium	0.237037	0.152381	0	0.129293	0.118519	0.177778	0.133333	0.165926	0.104575	0.0969697	0.177778
E_AlJa1989	9_high	0	0	0	0	0	0	0	0	0	0	0		E_AlJa1989	9_high	0	0.428571	1	0.363636	0.666667	0.5	0.625	0.4	0.529412	0.545455	0.5		E_AlJa1989	9_high	0	0	0	0	0	0	0	0	0	0	0
E_AlJa1989	10_Swimming	0.118519	0.118519	0.118519	0.118519	0.118519	0.118519	0.118519	0.118519	0.118519	0.118519	0.118519		E_AlJa1989	Swimming	0.333333	0.142857	0.75	0.181818	0.666667	0.25	0.5	0.2	0.176471	0.181818	1		E_AlJa1989	Swimming	0.0395062	0.0169312	0.0888889	0.0215488	0.0790123	0.0296296	0.0592593	0.0237037	0.020915	0.0215488	0.118519
E_AlJa1989	10_Surface_crawling	0.237037	0.237037	0.237037	0.237037	0.237037	0.237037	0.237037	0.237037	0.237037	0.237037	0.237037		E_AlJa1989	Surface_crawling	1	0.857143	0.75	0.909091	0.666667	1	1	0.8	0.764706	0.818182	1		E_AlJa1989	Surface_crawling	0.237037	0.203175	0.177778	0.215488	0.158025	0.237037	0.237037	0.18963	0.181264	0.193939	0.237037
E_AlJa1989	10_burrowing	0	0.659259	0.659259	0.659259	0.659259	0	0.659259	0.659259	0.659259	0.659259	0.659259		E_AlJa1989	burrowing	0	0.428571	0.5	0.181818	0.333333	0	0.5	0.466667	0.411765	0.363636	1		E_AlJa1989	burrowing	0	0.28254	0.32963	0.119865	0.219753	0	0.32963	0.307654	0.27146	0.239731	0.659259
E_AlJa1989	11_Protruding_Sediment	0.866667	0.866667	0.866667	0.866667	0.866667	0.866667	0.866667	0.866667	0.866667	0.866667	0		E_AlJa1989	Protruding_Sediment	0.666667	0.571429	0.25	0.363636	0.666667	0.25	0.25	0.4	0.352941	0.272727	0		E_AlJa1989	Protruding_Sediment	0.577778	0.495238	0.216667	0.315152	0.577778	0.216667	0.216667	0.346667	0.305882	0.236364	0
E_AlLu1989	1_S	0	0	0	0	0	0	0	0	0	0	0		E_AlLu1989	1_S	0.333333	0.142857	0	0.181818	0	0.25	0.125	0.133333	0.117647	0.181818	0		E_AlLu1989	1_S	0	0	0	0	0	0	0	0	0	0	0
E_AlLu1989	1_M	0.839506	0.839506	0.839506	0.839506	0.839506	0.839506	0.839506	0.839506	0.839506	0.839506	0.839506		E_AlLu1989	1_M	0.666667	0.571429	0.75	0.545455	0.666667	0.75	0.625	0.4	0.588235	0.545455	0.5		E_AlLu1989	1_M	0.559671	0.479718	0.62963	0.457912	0.559671	0.62963	0.524691	0.335802	0.493827	0.457912	0.419753
E_AlLu1989	1_L	0	0.160494	0.160494	0.160494	0.160494	0	0.160494	0.160494	0.160494	0.160494	0.160494		E_AlLu1989	1_L	0	0.285714	0.25	0.272727	0.333333	0	0.25	0.466667	0.294118	0.272727	0.5		E_AlLu1989	1_L	0	0.0458554	0.0401235	0.043771	0.0534979	0	0.0401235	0.0748971	0.0472041	0.043771	0.0802469
E_AlLu1989	2_No_prot.	0	0	0	0	0	0	0	0	0	0	0		E_AlLu1989	2_No_prot.	0.666667	0.285714	0	0.181818	0.333333	0.5	0.125	0.133333	0.176471	0.181818	0		E_AlLu1989	2_No_prot.	0	0	0	0	0	0	0	0	0	0	0
E_AlLu1989	2_Tube	0.00617284	0.00617284	0.00617284	0.00617284	0.00617284	0.00617284	0.00617284	0.00617284	0.00617284	0.00617284	0		E_AlLu1989	2_Tube	0.333333	0.285714	0.25	0.0909091	0.333333	0.25	0.25	0.133333	0.117647	0.0909091	0		E_AlLu1989	2_Tube	0.00205761	0.00176367	0.00154321	0.000561167	0.00205761	0.00154321	0.00154321	0.000823045	0.000726216	0.000561167	0
E_AlLu1989	2_Burrow	0	0.0185185	0.0185185	0	0.0185185	0	0	0.0185185	0.0185185	0.0185185	0		E_AlLu1989	2_Burrow	0	0.142857	0.25	0	0.333333	0	0	0.0666667	0.176471	0.0909091	0		E_AlLu1989	2_Burrow	0	0.0026455	0.00462963	0	0.00617284	0	0	0.00123457	0.00326797	0.0016835	0
E_AlLu1989	2_Case	0	0	0	0	0	0	0	0	0	0	0		E_AlLu1989	2_Case	0	0.142857	0	0.0909091	0	0	0.125	0.0666667	0	0	0		E_AlLu1989	2_Case	0	0	0	0	0	0	0	0	0	0	0
E_AlLu1989	2_Soft_shell	0	0.166667	0.166667	0.166667	0.166667	0	0.166667	0.166667	0.166667	0.166667	0.166667		E_AlLu1989	2_Soft_shell	0	0.142857	0.75	0.181818	0.333333	0	0.5	0.266667	0.176471	0.0909091	1		E_AlLu1989	2_Soft_shell	0	0.0238095	0.125	0.030303	0.0555556	0	0.0833333	0.0444444	0.0294118	0.0151515	0.166667
E_AlLu1989	2_Hard_shell	0.814815	0.814815	0	0.814815	0	0.814815	0.814815	0.814815	0.814815	0.814815	0		E_AlLu1989	2_Hard_shell	0.333333	0.285714	0	0.545455	0	0.5	0.25	0.466667	0.470588	0.636364	0		E_AlLu1989	2_Hard_shell	0.271605	0.232804	0	0.444444	0	0.407407	0.203704	0.380247	0.383442	0.518519	0
E_AlLu1989	3_Fragile	0.00617284	0.00617284	0.00617284	0.00617284	0.00617284	0	0.00617284	0.00617284	0.00617284	0.00617284	0		E_AlLu1989	3_Fragile	0.333333	0.428571	0.5	0.181818	0.333333	0	0.125	0.2	0.176471	0.0909091	0		E_AlLu1989	3_Fragile	0.00205761	0.0026455	0.00308642	0.00112233	0.00205761	0	0.000771605	0.00123457	0.00108932	0.000561167	0
E_AlLu1989	3_Intermediate	0.0185185	0.0185185	0.0185185	0.0185185	0.0185185	0.0185185	0.0185185	0.0185185	0.0185185	0.0185185	0.0185185		E_AlLu1989	3_Intermediate	0.333333	0.285714	0.5	0.272727	0.666667	0.5	0.5	0.266667	0.352941	0.272727	0.5		E_AlLu1989	3_Intermediate	0.00617284	0.00529101	0.00925926	0.00505051	0.0123457	0.00925926	0.00925926	0.00493827	0.00653595	0.00505051	0.00925926
E_AlLu1989	3_Robust	0.975309	0.975309	0	0.975309	0	0.975309	0.975309	0.975309	0.975309	0.975309	0.975309		E_AlLu1989	3_Robust	0.333333	0.285714	0	0.545455	0	0.5	0.375	0.533333	0.470588	0.636364	0.5		E_AlLu1989	3_Robust	0.325103	0.27866	0	0.531987	0	0.487654	0.365741	0.520165	0.458969	0.620651	0.487654
E_AlLu1989	5_Inf_deep	0.0185185	0.0185185	0.0185185	0.0185185	0.0185185	0.0185185	0.0185185	0.0185185	0.0185185	0.0185185	0		E_AlLu1989	5_Inf_deep	0.333333	0.285714	0.25	0.0909091	0.666667	0.25	0.125	0.2	0.235294	0.181818	0		E_AlLu1989	5_Inf_deep	0.00617284	0.00529101	0.00462963	0.0016835	0.0123457	0.00462963	0.00231481	0.0037037	0.0043573	0.003367	0
E_AlLu1989	5_Inf_middle	0.82716	0.82716	0.82716	0.82716	0.82716	0.82716	0.82716	0.82716	0.82716	0.82716	0		E_AlLu1989	5_Inf_middle	0.333333	0.428571	0.25	0.363636	0.666667	0.25	0.25	0.333333	0.294118	0.272727	0		E_AlLu1989	5_Inf_middle	0.27572	0.354497	0.20679	0.300786	0.55144	0.20679	0.20679	0.27572	0.243282	0.225589	0
E_AlLu1989	5_Inf_top	0.384774	0.384774	0.384774	0.384774	0.384774	0.384774	0.384774	0.384774	0.384774	0.384774	0.384774		E_AlLu1989	5_Inf_top	1	0.857143	0.5	0.545455	0.666667	0.25	0.625	0.6	0.588235	0.545455	1		E_AlLu1989	5_Inf_top	0.384774	0.329806	0.192387	0.209877	0.256516	0.0961934	0.240484	0.230864	0.226337	0.209877	0.384774
E_AlLu1989	5_Epibenthic	0.0576132	0.0576132	0.0576132	0.0576132	0.0576132	0.0576132	0.0576132	0.0576132	0.0576132	0.0576132	0.0576132		E_AlLu1989	5_Epibenthic	1	0.571429	0.5	0.818182	0.666667	1	0.625	0.6	0.588235	0.636364	0.5		E_AlLu1989	5_Epibenthic	0.0576132	0.0329218	0.0288066	0.047138	0.0384088	0.0576132	0.0360082	0.0345679	0.0338901	0.0366629	0.0288066
E_AlLu1989	5_Bent_pelagic_1	0	0	0.00205761	0.00205761	0	0	0	0.00205761	0.00205761	0	0		E_AlLu1989	5_Bent_pelagic	0	0	0.25	0.0909091	0	0	0	0.0666667	0.0588235	0	0		E_AlLu1989	5_Bent_pelagic	0	0	0.000514403	0.000187056	0	0	0	0.000137174	0.000121036	0	0
E_AlLu1989	9_low	0.833333	0.833333	0	0.833333	0	0	0	0.833333	0.833333	0.833333	0		E_AlLu1989	9_low	0.333333	0.142857	0	0.272727	0	0	0	0.133333	0.176471	0.181818	0		E_AlLu1989	9_low	0.277778	0.119048	0	0.227273	0	0	0	0.111111	0.147059	0.151515	0
E_AlLu1989	9_medium	0.160494	0.160494	0	0.160494	0.160494	0.160494	0.160494	0.160494	0.160494	0.160494	0.160494		E_AlLu1989	9_medium	0.666667	0.428571	0	0.363636	0.333333	0.5	0.375	0.466667	0.294118	0.272727	0.5		E_AlLu1989	9_medium	0.106996	0.0687831	0	0.0583614	0.0534979	0.0802469	0.0601852	0.0748971	0.0472041	0.043771	0.0802469
E_AlLu1989	9_high	0	0.00617284	0.00617284	0.00617284	0.00617284	0.00617284	0.00617284	0.00617284	0.00617284	0.00617284	0.00617284		E_AlLu1989	9_high	0	0.428571	1	0.363636	0.666667	0.5	0.625	0.4	0.529412	0.545455	0.5		E_AlLu1989	9_high	0	0.0026455	0.00617284	0.00224467	0.00411523	0.00308642	0.00385802	0.00246914	0.00326797	0.003367	0.00308642
E_AlLu1989	10_Swimming	0.0576132	0.0576132	0.0576132	0.0576132	0.0576132	0.0576132	0.0576132	0.0576132	0.0576132	0.0576132	0.0576132		E_AlLu1989	Swimming	0.333333	0.142857	0.75	0.181818	0.666667	0.25	0.5	0.2	0.176471	0.181818	1		E_AlLu1989	Swimming	0.0192044	0.00823045	0.0432099	0.0104751	0.0384088	0.0144033	0.0288066	0.0115226	0.010167	0.0104751	0.0576132
E_AlLu1989	10_Surface_crawling	0.113169	0.113169	0.113169	0.113169	0.113169	0.113169	0.113169	0.113169	0.113169	0.113169	0.113169		E_AlLu1989	Surface_crawling	1	0.857143	0.75	0.909091	0.666667	1	1	0.8	0.764706	0.818182	1		E_AlLu1989	Surface_crawling	0.113169	0.0970018	0.0848765	0.102881	0.0754458	0.113169	0.113169	0.090535	0.0865408	0.0925926	0.113169
E_AlLu1989	10_burrowing	0	0.940329	0.940329	0.940329	0.940329	0	0.940329	0.940329	0.940329	0.940329	0.940329		E_AlLu1989	burrowing	0	0.428571	0.5	0.181818	0.333333	0	0.5	0.466667	0.411765	0.363636	1		E_AlLu1989	burrowing	0	0.402998	0.470165	0.170969	0.313443	0	0.470165	0.43882	0.387194	0.341938	0.940329
E_AlLu1989	11_Protruding_Sediment	0.814815	0.814815	0.814815	0.814815	0.814815	0.814815	0.814815	0.814815	0.814815	0.814815	0		E_AlLu1989	Protruding_Sediment	0.666667	0.571429	0.25	0.363636	0.666667	0.25	0.25	0.4	0.352941	0.272727	0		E_AlLu1989	Protruding_Sediment	0.54321	0.465608	0.203704	0.296296	0.54321	0.203704	0.203704	0.325926	0.287582	0.222222	0
E_AlVa1989	1_S	0.217391	0.217391	0	0.217391	0	0.217391	0.217391	0.217391	0.217391	0.217391	0		E_AlVa1989	1_S	0.333333	0.142857	0	0.181818	0	0.25	0.125	0.133333	0.117647	0.181818	0		E_AlVa1989	1_S	0.0724638	0.0310559	0	0.0395257	0	0.0543478	0.0271739	0.0289855	0.0255754	0.0395257	0
E_AlVa1989	1_M	0.770186	0.770186	0.770186	0.770186	0.770186	0.770186	0.770186	0.770186	0.770186	0.770186	0.770186		E_AlVa1989	1_M	0.666667	0.571429	0.75	0.545455	0.666667	0.75	0.625	0.4	0.588235	0.545455	0.5		E_AlVa1989	1_M	0.513458	0.440106	0.57764	0.420102	0.513458	0.57764	0.481366	0.308075	0.453051	0.420102	0.385093
E_AlVa1989	1_L	0	0.0124224	0.0124224	0.0124224	0.0124224	0	0.0124224	0.0124224	0.0124224	0.0124224	0.0124224		E_AlVa1989	1_L	0	0.285714	0.25	0.272727	0.333333	0	0.25	0.466667	0.294118	0.272727	0.5		E_AlVa1989	1_L	0	0.00354925	0.00310559	0.00338792	0.00414079	0	0.00310559	0.0057971	0.00365364	0.00338792	0.00621118
E_AlVa1989	2_No_prot.	0.360248	0.360248	0	0.360248	0.360248	0.360248	0.360248	0.360248	0.360248	0.360248	0		E_AlVa1989	2_No_prot.	0.666667	0.285714	0	0.181818	0.333333	0.5	0.125	0.133333	0.176471	0.181818	0		E_AlVa1989	2_No_prot.	0.240166	0.102928	0	0.0654997	0.120083	0.180124	0.0450311	0.0480331	0.0635733	0.0654997	0
E_AlVa1989	2_Tube	0.360248	0.360248	0.360248	0.360248	0.360248	0.360248	0.360248	0.360248	0.360248	0.360248	0		E_AlVa1989	2_Tube	0.333333	0.285714	0.25	0.0909091	0.333333	0.25	0.25	0.133333	0.117647	0.0909091	0		E_AlVa1989	2_Tube	0.120083	0.102928	0.0900621	0.0327499	0.120083	0.0900621	0.0900621	0.0480331	0.0423822	0.0327499	0
E_AlVa1989	2_Burrow	0	0.0186335	0.0186335	0	0.0186335	0	0	0.0186335	0.0186335	0.0186335	0		E_AlVa1989	2_Burrow	0	0.142857	0.25	0	0.333333	0	0	0.0666667	0.176471	0.0909091	0		E_AlVa1989	2_Burrow	0	0.00266193	0.00465839	0	0.00621118	0	0	0.00124224	0.00328827	0.00169396	0
E_AlVa1989	2_Case	0	0	0	0	0	0	0	0	0	0	0		E_AlVa1989	2_Case	0	0.142857	0	0.0909091	0	0	0.125	0.0666667	0	0	0		E_AlVa1989	2_Case	0	0	0	0	0	0	0	0	0	0	0
E_AlVa1989	2_Soft_shell	0	0.00621118	0.00621118	0.00621118	0.00621118	0	0.00621118	0.00621118	0.00621118	0.00621118	0.00621118		E_AlVa1989	2_Soft_shell	0	0.142857	0.75	0.181818	0.333333	0	0.5	0.266667	0.176471	0.0909091	1		E_AlVa1989	2_Soft_shell	0	0.000887311	0.00465839	0.00112931	0.00207039	0	0.00310559	0.00165631	0.00109609	0.000564653	0.00621118
E_AlVa1989	2_Hard_shell	0.614907	0.614907	0	0.614907	0	0.614907	0.614907	0.614907	0.614907	0.614907	0		E_AlVa1989	2_Hard_shell	0.333333	0.285714	0	0.545455	0	0.5	0.25	0.466667	0.470588	0.636364	0		E_AlVa1989	2_Hard_shell	0.204969	0.175688	0	0.335404	0	0.307453	0.153727	0.286957	0.289368	0.391304	0
E_AlVa1989	3_Fragile	0	0	0	0	0	0	0	0	0	0	0		E_AlVa1989	3_Fragile	0.333333	0.428571	0.5	0.181818	0.333333	0	0.125	0.2	0.176471	0.0909091	0		E_AlVa1989	3_Fragile	0	0	0	0	0	0	0	0	0	0	0
E_AlVa1989	3_Intermediate	0.378882	0.378882	0.378882	0.378882	0.378882	0.378882	0.378882	0.378882	0.378882	0.378882	0.378882		E_AlVa1989	3_Intermediate	0.333333	0.285714	0.5	0.272727	0.666667	0.5	0.5	0.266667	0.352941	0.272727	0.5		E_AlVa1989	3_Intermediate	0.126294	0.108252	0.189441	0.103331	0.252588	0.189441	0.189441	0.101035	0.133723	0.103331	0.189441
E_AlVa1989	3_Robust	0.621118	0.621118	0	0.621118	0	0.621118	0.621118	0.621118	0.621118	0.621118	0.621118		E_AlVa1989	3_Robust	0.333333	0.285714	0	0.545455	0	0.5	0.375	0.533333	0.470588	0.636364	0.5		E_AlVa1989	3_Robust	0.207039	0.177462	0	0.338792	0	0.310559	0.232919	0.331263	0.292291	0.395257	0.310559
E_AlVa1989	5_Inf_deep	0.138716	0.138716	0.138716	0.138716	0.138716	0.138716	0.138716	0.138716	0.138716	0.138716	0		E_AlVa1989	5_Inf_deep	0.333333	0.285714	0.25	0.0909091	0.666667	0.25	0.125	0.2	0.235294	0.181818	0		E_AlVa1989	5_Inf_deep	0.0462388	0.0396332	0.0346791	0.0126106	0.0924776	0.0346791	0.0173395	0.0277433	0.0326391	0.0252212	0
E_AlVa1989	5_Inf_middle	0.517598	0.517598	0.517598	0.517598	0.517598	0.517598	0.517598	0.517598	0.517598	0.517598	0		E_AlVa1989	5_Inf_middle	0.333333	0.428571	0.25	0.363636	0.666667	0.25	0.25	0.333333	0.294118	0.272727	0		E_AlVa1989	5_Inf_middle	0.172533	0.221828	0.1294	0.188218	0.345066	0.1294	0.1294	0.172533	0.152235	0.141163	0
E_AlVa1989	5_Inf_top	0.571429	0.571429	0.571429	0.571429	0.571429	0.571429	0.571429	0.571429	0.571429	0.571429	0.571429		E_AlVa1989	5_Inf_top	1	0.857143	0.5	0.545455	0.666667	0.25	0.625	0.6	0.588235	0.545455	1		E_AlVa1989	5_Inf_top	0.571429	0.489796	0.285714	0.311688	0.380952	0.142857	0.357143	0.342857	0.336134	0.311688	0.571429
E_AlVa1989	5_Epibenthic	0.279503	0.279503	0.279503	0.279503	0.279503	0.279503	0.279503	0.279503	0.279503	0.279503	0.279503		E_AlVa1989	5_Epibenthic	1	0.571429	0.5	0.818182	0.666667	1	0.625	0.6	0.588235	0.636364	0.5		E_AlVa1989	5_Epibenthic	0.279503	0.159716	0.139752	0.228684	0.186335	0.279503	0.174689	0.167702	0.164414	0.177866	0.139752
E_AlVa1989	5_Bent_pelagic_1	0	0	0	0	0	0	0	0	0	0	0		E_AlVa1989	5_Bent_pelagic	0	0	0.25	0.0909091	0	0	0	0.0666667	0.0588235	0	0		E_AlVa1989	5_Bent_pelagic	0	0	0	0	0	0	0	0	0	0	0
E_AlVa1989	9_low	0.621118	0.621118	0	0.621118	0	0	0	0.621118	0.621118	0.621118	0		E_AlVa1989	9_low	0.333333	0.142857	0	0.272727	0	0	0	0.133333	0.176471	0.181818	0		E_AlVa1989	9_low	0.207039	0.0887311	0	0.169396	0	0	0	0.0828157	0.109609	0.112931	0
E_AlVa1989	9_medium	0.36646	0.36646	0	0.36646	0.36646	0.36646	0.36646	0.36646	0.36646	0.36646	0.36646		E_AlVa1989	9_medium	0.666667	0.428571	0	0.363636	0.333333	0.5	0.375	0.466667	0.294118	0.272727	0.5		E_AlVa1989	9_medium	0.244306	0.157054	0	0.133258	0.122153	0.18323	0.137422	0.171014	0.107782	0.0999435	0.18323
E_AlVa1989	9_high	0	0.0124224	0.0124224	0.0124224	0.0124224	0.0124224	0.0124224	0.0124224	0.0124224	0.0124224	0.0124224		E_AlVa1989	9_high	0	0.428571	1	0.363636	0.666667	0.5	0.625	0.4	0.529412	0.545455	0.5		E_AlVa1989	9_high	0	0.00532387	0.0124224	0.00451722	0.00828157	0.00621118	0.00776398	0.00496894	0.00657654	0.00677583	0.00621118
E_AlVa1989	10_Swimming	0.122153	0.122153	0.122153	0.122153	0.122153	0.122153	0.122153	0.122153	0.122153	0.122153	0.122153		E_AlVa1989	Swimming	0.333333	0.142857	0.75	0.181818	0.666667	0.25	0.5	0.2	0.176471	0.181818	1		E_AlVa1989	Swimming	0.0407177	0.0174505	0.0916149	0.0222097	0.0814355	0.0305383	0.0610766	0.0244306	0.0215564	0.0222097	0.122153
E_AlVa1989	10_Surface_crawling	0.47412	0.47412	0.47412	0.47412	0.47412	0.47412	0.47412	0.47412	0.47412	0.47412	0.47412		E_AlVa1989	Surface_crawling	1	0.857143	0.75	0.909091	0.666667	1	1	0.8	0.764706	0.818182	1		E_AlVa1989	Surface_crawling	0.47412	0.406389	0.35559	0.431018	0.31608	0.47412	0.47412	0.379296	0.362562	0.387916	0.47412
E_AlVa1989	10_burrowing	0	0.407867	0.407867	0.407867	0.407867	0	0.407867	0.407867	0.407867	0.407867	0.407867		E_AlVa1989	burrowing	0	0.428571	0.5	0.181818	0.333333	0	0.5	0.466667	0.411765	0.363636	1		E_AlVa1989	burrowing	0	0.1748	0.203934	0.0741577	0.135956	0	0.203934	0.190338	0.167945	0.148315	0.407867
E_AlVa1989	11_Protruding_Sediment	0.745342	0.745342	0.745342	0.745342	0.745342	0.745342	0.745342	0.745342	0.745342	0.745342	0		E_AlVa1989	Protruding_Sediment	0.666667	0.571429	0.25	0.363636	0.666667	0.25	0.25	0.4	0.352941	0.272727	0		E_AlVa1989	Protruding_Sediment	0.496894	0.425909	0.186335	0.271033	0.496894	0.186335	0.186335	0.298137	0.263062	0.203275	0
E_Gumh1989	1_S	0	0	0	0	0	0	0	0	0	0	0		E_Gumh1989	1_S	0.333333	0.142857	0	0.181818	0	0.25	0.125	0.133333	0.117647	0.181818	0		E_Gumh1989	1_S	0	0	0	0	0	0	0	0	0	0	0
E_Gumh1989	1_M	0.988701	0.988701	0.988701	0.988701	0.988701	0.988701	0.988701	0.988701	0.988701	0.988701	0.988701		E_Gumh1989	1_M	0.666667	0.571429	0.75	0.545455	0.666667	0.75	0.625	0.4	0.588235	0.545455	0.5		E_Gumh1989	1_M	0.659134	0.564972	0.741525	0.539291	0.659134	0.741525	0.617938	0.39548	0.581589	0.539291	0.49435
E_Gumh1989	1_L	0	0.0112994	0.0112994	0.0112994	0.0112994	0	0.0112994	0.0112994	0.0112994	0.0112994	0.0112994		E_Gumh1989	1_L	0	0.285714	0.25	0.272727	0.333333	0	0.25	0.466667	0.294118	0.272727	0.5		E_Gumh1989	1_L	0	0.00322841	0.00282486	0.00308166	0.00376648	0	0.00282486	0.00527307	0.00332336	0.00308166	0.00564972
E_Gumh1989	2_No_prot.	0.0112994	0.0112994	0	0.0112994	0.0112994	0.0112994	0.0112994	0.0112994	0.0112994	0.0112994	0		E_Gumh1989	2_No_prot.	0.666667	0.285714	0	0.181818	0.333333	0.5	0.125	0.133333	0.176471	0.181818	0		E_Gumh1989	2_No_prot.	0.00753296	0.00322841	0	0.00205444	0.00376648	0.00564972	0.00141243	0.00150659	0.00199402	0.00205444	0
E_Gumh1989	2_Tube	0.0112994	0.0112994	0.0112994	0.0112994	0.0112994	0.0112994	0.0112994	0.0112994	0.0112994	0.0112994	0		E_Gumh1989	2_Tube	0.333333	0.285714	0.25	0.0909091	0.333333	0.25	0.25	0.133333	0.117647	0.0909091	0		E_Gumh1989	2_Tube	0.00376648	0.00322841	0.00282486	0.00102722	0.00376648	0.00282486	0.00282486	0.00150659	0.00132935	0.00102722	0
E_Gumh1989	2_Burrow	0	0	0	0	0	0	0	0	0	0	0		E_Gumh1989	2_Burrow	0	0.142857	0.25	0	0.333333	0	0	0.0666667	0.176471	0.0909091	0		E_Gumh1989	2_Burrow	0	0	0	0	0	0	0	0	0	0	0
E_Gumh1989	2_Case	0	0	0	0	0	0	0	0	0	0	0		E_Gumh1989	2_Case	0	0.142857	0	0.0909091	0	0	0.125	0.0666667	0	0	0		E_Gumh1989	2_Case	0	0	0	0	0	0	0	0	0	0	0
E_Gumh1989	2_Soft_shell	0	0.0112994	0.0112994	0.0112994	0.0112994	0	0.0112994	0.0112994	0.0112994	0.0112994	0.0112994		E_Gumh1989	2_Soft_shell	0	0.142857	0.75	0.181818	0.333333	0	0.5	0.266667	0.176471	0.0909091	1		E_Gumh1989	2_Soft_shell	0	0.00161421	0.00847458	0.00205444	0.00376648	0	0.00564972	0.00301318	0.00199402	0.00102722	0.0112994
E_Gumh1989	2_Hard_shell	0.977401	0.977401	0	0.977401	0	0.977401	0.977401	0.977401	0.977401	0.977401	0		E_Gumh1989	2_Hard_shell	0.333333	0.285714	0	0.545455	0	0.5	0.25	0.466667	0.470588	0.636364	0		E_Gumh1989	2_Hard_shell	0.3258	0.279257	0	0.533128	0	0.488701	0.24435	0.456121	0.459953	0.621983	0
E_Gumh1989	3_Fragile	0	0	0	0	0	0	0	0	0	0	0		E_Gumh1989	3_Fragile	0.333333	0.428571	0.5	0.181818	0.333333	0	0.125	0.2	0.176471	0.0909091	0		E_Gumh1989	3_Fragile	0	0	0	0	0	0	0	0	0	0	0
E_Gumh1989	3_Intermediate	0.0112994	0.0112994	0.0112994	0.0112994	0.0112994	0.0112994	0.0112994	0.0112994	0.0112994	0.0112994	0.0112994		E_Gumh1989	3_Intermediate	0.333333	0.285714	0.5	0.272727	0.666667	0.5	0.5	0.266667	0.352941	0.272727	0.5		E_Gumh1989	3_Intermediate	0.00376648	0.00322841	0.00564972	0.00308166	0.00753296	0.00564972	0.00564972	0.00301318	0.00398804	0.00308166	0.00564972
E_Gumh1989	3_Robust	0.988701	0.988701	0	0.988701	0	0.988701	0.988701	0.988701	0.988701	0.988701	0.988701		E_Gumh1989	3_Robust	0.333333	0.285714	0	0.545455	0	0.5	0.375	0.533333	0.470588	0.636364	0.5		E_Gumh1989	3_Robust	0.329567	0.282486	0	0.539291	0	0.49435	0.370763	0.527307	0.465271	0.629173	0.49435
E_Gumh1989	5_Inf_deep	0.00376648	0.00376648	0.00376648	0.00376648	0.00376648	0.00376648	0.00376648	0.00376648	0.00376648	0.00376648	0		E_Gumh1989	5_Inf_deep	0.333333	0.285714	0.25	0.0909091	0.666667	0.25	0.125	0.2	0.235294	0.181818	0		E_Gumh1989	5_Inf_deep	0.00125549	0.00107614	0.00094162	0.000342407	0.00251099	0.00094162	0.00047081	0.000753296	0.00088623	0.000684814	0
E_Gumh1989	5_Inf_middle	0.981168	0.981168	0.981168	0.981168	0.981168	0.981168	0.981168	0.981168	0.981168	0.981168	0		E_Gumh1989	5_Inf_middle	0.333333	0.428571	0.25	0.363636	0.666667	0.25	0.25	0.333333	0.294118	0.272727	0		E_Gumh1989	5_Inf_middle	0.327056	0.4205	0.245292	0.356788	0.654112	0.245292	0.245292	0.327056	0.288579	0.267591	0
E_Gumh1989	5_Inf_top	0.344633	0.344633	0.344633	0.344633	0.344633	0.344633	0.344633	0.344633	0.344633	0.344633	0.344633		E_Gumh1989	5_Inf_top	1	0.857143	0.5	0.545455	0.666667	0.25	0.625	0.6	0.588235	0.545455	1		E_Gumh1989	5_Inf_top	0.344633	0.2954	0.172316	0.187982	0.229755	0.0861582	0.215395	0.20678	0.202725	0.187982	0.344633
E_Gumh1989	5_Epibenthic	0.00753296	0.00753296	0.00753296	0.00753296	0.00753296	0.00753296	0.00753296	0.00753296	0.00753296	0.00753296	0.00753296		E_Gumh1989	5_Epibenthic	1	0.571429	0.5	0.818182	0.666667	1	0.625	0.6	0.588235	0.636364	0.5		E_Gumh1989	5_Epibenthic	0.00753296	0.00430455	0.00376648	0.00616333	0.00502197	0.00753296	0.0047081	0.00451977	0.00443115	0.0047937	0.00376648
E_Gumh1989	5_Bent_pelagic_1	0	0	0	0	0	0	0	0	0	0	0		E_Gumh1989	5_Bent_pelagic	0	0	0.25	0.0909091	0	0	0	0.0666667	0.0588235	0	0		E_Gumh1989	5_Bent_pelagic	0	0	0	0	0	0	0	0	0	0	0
E_Gumh1989	9_low	0.977401	0.977401	0	0.977401	0	0	0	0.977401	0.977401	0.977401	0		E_Gumh1989	9_low	0.333333	0.142857	0	0.272727	0	0	0	0.133333	0.176471	0.181818	0		E_Gumh1989	9_low	0.3258	0.139629	0	0.266564	0	0	0	0.13032	0.172483	0.177709	0
E_Gumh1989	9_medium	0.0225989	0.0225989	0	0.0225989	0.0225989	0.0225989	0.0225989	0.0225989	0.0225989	0.0225989	0.0225989		E_Gumh1989	9_medium	0.666667	0.428571	0	0.363636	0.333333	0.5	0.375	0.466667	0.294118	0.272727	0.5		E_Gumh1989	9_medium	0.0150659	0.00968523	0	0.00821777	0.00753296	0.0112994	0.00847458	0.0105461	0.00664673	0.00616333	0.0112994
E_Gumh1989	9_high	0	0	0	0	0	0	0	0	0	0	0		E_Gumh1989	9_high	0	0.428571	1	0.363636	0.666667	0.5	0.625	0.4	0.529412	0.545455	0.5		E_Gumh1989	9_high	0	0	0	0	0	0	0	0	0	0	0
E_Gumh1989	10_Swimming	0.00753296	0.00753296	0.00753296	0.00753296	0.00753296	0.00753296	0.00753296	0.00753296	0.00753296	0.00753296	0.00753296		E_Gumh1989	Swimming	0.333333	0.142857	0.75	0.181818	0.666667	0.25	0.5	0.2	0.176471	0.181818	1		E_Gumh1989	Swimming	0.00251099	0.00107614	0.00564972	0.00136963	0.00502197	0.00188324	0.00376648	0.00150659	0.00132935	0.00136963	0.00753296
E_Gumh1989	10_Surface_crawling	0.0150659	0.0150659	0.0150659	0.0150659	0.0150659	0.0150659	0.0150659	0.0150659	0.0150659	0.0150659	0.0150659		E_Gumh1989	Surface_crawling	1	0.857143	0.75	0.909091	0.666667	1	1	0.8	0.764706	0.818182	1		E_Gumh1989	Surface_crawling	0.0150659	0.0129136	0.0112994	0.0136963	0.0100439	0.0150659	0.0150659	0.0120527	0.011521	0.0123267	0.0150659
E_Gumh1989	10_burrowing	0	0.984934	0.984934	0.984934	0.984934	0	0.984934	0.984934	0.984934	0.984934	0.984934		E_Gumh1989	burrowing	0	0.428571	0.5	0.181818	0.333333	0	0.5	0.466667	0.411765	0.363636	1		E_Gumh1989	burrowing	0	0.422115	0.492467	0.179079	0.328311	0	0.492467	0.459636	0.405561	0.358158	0.984934
E_Gumh1989	11_Protruding_Sediment	0.988701	0.988701	0.988701	0.988701	0.988701	0.988701	0.988701	0.988701	0.988701	0.988701	0		E_Gumh1989	Protruding_Sediment	0.666667	0.571429	0.25	0.363636	0.666667	0.25	0.25	0.4	0.352941	0.272727	0		E_Gumh1989	Protruding_Sediment	0.659134	0.564972	0.247175	0.359527	0.659134	0.247175	0.247175	0.39548	0.348953	0.269646	0
E_Ting1989	1_S	0	0	0	0	0	0	0	0	0	0	0		E_Ting1989	1_S	0.333333	0.142857	0	0.181818	0	0.25	0.125	0.133333	0.117647	0.181818	0		E_Ting1989	1_S	0	0	0	0	0	0	0	0	0	0	0
E_Ting1989	1_M	1	1	1	1	1	1	1	1	1	1	1		E_Ting1989	1_M	0.666667	0.571429	0.75	0.545455	0.666667	0.75	0.625	0.4	0.588235	0.545455	0.5		E_Ting1989	1_M	0.666667	0.571429	0.75	0.545455	0.666667	0.75	0.625	0.4	0.588235	0.545455	0.5
E_Ting1989	1_L	0	0	0	0	0	0	0	0	0	0	0		E_Ting1989	1_L	0	0.285714	0.25	0.272727	0.333333	0	0.25	0.466667	0.294118	0.272727	0.5		E_Ting1989	1_L	0	0	0	0	0	0	0	0	0	0	0
E_Ting1989	2_No_prot.	0.358025	0.358025	0	0.358025	0.358025	0.358025	0.358025	0.358025	0.358025	0.358025	0		E_Ting1989	2_No_prot.	0.666667	0.285714	0	0.181818	0.333333	0.5	0.125	0.133333	0.176471	0.181818	0		E_Ting1989	2_No_prot.	0.238683	0.102293	0	0.0650954	0.119342	0.179012	0.0447531	0.0477366	0.0631808	0.0650954	0
E_Ting1989	2_Tube	0.345679	0.345679	0.345679	0.345679	0.345679	0.345679	0.345679	0.345679	0.345679	0.345679	0		E_Ting1989	2_Tube	0.333333	0.285714	0.25	0.0909091	0.333333	0.25	0.25	0.133333	0.117647	0.0909091	0		E_Ting1989	2_Tube	0.115226	0.0987654	0.0864198	0.0314254	0.115226	0.0864198	0.0864198	0.0460905	0.0406681	0.0314254	0
E_Ting1989	2_Burrow	0	0	0	0	0	0	0	0	0	0	0		E_Ting1989	2_Burrow	0	0.142857	0.25	0	0.333333	0	0	0.0666667	0.176471	0.0909091	0		E_Ting1989	2_Burrow	0	0	0	0	0	0	0	0	0	0	0
E_Ting1989	2_Case	0	0	0	0	0	0	0	0	0	0	0		E_Ting1989	2_Case	0	0.142857	0	0.0909091	0	0	0.125	0.0666667	0	0	0		E_Ting1989	2_Case	0	0	0	0	0	0	0	0	0	0	0
E_Ting1989	2_Soft_shell	0	0	0	0	0	0	0	0	0	0	0		E_Ting1989	2_Soft_shell	0	0.142857	0.75	0.181818	0.333333	0	0.5	0.266667	0.176471	0.0909091	1		E_Ting1989	2_Soft_shell	0	0	0	0	0	0	0	0	0	0	0
E_Ting1989	2_Hard_shell	0.641975	0.641975	0	0.641975	0	0.641975	0.641975	0.641975	0.641975	0.641975	0		E_Ting1989	2_Hard_shell	0.333333	0.285714	0	0.545455	0	0.5	0.25	0.466667	0.470588	0.636364	0		E_Ting1989	2_Hard_shell	0.213992	0.183422	0	0.350168	0	0.320988	0.160494	0.299588	0.302106	0.40853	0
E_Ting1989	3_Fragile	0.0123457	0.0123457	0.0123457	0.0123457	0.0123457	0	0.0123457	0.0123457	0.0123457	0.0123457	0		E_Ting1989	3_Fragile	0.333333	0.428571	0.5	0.181818	0.333333	0	0.125	0.2	0.176471	0.0909091	0		E_Ting1989	3_Fragile	0.00411523	0.00529101	0.00617284	0.00224467	0.00411523	0	0.00154321	0.00246914	0.00217865	0.00112233	0
E_Ting1989	3_Intermediate	0.345679	0.345679	0.345679	0.345679	0.345679	0.345679	0.345679	0.345679	0.345679	0.345679	0.345679		E_Ting1989	3_Intermediate	0.333333	0.285714	0.5	0.272727	0.666667	0.5	0.5	0.266667	0.352941	0.272727	0.5		E_Ting1989	3_Intermediate	0.115226	0.0987654	0.17284	0.0942761	0.230453	0.17284	0.17284	0.0921811	0.122004	0.0942761	0.17284
E_Ting1989	3_Robust	0.641975	0.641975	0	0.641975	0	0.641975	0.641975	0.641975	0.641975	0.641975	0.641975		E_Ting1989	3_Robust	0.333333	0.285714	0	0.545455	0	0.5	0.375	0.533333	0.470588	0.636364	0.5		E_Ting1989	3_Robust	0.213992	0.183422	0	0.350168	0	0.320988	0.240741	0.342387	0.302106	0.40853	0.320988
E_Ting1989	5_Inf_deep	0.115226	0.115226	0.115226	0.115226	0.115226	0.115226	0.115226	0.115226	0.115226	0.115226	0		E_Ting1989	5_Inf_deep	0.333333	0.285714	0.25	0.0909091	0.666667	0.25	0.125	0.2	0.235294	0.181818	0		E_Ting1989	5_Inf_deep	0.0384088	0.0329218	0.0288066	0.0104751	0.0768176	0.0288066	0.0144033	0.0230453	0.0271121	0.0209502	0
E_Ting1989	5_Inf_middle	0.757202	0.757202	0.757202	0.757202	0.757202	0.757202	0.757202	0.757202	0.757202	0.757202	0		E_Ting1989	5_Inf_middle	0.333333	0.428571	0.25	0.363636	0.666667	0.25	0.25	0.333333	0.294118	0.272727	0		E_Ting1989	5_Inf_middle	0.252401	0.324515	0.1893	0.275346	0.504801	0.1893	0.1893	0.252401	0.222706	0.20651	0
E_Ting1989	5_Inf_top	0.567901	0.567901	0.567901	0.567901	0.567901	0.567901	0.567901	0.567901	0.567901	0.567901	0.567901		E_Ting1989	5_Inf_top	1	0.857143	0.5	0.545455	0.666667	0.25	0.625	0.6	0.588235	0.545455	1		E_Ting1989	5_Inf_top	0.567901	0.486772	0.283951	0.309764	0.378601	0.141975	0.354938	0.340741	0.33406	0.309764	0.567901
E_Ting1989	5_Epibenthic	0.119342	0.119342	0.119342	0.119342	0.119342	0.119342	0.119342	0.119342	0.119342	0.119342	0.119342		E_Ting1989	5_Epibenthic	1	0.571429	0.5	0.818182	0.666667	1	0.625	0.6	0.588235	0.636364	0.5		E_Ting1989	5_Epibenthic	0.119342	0.0681952	0.0596708	0.0976431	0.079561	0.119342	0.0745885	0.0716049	0.0702009	0.0759446	0.0596708
E_Ting1989	5_Bent_pelagic_1	0	0	0	0	0	0	0	0	0	0	0		E_Ting1989	5_Bent_pelagic	0	0	0.25	0.0909091	0	0	0	0.0666667	0.0588235	0	0		E_Ting1989	5_Bent_pelagic	0	0	0	0	0	0	0	0	0	0	0
E_Ting1989	9_low	0.641975	0.641975	0	0.641975	0	0	0	0.641975	0.641975	0.641975	0		E_Ting1989	9_low	0.333333	0.142857	0	0.272727	0	0	0	0.133333	0.176471	0.181818	0		E_Ting1989	9_low	0.213992	0.0917108	0	0.175084	0	0	0	0.0855967	0.11329	0.116723	0
E_Ting1989	9_medium	0.358025	0.358025	0	0.358025	0.358025	0.358025	0.358025	0.358025	0.358025	0.358025	0.358025		E_Ting1989	9_medium	0.666667	0.428571	0	0.363636	0.333333	0.5	0.375	0.466667	0.294118	0.272727	0.5		E_Ting1989	9_medium	0.238683	0.153439	0	0.130191	0.119342	0.179012	0.134259	0.167078	0.105301	0.0976431	0.179012
E_Ting1989	9_high	0	0	0	0	0	0	0	0	0	0	0		E_Ting1989	9_high	0	0.428571	1	0.363636	0.666667	0.5	0.625	0.4	0.529412	0.545455	0.5		E_Ting1989	9_high	0	0	0	0	0	0	0	0	0	0	0
E_Ting1989	10_Swimming	0.115226	0.115226	0.115226	0.115226	0.115226	0.115226	0.115226	0.115226	0.115226	0.115226	0.115226		E_Ting1989	Swimming	0.333333	0.142857	0.75	0.181818	0.666667	0.25	0.5	0.2	0.176471	0.181818	1		E_Ting1989	Swimming	0.0384088	0.0164609	0.0864198	0.0209502	0.0768176	0.0288066	0.0576132	0.0230453	0.0203341	0.0209502	0.115226
E_Ting1989	10_Surface_crawling	0.242798	0.242798	0.242798	0.242798	0.242798	0.242798	0.242798	0.242798	0.242798	0.242798	0.242798		E_Ting1989	Surface_crawling	1	0.857143	0.75	0.909091	0.666667	1	1	0.8	0.764706	0.818182	1		E_Ting1989	Surface_crawling	0.242798	0.208113	0.182099	0.220726	0.161866	0.242798	0.242798	0.194239	0.185669	0.198653	0.242798
E_Ting1989	10_burrowing	0	0.641975	0.641975	0.641975	0.641975	0	0.641975	0.641975	0.641975	0.641975	0.641975		E_Ting1989	burrowing	0	0.428571	0.5	0.181818	0.333333	0	0.5	0.466667	0.411765	0.363636	1		E_Ting1989	burrowing	0	0.275132	0.320988	0.116723	0.213992	0	0.320988	0.299588	0.264343	0.233446	0.641975
E_Ting1989	11_Protruding_Sediment	1	1	1	1	1	1	1	1	1	1	0		E_Ting1989	Protruding_Sediment	0.666667	0.571429	0.25	0.363636	0.666667	0.25	0.25	0.4	0.352941	0.272727	0		E_Ting1989	Protruding_Sediment	0.666667	0.571429	0.25	0.363636	0.666667	0.25	0.25	0.4	0.352941	0.272727	0
E_AlAp2000	1_S	0.0140105	0.0140105	0	0.0140105	0	0.0140105	0.0140105	0.0140105	0.0140105	0.0140105	0		E_AlAp2000	1_S	0.333333	0.142857	0	0.181818	0	0.25	0.125	0.133333	0.117647	0.181818	0		E_AlAp2000	1_S	0.00467017	0.0020015	0	0.00254737	0	0.00350263	0.00175131	0.00186807	0.0016483	0.00254737	0
E_AlAp2000	1_M	0.957968	0.957968	0.957968	0.957968	0.957968	0.957968	0.957968	0.957968	0.957968	0.957968	0.957968		E_AlAp2000	1_M	0.666667	0.571429	0.75	0.545455	0.666667	0.75	0.625	0.4	0.588235	0.545455	0.5		E_AlAp2000	1_M	0.638646	0.547411	0.718476	0.522528	0.638646	0.718476	0.59873	0.383187	0.563511	0.522528	0.478984
E_AlAp2000	1_L	0	0.028021	0.028021	0.028021	0.028021	0	0.028021	0.028021	0.028021	0.028021	0.028021		E_AlAp2000	1_L	0	0.285714	0.25	0.272727	0.333333	0	0.25	0.466667	0.294118	0.272727	0.5		E_AlAp2000	1_L	0	0.008006	0.00700525	0.0076421	0.00934034	0	0.00700525	0.0130765	0.00824148	0.0076421	0.0140105
E_AlAp2000	2_No_prot.	0.0683012	0.0683012	0	0.0683012	0.0683012	0.0683012	0.0683012	0.0683012	0.0683012	0.0683012	0		E_AlAp2000	2_No_prot.	0.666667	0.285714	0	0.181818	0.333333	0.5	0.125	0.133333	0.176471	0.181818	0		E_AlAp2000	2_No_prot.	0.0455342	0.0195146	0	0.0124184	0.0227671	0.0341506	0.00853765	0.00910683	0.0120532	0.0124184	0
E_AlAp2000	2_Tube	0.0122592	0.0122592	0.0122592	0.0122592	0.0122592	0.0122592	0.0122592	0.0122592	0.0122592	0.0122592	0		E_AlAp2000	2_Tube	0.333333	0.285714	0.25	0.0909091	0.333333	0.25	0.25	0.133333	0.117647	0.0909091	0		E_AlAp2000	2_Tube	0.0040864	0.00350263	0.0030648	0.00111447	0.0040864	0.0030648	0.0030648	0.00163456	0.00144226	0.00111447	0
E_AlAp2000	2_Burrow	0	0.0210158	0.0210158	0	0.0210158	0	0	0.0210158	0.0210158	0.0210158	0		E_AlAp2000	2_Burrow	0	0.142857	0.25	0	0.333333	0	0	0.0666667	0.176471	0.0909091	0		E_AlAp2000	2_Burrow	0	0.00300225	0.00525394	0	0.00700525	0	0	0.00140105	0.00370866	0.00191052	0
E_AlAp2000	2_Case	0	0	0	0	0	0	0	0	0	0	0		E_AlAp2000	2_Case	0	0.142857	0	0.0909091	0	0	0.125	0.0666667	0	0	0		E_AlAp2000	2_Case	0	0	0	0	0	0	0	0	0	0	0
E_AlAp2000	2_Soft_shell	0	0.309982	0.309982	0.309982	0.309982	0	0.309982	0.309982	0.309982	0.309982	0.309982		E_AlAp2000	2_Soft_shell	0	0.142857	0.75	0.181818	0.333333	0	0.5	0.266667	0.176471	0.0909091	1		E_AlAp2000	2_Soft_shell	0	0.0442832	0.232487	0.0563605	0.103327	0	0.154991	0.082662	0.0547028	0.0281802	0.309982
E_AlAp2000	2_Hard_shell	0.600701	0.600701	0	0.600701	0	0.600701	0.600701	0.600701	0.600701	0.600701	0		E_AlAp2000	2_Hard_shell	0.333333	0.285714	0	0.545455	0	0.5	0.25	0.466667	0.470588	0.636364	0		E_AlAp2000	2_Hard_shell	0.200234	0.171629	0	0.327655	0	0.30035	0.150175	0.280327	0.282683	0.382264	0
E_AlAp2000	3_Fragile	0.056042	0.056042	0.056042	0.056042	0.056042	0	0.056042	0.056042	0.056042	0.056042	0		E_AlAp2000	3_Fragile	0.333333	0.428571	0.5	0.181818	0.333333	0	0.125	0.2	0.176471	0.0909091	0		E_AlAp2000	3_Fragile	0.0186807	0.024018	0.028021	0.0101895	0.0186807	0	0.00700525	0.0112084	0.00988977	0.00509473	0
E_AlAp2000	3_Intermediate	0.329247	0.329247	0.329247	0.329247	0.329247	0.329247	0.329247	0.329247	0.329247	0.329247	0.329247		E_AlAp2000	3_Intermediate	0.333333	0.285714	0.5	0.272727	0.666667	0.5	0.5	0.266667	0.352941	0.272727	0.5		E_AlAp2000	3_Intermediate	0.109749	0.0940706	0.164623	0.0897946	0.219498	0.164623	0.164623	0.0877992	0.116205	0.0897946	0.164623
E_AlAp2000	3_Robust	0.614711	0.614711	0	0.614711	0	0.614711	0.614711	0.614711	0.614711	0.614711	0.614711		E_AlAp2000	3_Robust	0.333333	0.285714	0	0.545455	0	0.5	0.375	0.533333	0.470588	0.636364	0.5		E_AlAp2000	3_Robust	0.204904	0.175632	0	0.335297	0	0.307356	0.230517	0.327846	0.289276	0.39118	0.307356
E_AlAp2000	5_Inf_deep	0.0251022	0.0251022	0.0251022	0.0251022	0.0251022	0.0251022	0.0251022	0.0251022	0.0251022	0.0251022	0		E_AlAp2000	5_Inf_deep	0.333333	0.285714	0.25	0.0909091	0.666667	0.25	0.125	0.2	0.235294	0.181818	0		E_AlAp2000	5_Inf_deep	0.00836739	0.00717205	0.00627554	0.00228201	0.0167348	0.00627554	0.00313777	0.00502043	0.00590639	0.00456403	0
E_AlAp2000	5_Inf_middle	0.590776	0.590776	0.590776	0.590776	0.590776	0.590776	0.590776	0.590776	0.590776	0.590776	0		E_AlAp2000	5_Inf_middle	0.333333	0.428571	0.25	0.363636	0.666667	0.25	0.25	0.333333	0.294118	0.272727	0		E_AlAp2000	5_Inf_middle	0.196925	0.25319	0.147694	0.214828	0.393851	0.147694	0.147694	0.196925	0.173758	0.161121	0
E_AlAp2000	5_Inf_top	0.557501	0.557501	0.557501	0.557501	0.557501	0.557501	0.557501	0.557501	0.557501	0.557501	0.557501		E_AlAp2000	5_Inf_top	1	0.857143	0.5	0.545455	0.666667	0.25	0.625	0.6	0.588235	0.545455	1		E_AlAp2000	5_Inf_top	0.557501	0.477858	0.278751	0.304092	0.371668	0.139375	0.348438	0.334501	0.327942	0.304092	0.557501
E_AlAp2000	5_Epibenthic	0.0507881	0.0507881	0.0507881	0.0507881	0.0507881	0.0507881	0.0507881	0.0507881	0.0507881	0.0507881	0.0507881		E_AlAp2000	5_Epibenthic	1	0.571429	0.5	0.818182	0.666667	1	0.625	0.6	0.588235	0.636364	0.5		E_AlAp2000	5_Epibenthic	0.0507881	0.0290218	0.025394	0.0415539	0.0338587	0.0507881	0.0317426	0.0304729	0.0298753	0.0323197	0.025394
E_AlAp2000	5_Bent_pelagic_1	0	0	0	0	0	0	0	0	0	0	0		E_AlAp2000	5_Bent_pelagic	0	0	0.25	0.0909091	0	0	0	0.0666667	0.0588235	0	0		E_AlAp2000	5_Bent_pelagic	0	0	0	0	0	0	0	0	0	0	0
E_AlAp2000	9_low	0.607706	0.607706	0	0.607706	0	0	0	0.607706	0.607706	0.607706	0		E_AlAp2000	9_low	0.333333	0.142857	0	0.272727	0	0	0	0.133333	0.176471	0.181818	0		E_AlAp2000	9_low	0.202569	0.0868151	0	0.165738	0	0	0	0.0810274	0.107242	0.110492	0
E_AlAp2000	9_medium	0.0823117	0.0823117	0	0.0823117	0.0823117	0.0823117	0.0823117	0.0823117	0.0823117	0.0823117	0.0823117		E_AlAp2000	9_medium	0.666667	0.428571	0	0.363636	0.333333	0.5	0.375	0.466667	0.294118	0.272727	0.5		E_AlAp2000	9_medium	0.0548745	0.0352765	0	0.0299315	0.0274372	0.0411559	0.0308669	0.0384121	0.0242093	0.0224487	0.0411559
E_AlAp2000	9_high	0	0.309982	0.309982	0.309982	0.309982	0.309982	0.309982	0.309982	0.309982	0.309982	0.309982		E_AlAp2000	9_high	0	0.428571	1	0.363636	0.666667	0.5	0.625	0.4	0.529412	0.545455	0.5		E_AlAp2000	9_high	0	0.13285	0.309982	0.112721	0.206655	0.154991	0.193739	0.123993	0.164108	0.169081	0.154991
E_AlAp2000	10_Swimming	0.206071	0.206071	0.206071	0.206071	0.206071	0.206071	0.206071	0.206071	0.206071	0.206071	0.206071		E_AlAp2000	Swimming	0.333333	0.142857	0.75	0.181818	0.666667	0.25	0.5	0.2	0.176471	0.181818	1		E_AlAp2000	Swimming	0.0686904	0.0294387	0.154553	0.0374675	0.137381	0.0515178	0.103036	0.0412142	0.0363655	0.0374675	0.206071
E_AlAp2000	10_Surface_crawling	0.298891	0.298891	0.298891	0.298891	0.298891	0.298891	0.298891	0.298891	0.298891	0.298891	0.298891		E_AlAp2000	Surface_crawling	1	0.857143	0.75	0.909091	0.666667	1	1	0.8	0.764706	0.818182	1		E_AlAp2000	Surface_crawling	0.298891	0.256192	0.224168	0.271719	0.199261	0.298891	0.298891	0.239113	0.228564	0.244547	0.298891
E_AlAp2000	10_burrowing	0	0.899008	0.899008	0.899008	0.899008	0	0.899008	0.899008	0.899008	0.899008	0.899008		E_AlAp2000	burrowing	0	0.428571	0.5	0.181818	0.333333	0	0.5	0.466667	0.411765	0.363636	1		E_AlAp2000	burrowing	0	0.385289	0.449504	0.163456	0.299669	0	0.449504	0.419537	0.37018	0.326912	0.899008
E_AlAp2000	11_Protruding_Sediment	0.640981	0.640981	0.640981	0.640981	0.640981	0.640981	0.640981	0.640981	0.640981	0.640981	0		E_AlAp2000	Protruding_Sediment	0.666667	0.571429	0.25	0.363636	0.666667	0.25	0.25	0.4	0.352941	0.272727	0		E_AlAp2000	Protruding_Sediment	0.42732	0.366275	0.160245	0.233084	0.42732	0.160245	0.160245	0.256392	0.226228	0.174813	0
E_AlDa2000	1_S	0.152542	0.152542	0	0.152542	0	0.152542	0.152542	0.152542	0.152542	0.152542	0		E_AlDa2000	1_S	0.333333	0.142857	0	0.181818	0	0.25	0.125	0.133333	0.117647	0.181818	0		E_AlDa2000	1_S	0.0508475	0.0217918	0	0.027735	0	0.0381356	0.0190678	0.020339	0.0179462	0.027735	0
E_AlDa2000	1_M	0.795718	0.795718	0.795718	0.795718	0.795718	0.795718	0.795718	0.795718	0.795718	0.795718	0.795718		E_AlDa2000	1_M	0.666667	0.571429	0.75	0.545455	0.666667	0.75	0.625	0.4	0.588235	0.545455	0.5		E_AlDa2000	1_M	0.530479	0.454696	0.596789	0.434028	0.530479	0.596789	0.497324	0.318287	0.468069	0.434028	0.397859
E_AlDa2000	1_L	0	0.0517395	0.0517395	0.0517395	0.0517395	0	0.0517395	0.0517395	0.0517395	0.0517395	0.0517395		E_AlDa2000	1_L	0	0.285714	0.25	0.272727	0.333333	0	0.25	0.466667	0.294118	0.272727	0.5		E_AlDa2000	1_L	0	0.0147827	0.0129349	0.0141108	0.0172465	0	0.0129349	0.0241451	0.0152175	0.0141108	0.0258698
E_AlDa2000	2_No_prot.	0.0338983	0.0338983	0	0.0338983	0.0338983	0.0338983	0.0338983	0.0338983	0.0338983	0.0338983	0		E_AlDa2000	2_No_prot.	0.666667	0.285714	0	0.181818	0.333333	0.5	0.125	0.133333	0.176471	0.181818	0		E_AlDa2000	2_No_prot.	0.0225989	0.00968523	0	0.00616333	0.0112994	0.0169492	0.00423729	0.00451977	0.00598205	0.00616333	0
E_AlDa2000	2_Tube	0.00178412	0.00178412	0.00178412	0.00178412	0.00178412	0.00178412	0.00178412	0.00178412	0.00178412	0.00178412	0		E_AlDa2000	2_Tube	0.333333	0.285714	0.25	0.0909091	0.333333	0.25	0.25	0.133333	0.117647	0.0909091	0		E_AlDa2000	2_Tube	0.000594707	0.000509749	0.00044603	0.000162193	0.000594707	0.00044603	0.00044603	0.000237883	0.000209897	0.000162193	0
E_AlDa2000	2_Burrow	0	0.0686887	0.0686887	0	0.0686887	0	0	0.0686887	0.0686887	0.0686887	0		E_AlDa2000	2_Burrow	0	0.142857	0.25	0	0.333333	0	0	0.0666667	0.176471	0.0909091	0		E_AlDa2000	2_Burrow	0	0.00981267	0.0171722	0	0.0228962	0	0	0.00457924	0.0121215	0.00624442	0
E_AlDa2000	2_Case	0	0	0	0	0	0	0	0	0	0	0		E_AlDa2000	2_Case	0	0.142857	0	0.0909091	0	0	0.125	0.0666667	0	0	0		E_AlDa2000	2_Case	0	0	0	0	0	0	0	0	0	0	0
E_AlDa2000	2_Soft_shell	0	0.00624442	0.00624442	0.00624442	0.00624442	0	0.00624442	0.00624442	0.00624442	0.00624442	0.00624442		E_AlDa2000	2_Soft_shell	0	0.142857	0.75	0.181818	0.333333	0	0.5	0.266667	0.176471	0.0909091	1		E_AlDa2000	2_Soft_shell	0	0.000892061	0.00468332	0.00113535	0.00208147	0	0.00312221	0.00166518	0.00110196	0.000567675	0.00624442
E_AlDa2000	2_Hard_shell	0.891169	0.891169	0	0.891169	0	0.891169	0.891169	0.891169	0.891169	0.891169	0		E_AlDa2000	2_Hard_shell	0.333333	0.285714	0	0.545455	0	0.5	0.25	0.466667	0.470588	0.636364	0		E_AlDa2000	2_Hard_shell	0.297056	0.25462	0	0.486092	0	0.445584	0.222792	0.415879	0.419373	0.567107	0
E_AlDa2000	3_Fragile	0.058876	0.058876	0.058876	0.058876	0.058876	0	0.058876	0.058876	0.058876	0.058876	0		E_AlDa2000	3_Fragile	0.333333	0.428571	0.5	0.181818	0.333333	0	0.125	0.2	0.176471	0.0909091	0		E_AlDa2000	3_Fragile	0.0196253	0.0252326	0.029438	0.0107047	0.0196253	0	0.0073595	0.0117752	0.0103899	0.00535236	0
E_AlDa2000	3_Intermediate	0.0472792	0.0472792	0.0472792	0.0472792	0.0472792	0.0472792	0.0472792	0.0472792	0.0472792	0.0472792	0.0472792		E_AlDa2000	3_Intermediate	0.333333	0.285714	0.5	0.272727	0.666667	0.5	0.5	0.266667	0.352941	0.272727	0.5		E_AlDa2000	3_Intermediate	0.0157597	0.0135083	0.0236396	0.0128943	0.0315195	0.0236396	0.0236396	0.0126078	0.0166868	0.0128943	0.0236396
E_AlDa2000	3_Robust	0.893845	0.893845	0	0.893845	0	0.893845	0.893845	0.893845	0.893845	0.893845	0.893845		E_AlDa2000	3_Robust	0.333333	0.285714	0	0.545455	0	0.5	0.375	0.533333	0.470588	0.636364	0.5		E_AlDa2000	3_Robust	0.297948	0.255384	0	0.487552	0	0.446922	0.335192	0.476717	0.420633	0.56881	0.446922
E_AlDa2000	5_Inf_deep	0.0692834	0.0692834	0.0692834	0.0692834	0.0692834	0.0692834	0.0692834	0.0692834	0.0692834	0.0692834	0		E_AlDa2000	5_Inf_deep	0.333333	0.285714	0.25	0.0909091	0.666667	0.25	0.125	0.2	0.235294	0.181818	0		E_AlDa2000	5_Inf_deep	0.0230945	0.0197953	0.0173208	0.00629849	0.0461889	0.0173208	0.00866042	0.0138567	0.016302	0.012597	0
E_AlDa2000	5_Inf_middle	0.768956	0.768956	0.768956	0.768956	0.768956	0.768956	0.768956	0.768956	0.768956	0.768956	0		E_AlDa2000	5_Inf_middle	0.333333	0.428571	0.25	0.363636	0.666667	0.25	0.25	0.333333	0.294118	0.272727	0		E_AlDa2000	5_Inf_middle	0.256319	0.329553	0.192239	0.27962	0.512638	0.192239	0.192239	0.256319	0.226164	0.209715	0
E_AlDa2000	5_Inf_top	0.34939	0.34939	0.34939	0.34939	0.34939	0.34939	0.34939	0.34939	0.34939	0.34939	0.34939		E_AlDa2000	5_Inf_top	1	0.857143	0.5	0.545455	0.666667	0.25	0.625	0.6	0.588235	0.545455	1		E_AlDa2000	5_Inf_top	0.34939	0.299478	0.174695	0.190577	0.232927	0.0873476	0.218369	0.209634	0.205524	0.190577	0.34939
E_AlDa2000	5_Epibenthic	0.131133	0.131133	0.131133	0.131133	0.131133	0.131133	0.131133	0.131133	0.131133	0.131133	0.131133		E_AlDa2000	5_Epibenthic	1	0.571429	0.5	0.818182	0.666667	1	0.625	0.6	0.588235	0.636364	0.5		E_AlDa2000	5_Epibenthic	0.131133	0.0749331	0.0655665	0.107291	0.0874219	0.131133	0.0819581	0.0786798	0.077137	0.0834482	0.0655665
E_AlDa2000	5_Bent_pelagic_1	0	0	0	0	0	0	0	0	0	0	0		E_AlDa2000	5_Bent_pelagic	0	0	0.25	0.0909091	0	0	0	0.0666667	0.0588235	0	0		E_AlDa2000	5_Bent_pelagic	0	0	0	0	0	0	0	0	0	0	0
E_AlDa2000	9_low	0.891169	0.891169	0	0.891169	0	0	0	0.891169	0.891169	0.891169	0		E_AlDa2000	9_low	0.333333	0.142857	0	0.272727	0	0	0	0.133333	0.176471	0.181818	0		E_AlDa2000	9_low	0.297056	0.12731	0	0.243046	0	0	0	0.118822	0.157265	0.162031	0
E_AlDa2000	9_medium	0.014273	0.014273	0	0.014273	0.014273	0.014273	0.014273	0.014273	0.014273	0.014273	0.014273		E_AlDa2000	9_medium	0.666667	0.428571	0	0.363636	0.333333	0.5	0.375	0.466667	0.294118	0.272727	0.5		E_AlDa2000	9_medium	0.00951531	0.00611699	0	0.00519017	0.00475766	0.00713649	0.00535236	0.00666072	0.00419793	0.00389263	0.00713649
E_AlDa2000	9_high	0	0.0945584	0.0945584	0.0945584	0.0945584	0.0945584	0.0945584	0.0945584	0.0945584	0.0945584	0.0945584		E_AlDa2000	9_high	0	0.428571	1	0.363636	0.666667	0.5	0.625	0.4	0.529412	0.545455	0.5		E_AlDa2000	9_high	0	0.040525	0.0945584	0.0343849	0.063039	0.0472792	0.059099	0.0378234	0.0500603	0.0515773	0.0472792
E_AlDa2000	10_Swimming	0.0112994	0.0112994	0.0112994	0.0112994	0.0112994	0.0112994	0.0112994	0.0112994	0.0112994	0.0112994	0.0112994		E_AlDa2000	Swimming	0.333333	0.142857	0.75	0.181818	0.666667	0.25	0.5	0.2	0.176471	0.181818	1		E_AlDa2000	Swimming	0.00376648	0.00161421	0.00847458	0.00205444	0.00753296	0.00282486	0.00564972	0.00225989	0.00199402	0.00205444	0.0112994
E_AlDa2000	10_Surface_crawling	0.206066	0.206066	0.206066	0.206066	0.206066	0.206066	0.206066	0.206066	0.206066	0.206066	0.206066		E_AlDa2000	Surface_crawling	1	0.857143	0.75	0.909091	0.666667	1	1	0.8	0.764706	0.818182	1		E_AlDa2000	Surface_crawling	0.206066	0.176628	0.15455	0.187333	0.137377	0.206066	0.206066	0.164853	0.15758	0.168599	0.206066
E_AlDa2000	10_burrowing	0	0.79661	0.79661	0.79661	0.79661	0	0.79661	0.79661	0.79661	0.79661	0.79661		E_AlDa2000	burrowing	0	0.428571	0.5	0.181818	0.333333	0	0.5	0.466667	0.411765	0.363636	1		E_AlDa2000	burrowing	0	0.341404	0.398305	0.144838	0.265537	0	0.398305	0.371751	0.328016	0.289676	0.79661
E_AlDa2000	11_Protruding_Sediment	0.783229	0.783229	0.783229	0.783229	0.783229	0.783229	0.783229	0.783229	0.783229	0.783229	0		E_AlDa2000	Protruding_Sediment	0.666667	0.571429	0.25	0.363636	0.666667	0.25	0.25	0.4	0.352941	0.272727	0		E_AlDa2000	Protruding_Sediment	0.522153	0.44756	0.195807	0.284811	0.522153	0.195807	0.195807	0.313292	0.276434	0.213608	0
E_AlEc2000	1_S	0.106136	0.106136	0	0.106136	0	0.106136	0.106136	0.106136	0.106136	0.106136	0		E_AlEc2000	1_S	0.333333	0.142857	0	0.181818	0	0.25	0.125	0.133333	0.117647	0.181818	0		E_AlEc2000	1_S	0.0353787	0.0151623	0	0.0192975	0	0.026534	0.013267	0.0141515	0.0124866	0.0192975	0
E_AlEc2000	1_M	0.890547	0.890547	0.890547	0.890547	0.890547	0.890547	0.890547	0.890547	0.890547	0.890547	0.890547		E_AlEc2000	1_M	0.666667	0.571429	0.75	0.545455	0.666667	0.75	0.625	0.4	0.588235	0.545455	0.5		E_AlEc2000	1_M	0.593698	0.508884	0.66791	0.485753	0.593698	0.66791	0.556592	0.356219	0.523851	0.485753	0.445274
E_AlEc2000	1_L	0	0.00331675	0.00331675	0.00331675	0.00331675	0	0.00331675	0.00331675	0.00331675	0.00331675	0.00331675		E_AlEc2000	1_L	0	0.285714	0.25	0.272727	0.333333	0	0.25	0.466667	0.294118	0.272727	0.5		E_AlEc2000	1_L	0	0.000947643	0.000829187	0.000904568	0.00110558	0	0.000829187	0.00154782	0.000975515	0.000904568	0.00165837
E_AlEc2000	2_No_prot.	0.139303	0.139303	0	0.139303	0.139303	0.139303	0.139303	0.139303	0.139303	0.139303	0		E_AlEc2000	2_No_prot.	0.666667	0.285714	0	0.181818	0.333333	0.5	0.125	0.133333	0.176471	0.181818	0		E_AlEc2000	2_No_prot.	0.092869	0.039801	0	0.0253279	0.0464345	0.0696517	0.0174129	0.0185738	0.024583	0.0253279	0
E_AlEc2000	2_Tube	0.0066335	0.0066335	0.0066335	0.0066335	0.0066335	0.0066335	0.0066335	0.0066335	0.0066335	0.0066335	0		E_AlEc2000	2_Tube	0.333333	0.285714	0.25	0.0909091	0.333333	0.25	0.25	0.133333	0.117647	0.0909091	0		E_AlEc2000	2_Tube	0.00221117	0.00189529	0.00165837	0.000603045	0.00221117	0.00165837	0.00165837	0.000884467	0.000780412	0.000603045	0
E_AlEc2000	2_Burrow	0	0.0281924	0.0281924	0	0.0281924	0	0	0.0281924	0.0281924	0.0281924	0		E_AlEc2000	2_Burrow	0	0.142857	0.25	0	0.333333	0	0	0.0666667	0.176471	0.0909091	0		E_AlEc2000	2_Burrow	0	0.00402748	0.00704809	0	0.00939746	0	0	0.00187949	0.00497512	0.00256294	0
E_AlEc2000	2_Case	0	0.00165837	0	0.00165837	0	0	0.00165837	0.00165837	0	0	0		E_AlEc2000	2_Case	0	0.142857	0	0.0909091	0	0	0.125	0.0666667	0	0	0		E_AlEc2000	2_Case	0	0.000236911	0	0.000150761	0	0	0.000207297	0.000110558	0	0	0
E_AlEc2000	2_Soft_shell	0	0.600332	0.600332	0.600332	0.600332	0	0.600332	0.600332	0.600332	0.600332	0.600332		E_AlEc2000	2_Soft_shell	0	0.142857	0.75	0.181818	0.333333	0	0.5	0.266667	0.176471	0.0909091	1		E_AlEc2000	2_Soft_shell	0	0.0857617	0.450249	0.109151	0.200111	0	0.300166	0.160088	0.105941	0.0545756	0.600332
E_AlEc2000	2_Hard_shell	0.230514	0.230514	0	0.230514	0	0.230514	0.230514	0.230514	0.230514	0.230514	0		E_AlEc2000	2_Hard_shell	0.333333	0.285714	0	0.545455	0	0.5	0.25	0.466667	0.470588	0.636364	0		E_AlEc2000	2_Hard_shell	0.076838	0.0658612	0	0.125735	0	0.115257	0.0576285	0.107573	0.108477	0.146691	0
E_AlEc2000	3_Fragile	0.160862	0.160862	0.160862	0.160862	0.160862	0	0.160862	0.160862	0.160862	0.160862	0		E_AlEc2000	3_Fragile	0.333333	0.428571	0.5	0.181818	0.333333	0	0.125	0.2	0.176471	0.0909091	0		E_AlEc2000	3_Fragile	0.0536208	0.068941	0.0804312	0.0292477	0.0536208	0	0.0201078	0.0321725	0.0283875	0.0146239	0
E_AlEc2000	3_Intermediate	0.608624	0.608624	0.608624	0.608624	0.608624	0.608624	0.608624	0.608624	0.608624	0.608624	0.608624		E_AlEc2000	3_Intermediate	0.333333	0.285714	0.5	0.272727	0.666667	0.5	0.5	0.266667	0.352941	0.272727	0.5		E_AlEc2000	3_Intermediate	0.202875	0.173892	0.304312	0.165988	0.405749	0.304312	0.304312	0.1623	0.214808	0.165988	0.304312
E_AlEc2000	3_Robust	0.230514	0.230514	0	0.230514	0	0.230514	0.230514	0.230514	0.230514	0.230514	0.230514		E_AlEc2000	3_Robust	0.333333	0.285714	0	0.545455	0	0.5	0.375	0.533333	0.470588	0.636364	0.5		E_AlEc2000	3_Robust	0.076838	0.0658612	0	0.125735	0	0.115257	0.0864428	0.122941	0.108477	0.146691	0.115257
E_AlEc2000	5_Inf_deep	0.0110558	0.0110558	0.0110558	0.0110558	0.0110558	0.0110558	0.0110558	0.0110558	0.0110558	0.0110558	0		E_AlEc2000	5_Inf_deep	0.333333	0.285714	0.25	0.0909091	0.666667	0.25	0.125	0.2	0.235294	0.181818	0		E_AlEc2000	5_Inf_deep	0.00368528	0.00315881	0.00276396	0.00100508	0.00737055	0.00276396	0.00138198	0.00221117	0.00260137	0.00201015	0
E_AlEc2000	5_Inf_middle	0.133223	0.133223	0.133223	0.133223	0.133223	0.133223	0.133223	0.133223	0.133223	0.133223	0		E_AlEc2000	5_Inf_middle	0.333333	0.428571	0.25	0.363636	0.666667	0.25	0.25	0.333333	0.294118	0.272727	0		E_AlEc2000	5_Inf_middle	0.0444076	0.0570955	0.0333057	0.0484446	0.0888152	0.0333057	0.0333057	0.0444076	0.0391832	0.0363335	0
E_AlEc2000	5_Inf_top	0.789939	0.789939	0.789939	0.789939	0.789939	0.789939	0.789939	0.789939	0.789939	0.789939	0.789939		E_AlEc2000	5_Inf_top	1	0.857143	0.5	0.545455	0.666667	0.25	0.625	0.6	0.588235	0.545455	1		E_AlEc2000	5_Inf_top	0.789939	0.677091	0.39497	0.430876	0.526626	0.197485	0.493712	0.473964	0.46467	0.430876	0.789939
E_AlEc2000	5_Epibenthic	0.119403	0.119403	0.119403	0.119403	0.119403	0.119403	0.119403	0.119403	0.119403	0.119403	0.119403		E_AlEc2000	5_Epibenthic	1	0.571429	0.5	0.818182	0.666667	1	0.625	0.6	0.588235	0.636364	0.5		E_AlEc2000	5_Epibenthic	0.119403	0.0682303	0.0597015	0.0976934	0.079602	0.119403	0.0746269	0.0716418	0.0702371	0.0759837	0.0597015
E_AlEc2000	5_Bent_pelagic_1	0	0	0.00110558	0.00110558	0	0	0	0.00110558	0.00110558	0	0		E_AlEc2000	5_Bent_pelagic	0	0	0.25	0.0909091	0	0	0	0.0666667	0.0588235	0	0		E_AlEc2000	5_Bent_pelagic	0	0	0.000276396	0.000100508	0	0	0	7.37055e-05	6.50343e-05	0	0
E_AlEc2000	9_low	0.238806	0.238806	0	0.238806	0	0	0	0.238806	0.238806	0.238806	0		E_AlEc2000	9_low	0.333333	0.142857	0	0.272727	0	0	0	0.133333	0.176471	0.181818	0		E_AlEc2000	9_low	0.079602	0.0341151	0	0.0651289	0	0	0	0.0318408	0.0421422	0.0434193	0
E_AlEc2000	9_medium	0.140962	0.140962	0	0.140962	0.140962	0.140962	0.140962	0.140962	0.140962	0.140962	0.140962		E_AlEc2000	9_medium	0.666667	0.428571	0	0.363636	0.333333	0.5	0.375	0.466667	0.294118	0.272727	0.5		E_AlEc2000	9_medium	0.0939746	0.0604122	0	0.0512589	0.0469873	0.0704809	0.0528607	0.0657822	0.0414594	0.0384441	0.0704809
E_AlEc2000	9_high	0	0.620232	0.620232	0.620232	0.620232	0.620232	0.620232	0.620232	0.620232	0.620232	0.620232		E_AlEc2000	9_high	0	0.428571	1	0.363636	0.666667	0.5	0.625	0.4	0.529412	0.545455	0.5		E_AlEc2000	9_high	0	0.265814	0.620232	0.225539	0.413488	0.310116	0.387645	0.248093	0.328358	0.338308	0.310116
E_AlEc2000	10_Swimming	0.401327	0.401327	0.401327	0.401327	0.401327	0.401327	0.401327	0.401327	0.401327	0.401327	0.401327		E_AlEc2000	Swimming	0.333333	0.142857	0.75	0.181818	0.666667	0.25	0.5	0.2	0.176471	0.181818	1		E_AlEc2000	Swimming	0.133776	0.0573324	0.300995	0.0729685	0.267551	0.100332	0.200663	0.0802653	0.0708224	0.0729685	0.401327
E_AlEc2000	10_Surface_crawling	0.665008	0.665008	0.665008	0.665008	0.665008	0.665008	0.665008	0.665008	0.665008	0.665008	0.665008		E_AlEc2000	Surface_crawling	1	0.857143	0.75	0.909091	0.666667	1	1	0.8	0.764706	0.818182	1		E_AlEc2000	Surface_crawling	0.665008	0.570007	0.498756	0.604553	0.443339	0.665008	0.665008	0.532007	0.508536	0.544098	0.665008
E_AlEc2000	10_burrowing	0	0.751244	0.751244	0.751244	0.751244	0	0.751244	0.751244	0.751244	0.751244	0.751244		E_AlEc2000	burrowing	0	0.428571	0.5	0.181818	0.333333	0	0.5	0.466667	0.411765	0.363636	1		E_AlEc2000	burrowing	0	0.321962	0.375622	0.13659	0.250415	0	0.375622	0.35058	0.309336	0.27318	0.751244
E_AlEc2000	11_Protruding_Sediment	0.28524	0.28524	0.28524	0.28524	0.28524	0.28524	0.28524	0.28524	0.28524	0.28524	0		E_AlEc2000	Protruding_Sediment	0.666667	0.571429	0.25	0.363636	0.666667	0.25	0.25	0.4	0.352941	0.272727	0		E_AlEc2000	Protruding_Sediment	0.19016	0.162995	0.0713101	0.103724	0.19016	0.0713101	0.0713101	0.114096	0.100673	0.0777929	0
E_AlJa2000	1_S	0.100394	0.100394	0	0.100394	0	0.100394	0.100394	0.100394	0.100394	0.100394	0		E_AlJa2000	1_S	0.333333	0.142857	0	0.181818	0	0.25	0.125	0.133333	0.117647	0.181818	0		E_AlJa2000	1_S	0.0334646	0.014342	0	0.0182534	0	0.0250984	0.0125492	0.0133858	0.011811	0.0182534	0
E_AlJa2000	1_M	0.885827	0.885827	0.885827	0.885827	0.885827	0.885827	0.885827	0.885827	0.885827	0.885827	0.885827		E_AlJa2000	1_M	0.666667	0.571429	0.75	0.545455	0.666667	0.75	0.625	0.4	0.588235	0.545455	0.5		E_AlJa2000	1_M	0.590551	0.506187	0.66437	0.483178	0.590551	0.66437	0.553642	0.354331	0.521075	0.483178	0.442913
E_AlJa2000	1_L	0	0.0137795	0.0137795	0.0137795	0.0137795	0	0.0137795	0.0137795	0.0137795	0.0137795	0.0137795		E_AlJa2000	1_L	0	0.285714	0.25	0.272727	0.333333	0	0.25	0.466667	0.294118	0.272727	0.5		E_AlJa2000	1_L	0	0.00393701	0.00344488	0.00375805	0.00459318	0	0.00344488	0.00643045	0.0040528	0.00375805	0.00688976
E_AlJa2000	2_No_prot.	0.0846457	0.0846457	0	0.0846457	0.0846457	0.0846457	0.0846457	0.0846457	0.0846457	0.0846457	0		E_AlJa2000	2_No_prot.	0.666667	0.285714	0	0.181818	0.333333	0.5	0.125	0.133333	0.176471	0.181818	0		E_AlJa2000	2_No_prot.	0.0564304	0.0241845	0	0.0153901	0.0282152	0.0423228	0.0105807	0.0112861	0.0149375	0.0153901	0
E_AlJa2000	2_Tube	0.133858	0.133858	0.133858	0.133858	0.133858	0.133858	0.133858	0.133858	0.133858	0.133858	0		E_AlJa2000	2_Tube	0.333333	0.285714	0.25	0.0909091	0.333333	0.25	0.25	0.133333	0.117647	0.0909091	0		E_AlJa2000	2_Tube	0.0446194	0.0382452	0.0334646	0.0121689	0.0446194	0.0334646	0.0334646	0.0178478	0.015748	0.0121689	0
E_AlJa2000	2_Burrow	0	0.011811	0.011811	0	0.011811	0	0	0.011811	0.011811	0.011811	0		E_AlJa2000	2_Burrow	0	0.142857	0.25	0	0.333333	0	0	0.0666667	0.176471	0.0909091	0		E_AlJa2000	2_Burrow	0	0.00168729	0.00295276	0	0.00393701	0	0	0.000787402	0.0020843	0.00107373	0
E_AlJa2000	2_Case	0	0	0	0	0	0	0	0	0	0	0		E_AlJa2000	2_Case	0	0.142857	0	0.0909091	0	0	0.125	0.0666667	0	0	0		E_AlJa2000	2_Case	0	0	0	0	0	0	0	0	0	0	0
E_AlJa2000	2_Soft_shell	0	0.0826772	0.0826772	0.0826772	0.0826772	0	0.0826772	0.0826772	0.0826772	0.0826772	0.0826772		E_AlJa2000	2_Soft_shell	0	0.142857	0.75	0.181818	0.333333	0	0.5	0.266667	0.176471	0.0909091	1		E_AlJa2000	2_Soft_shell	0	0.011811	0.0620079	0.0150322	0.0275591	0	0.0413386	0.0220472	0.0145901	0.00751611	0.0826772
E_AlJa2000	2_Hard_shell	0.820866	0.820866	0	0.820866	0	0.820866	0.820866	0.820866	0.820866	0.820866	0		E_AlJa2000	2_Hard_shell	0.333333	0.285714	0	0.545455	0	0.5	0.25	0.466667	0.470588	0.636364	0		E_AlJa2000	2_Hard_shell	0.273622	0.234533	0	0.447745	0	0.410433	0.205217	0.383071	0.38629	0.522369	0
E_AlJa2000	3_Fragile	0.011811	0.011811	0.011811	0.011811	0.011811	0	0.011811	0.011811	0.011811	0.011811	0		E_AlJa2000	3_Fragile	0.333333	0.428571	0.5	0.181818	0.333333	0	0.125	0.2	0.176471	0.0909091	0		E_AlJa2000	3_Fragile	0.00393701	0.00506187	0.00590551	0.00214746	0.00393701	0	0.00147638	0.0023622	0.0020843	0.00107373	0
E_AlJa2000	3_Intermediate	0.167323	0.167323	0.167323	0.167323	0.167323	0.167323	0.167323	0.167323	0.167323	0.167323	0.167323		E_AlJa2000	3_Intermediate	0.333333	0.285714	0.5	0.272727	0.666667	0.5	0.5	0.266667	0.352941	0.272727	0.5		E_AlJa2000	3_Intermediate	0.0557743	0.0478065	0.0836614	0.0456335	0.111549	0.0836614	0.0836614	0.0446194	0.0590551	0.0456335	0.0836614
E_AlJa2000	3_Robust	0.820866	0.820866	0	0.820866	0	0.820866	0.820866	0.820866	0.820866	0.820866	0.820866		E_AlJa2000	3_Robust	0.333333	0.285714	0	0.545455	0	0.5	0.375	0.533333	0.470588	0.636364	0.5		E_AlJa2000	3_Robust	0.273622	0.234533	0	0.447745	0	0.410433	0.307825	0.437795	0.38629	0.522369	0.410433
E_AlJa2000	5_Inf_deep	0.0393701	0.0393701	0.0393701	0.0393701	0.0393701	0.0393701	0.0393701	0.0393701	0.0393701	0.0393701	0		E_AlJa2000	5_Inf_deep	0.333333	0.285714	0.25	0.0909091	0.666667	0.25	0.125	0.2	0.235294	0.181818	0		E_AlJa2000	5_Inf_deep	0.0131234	0.0112486	0.00984252	0.0035791	0.0262467	0.00984252	0.00492126	0.00787402	0.00926355	0.0071582	0
E_AlJa2000	5_Inf_middle	0.720472	0.720472	0.720472	0.720472	0.720472	0.720472	0.720472	0.720472	0.720472	0.720472	0		E_AlJa2000	5_Inf_middle	0.333333	0.428571	0.25	0.363636	0.666667	0.25	0.25	0.333333	0.294118	0.272727	0		E_AlJa2000	5_Inf_middle	0.240157	0.308774	0.180118	0.26199	0.480315	0.180118	0.180118	0.240157	0.211904	0.196492	0
E_AlJa2000	5_Inf_top	0.431102	0.431102	0.431102	0.431102	0.431102	0.431102	0.431102	0.431102	0.431102	0.431102	0.431102		E_AlJa2000	5_Inf_top	1	0.857143	0.5	0.545455	0.666667	0.25	0.625	0.6	0.588235	0.545455	1		E_AlJa2000	5_Inf_top	0.431102	0.369516	0.215551	0.235147	0.287402	0.107776	0.269439	0.258661	0.25359	0.235147	0.431102
E_AlJa2000	5_Epibenthic	0.13189	0.13189	0.13189	0.13189	0.13189	0.13189	0.13189	0.13189	0.13189	0.13189	0.13189		E_AlJa2000	5_Epibenthic	1	0.571429	0.5	0.818182	0.666667	1	0.625	0.6	0.588235	0.636364	0.5		E_AlJa2000	5_Epibenthic	0.13189	0.0753656	0.0659449	0.10791	0.0879265	0.13189	0.0824311	0.0791339	0.0775822	0.0839298	0.0659449
E_AlJa2000	5_Bent_pelagic_1	0	0	0	0	0	0	0	0	0	0	0		E_AlJa2000	5_Bent_pelagic	0	0	0.25	0.0909091	0	0	0	0.0666667	0.0588235	0	0		E_AlJa2000	5_Bent_pelagic	0	0	0	0	0	0	0	0	0	0	0
E_AlJa2000	9_low	0.771654	0.771654	0	0.771654	0	0	0	0.771654	0.771654	0.771654	0		E_AlJa2000	9_low	0.333333	0.142857	0	0.272727	0	0	0	0.133333	0.176471	0.181818	0		E_AlJa2000	9_low	0.257218	0.110236	0	0.210451	0	0	0	0.102887	0.136174	0.140301	0
E_AlJa2000	9_medium	0.0885827	0.0885827	0	0.0885827	0.0885827	0.0885827	0.0885827	0.0885827	0.0885827	0.0885827	0.0885827		E_AlJa2000	9_medium	0.666667	0.428571	0	0.363636	0.333333	0.5	0.375	0.466667	0.294118	0.272727	0.5		E_AlJa2000	9_medium	0.0590551	0.037964	0	0.0322119	0.0295276	0.0442913	0.0332185	0.0413386	0.0260537	0.0241589	0.0442913
E_AlJa2000	9_high	0	0.139764	0.139764	0.139764	0.139764	0.139764	0.139764	0.139764	0.139764	0.139764	0.139764		E_AlJa2000	9_high	0	0.428571	1	0.363636	0.666667	0.5	0.625	0.4	0.529412	0.545455	0.5		E_AlJa2000	9_high	0	0.0598988	0.139764	0.0508232	0.0931759	0.0698819	0.0873524	0.0559055	0.0739926	0.0762348	0.0698819
E_AlJa2000	10_Swimming	0.0485564	0.0485564	0.0485564	0.0485564	0.0485564	0.0485564	0.0485564	0.0485564	0.0485564	0.0485564	0.0485564		E_AlJa2000	Swimming	0.333333	0.142857	0.75	0.181818	0.666667	0.25	0.5	0.2	0.176471	0.181818	1		E_AlJa2000	Swimming	0.0161855	0.00693663	0.0364173	0.00882844	0.032371	0.0121391	0.0242782	0.00971129	0.00856878	0.00882844	0.0485564
E_AlJa2000	10_Surface_crawling	0.228346	0.228346	0.228346	0.228346	0.228346	0.228346	0.228346	0.228346	0.228346	0.228346	0.228346		E_AlJa2000	Surface_crawling	1	0.857143	0.75	0.909091	0.666667	1	1	0.8	0.764706	0.818182	1		E_AlJa2000	Surface_crawling	0.228346	0.195726	0.17126	0.207588	0.152231	0.228346	0.228346	0.182677	0.174618	0.186829	0.228346
E_AlJa2000	10_burrowing	0	0.783465	0.783465	0.783465	0.783465	0	0.783465	0.783465	0.783465	0.783465	0.783465		E_AlJa2000	burrowing	0	0.428571	0.5	0.181818	0.333333	0	0.5	0.466667	0.411765	0.363636	1		E_AlJa2000	burrowing	0	0.335771	0.391732	0.142448	0.261155	0	0.391732	0.365617	0.322603	0.284896	0.783465
E_AlJa2000	11_Protruding_Sediment	0.779528	0.779528	0.779528	0.779528	0.779528	0.779528	0.779528	0.779528	0.779528	0.779528	0		E_AlJa2000	Protruding_Sediment	0.666667	0.571429	0.25	0.363636	0.666667	0.25	0.25	0.4	0.352941	0.272727	0		E_AlJa2000	Protruding_Sediment	0.519685	0.445444	0.194882	0.283465	0.519685	0.194882	0.194882	0.311811	0.275127	0.212598	0
E_AlLu2000	1_S	0	0	0	0	0	0	0	0	0	0	0		E_AlLu2000	1_S	0.333333	0.142857	0	0.181818	0	0.25	0.125	0.133333	0.117647	0.181818	0		E_AlLu2000	1_S	0	0	0	0	0	0	0	0	0	0	0
E_AlLu2000	1_M	0.974522	0.974522	0.974522	0.974522	0.974522	0.974522	0.974522	0.974522	0.974522	0.974522	0.974522		E_AlLu2000	1_M	0.666667	0.571429	0.75	0.545455	0.666667	0.75	0.625	0.4	0.588235	0.545455	0.5		E_AlLu2000	1_M	0.649682	0.55687	0.730892	0.531558	0.649682	0.730892	0.609076	0.389809	0.573248	0.531558	0.487261
E_AlLu2000	1_L	0	0.0254777	0.0254777	0.0254777	0.0254777	0	0.0254777	0.0254777	0.0254777	0.0254777	0.0254777		E_AlLu2000	1_L	0	0.285714	0.25	0.272727	0.333333	0	0.25	0.466667	0.294118	0.272727	0.5		E_AlLu2000	1_L	0	0.00727934	0.00636943	0.00694847	0.00849257	0	0.00636943	0.0118896	0.00749344	0.00694847	0.0127389
E_AlLu2000	2_No_prot.	0.00636943	0.00636943	0	0.00636943	0.00636943	0.00636943	0.00636943	0.00636943	0.00636943	0.00636943	0		E_AlLu2000	2_No_prot.	0.666667	0.285714	0	0.181818	0.333333	0.5	0.125	0.133333	0.176471	0.181818	0		E_AlLu2000	2_No_prot.	0.00424628	0.00181984	0	0.00115808	0.00212314	0.00318471	0.000796178	0.000849257	0.00112402	0.00115808	0
E_AlLu2000	2_Tube	0.00636943	0.00636943	0.00636943	0.00636943	0.00636943	0.00636943	0.00636943	0.00636943	0.00636943	0.00636943	0		E_AlLu2000	2_Tube	0.333333	0.285714	0.25	0.0909091	0.333333	0.25	0.25	0.133333	0.117647	0.0909091	0		E_AlLu2000	2_Tube	0.00212314	0.00181984	0.00159236	0.000579039	0.00212314	0.00159236	0.00159236	0.000849257	0.000749344	0.000579039	0
E_AlLu2000	2_Burrow	0	0.0127389	0.0127389	0	0.0127389	0	0	0.0127389	0.0127389	0.0127389	0		E_AlLu2000	2_Burrow	0	0.142857	0.25	0	0.333333	0	0	0.0666667	0.176471	0.0909091	0		E_AlLu2000	2_Burrow	0	0.00181984	0.00318471	0	0.00424628	0	0	0.000849257	0.00224803	0.00115808	0
E_AlLu2000	2_Case	0	0	0	0	0	0	0	0	0	0	0		E_AlLu2000	2_Case	0	0.142857	0	0.0909091	0	0	0.125	0.0666667	0	0	0		E_AlLu2000	2_Case	0	0	0	0	0	0	0	0	0	0	0
E_AlLu2000	2_Soft_shell	0	0.904459	0.904459	0.904459	0.904459	0	0.904459	0.904459	0.904459	0.904459	0.904459		E_AlLu2000	2_Soft_shell	0	0.142857	0.75	0.181818	0.333333	0	0.5	0.266667	0.176471	0.0909091	1		E_AlLu2000	2_Soft_shell	0	0.129208	0.678344	0.164447	0.301486	0	0.452229	0.241189	0.15961	0.0822235	0.904459
E_AlLu2000	2_Hard_shell	0.0764331	0.0764331	0	0.0764331	0	0.0764331	0.0764331	0.0764331	0.0764331	0.0764331	0		E_AlLu2000	2_Hard_shell	0.333333	0.285714	0	0.545455	0	0.5	0.25	0.466667	0.470588	0.636364	0		E_AlLu2000	2_Hard_shell	0.0254777	0.021838	0	0.0416908	0	0.0382166	0.0191083	0.0356688	0.0359685	0.0486393	0
E_AlLu2000	3_Fragile	0.0127389	0.0127389	0.0127389	0.0127389	0.0127389	0	0.0127389	0.0127389	0.0127389	0.0127389	0		E_AlLu2000	3_Fragile	0.333333	0.428571	0.5	0.181818	0.333333	0	0.125	0.2	0.176471	0.0909091	0		E_AlLu2000	3_Fragile	0.00424628	0.00545951	0.00636943	0.00231616	0.00424628	0	0.00159236	0.00254777	0.00224803	0.00115808	0
E_AlLu2000	3_Intermediate	0.898089	0.898089	0.898089	0.898089	0.898089	0.898089	0.898089	0.898089	0.898089	0.898089	0.898089		E_AlLu2000	3_Intermediate	0.333333	0.285714	0.5	0.272727	0.666667	0.5	0.5	0.266667	0.352941	0.272727	0.5		E_AlLu2000	3_Intermediate	0.299363	0.256597	0.449045	0.244933	0.598726	0.449045	0.449045	0.23949	0.316973	0.244933	0.449045
E_AlLu2000	3_Robust	0.089172	0.089172	0	0.089172	0	0.089172	0.089172	0.089172	0.089172	0.089172	0.089172		E_AlLu2000	3_Robust	0.333333	0.285714	0	0.545455	0	0.5	0.375	0.533333	0.470588	0.636364	0.5		E_AlLu2000	3_Robust	0.029724	0.0254777	0	0.0486393	0	0.044586	0.0334395	0.0475584	0.0419633	0.0567458	0.044586
E_AlLu2000	5_Inf_deep	0.014862	0.014862	0.014862	0.014862	0.014862	0.014862	0.014862	0.014862	0.014862	0.014862	0		E_AlLu2000	5_Inf_deep	0.333333	0.285714	0.25	0.0909091	0.666667	0.25	0.125	0.2	0.235294	0.181818	0		E_AlLu2000	5_Inf_deep	0.004954	0.00424628	0.0037155	0.00135109	0.009908	0.0037155	0.00185775	0.0029724	0.00349694	0.00270218	0
E_AlLu2000	5_Inf_middle	0.0870488	0.0870488	0.0870488	0.0870488	0.0870488	0.0870488	0.0870488	0.0870488	0.0870488	0.0870488	0		E_AlLu2000	5_Inf_middle	0.333333	0.428571	0.25	0.363636	0.666667	0.25	0.25	0.333333	0.294118	0.272727	0		E_AlLu2000	5_Inf_middle	0.0290163	0.0373066	0.0217622	0.0316541	0.0580326	0.0217622	0.0217622	0.0290163	0.0256026	0.0237406	0
E_AlLu2000	5_Inf_top	0.936306	0.936306	0.936306	0.936306	0.936306	0.936306	0.936306	0.936306	0.936306	0.936306	0.936306		E_AlLu2000	5_Inf_top	1	0.857143	0.5	0.545455	0.666667	0.25	0.625	0.6	0.588235	0.545455	1		E_AlLu2000	5_Inf_top	0.936306	0.802548	0.468153	0.510712	0.624204	0.234076	0.585191	0.561783	0.550768	0.510712	0.936306
E_AlLu2000	5_Epibenthic	0.00636943	0.00636943	0.00636943	0.00636943	0.00636943	0.00636943	0.00636943	0.00636943	0.00636943	0.00636943	0.00636943		E_AlLu2000	5_Epibenthic	1	0.571429	0.5	0.818182	0.666667	1	0.625	0.6	0.588235	0.636364	0.5		E_AlLu2000	5_Epibenthic	0.00636943	0.00363967	0.00318471	0.00521135	0.00424628	0.00636943	0.00398089	0.00382166	0.00374672	0.00405327	0.00318471
E_AlLu2000	5_Bent_pelagic_1	0	0	0	0	0	0	0	0	0	0	0		E_AlLu2000	5_Bent_pelagic	0	0	0.25	0.0909091	0	0	0	0.0666667	0.0588235	0	0		E_AlLu2000	5_Bent_pelagic	0	0	0	0	0	0	0	0	0	0	0
E_AlLu2000	9_low	0.0764331	0.0764331	0	0.0764331	0	0	0	0.0764331	0.0764331	0.0764331	0		E_AlLu2000	9_low	0.333333	0.142857	0	0.272727	0	0	0	0.133333	0.176471	0.181818	0		E_AlLu2000	9_low	0.0254777	0.010919	0	0.0208454	0	0	0	0.0101911	0.0134882	0.0138969	0
E_AlLu2000	9_medium	0.0191083	0.0191083	0	0.0191083	0.0191083	0.0191083	0.0191083	0.0191083	0.0191083	0.0191083	0.0191083		E_AlLu2000	9_medium	0.666667	0.428571	0	0.363636	0.333333	0.5	0.375	0.466667	0.294118	0.272727	0.5		E_AlLu2000	9_medium	0.0127389	0.00818926	0	0.00694847	0.00636943	0.00955414	0.00716561	0.0089172	0.00562008	0.00521135	0.00955414
E_AlLu2000	9_high	0	0.904459	0.904459	0.904459	0.904459	0.904459	0.904459	0.904459	0.904459	0.904459	0.904459		E_AlLu2000	9_high	0	0.428571	1	0.363636	0.666667	0.5	0.625	0.4	0.529412	0.545455	0.5		E_AlLu2000	9_high	0	0.387625	0.904459	0.328894	0.602972	0.452229	0.565287	0.361783	0.478831	0.493341	0.452229
E_AlLu2000	10_Swimming	0.600849	0.600849	0.600849	0.600849	0.600849	0.600849	0.600849	0.600849	0.600849	0.600849	0.600849		E_AlLu2000	Swimming	0.333333	0.142857	0.75	0.181818	0.666667	0.25	0.5	0.2	0.176471	0.181818	1		E_AlLu2000	Swimming	0.200283	0.0858356	0.450637	0.109245	0.400566	0.150212	0.300425	0.12017	0.106032	0.109245	0.600849
E_AlLu2000	10_Surface_crawling	0.607219	0.607219	0.607219	0.607219	0.607219	0.607219	0.607219	0.607219	0.607219	0.607219	0.607219		E_AlLu2000	Surface_crawling	1	0.857143	0.75	0.909091	0.666667	1	1	0.8	0.764706	0.818182	1		E_AlLu2000	Surface_crawling	0.607219	0.520473	0.455414	0.552017	0.404812	0.607219	0.607219	0.485775	0.464344	0.496815	0.607219
E_AlLu2000	10_burrowing	0	0.989384	0.989384	0.989384	0.989384	0	0.989384	0.989384	0.989384	0.989384	0.989384		E_AlLu2000	burrowing	0	0.428571	0.5	0.181818	0.333333	0	0.5	0.466667	0.411765	0.363636	1		E_AlLu2000	burrowing	0	0.424022	0.494692	0.179888	0.329795	0	0.494692	0.461713	0.407394	0.359776	0.989384
E_AlLu2000	11_Protruding_Sediment	0.0955414	0.0955414	0.0955414	0.0955414	0.0955414	0.0955414	0.0955414	0.0955414	0.0955414	0.0955414	0		E_AlLu2000	Protruding_Sediment	0.666667	0.571429	0.25	0.363636	0.666667	0.25	0.25	0.4	0.352941	0.272727	0		E_AlLu2000	Protruding_Sediment	0.0636943	0.0545951	0.0238854	0.0347423	0.0636943	0.0238854	0.0238854	0.0382166	0.0337205	0.0260567	0
E_AlVa2000	1_S	0.2466	0.2466	0	0.2466	0	0.2466	0.2466	0.2466	0.2466	0.2466	0		E_AlVa2000	1_S	0.333333	0.142857	0	0.181818	0	0.25	0.125	0.133333	0.117647	0.181818	0		E_AlVa2000	1_S	0.0822001	0.0352286	0	0.0448364	0	0.06165	0.030825	0.03288	0.0290118	0.0448364	0
E_AlVa2000	1_M	0.31641	0.31641	0.31641	0.31641	0.31641	0.31641	0.31641	0.31641	0.31641	0.31641	0.31641		E_AlVa2000	1_M	0.666667	0.571429	0.75	0.545455	0.666667	0.75	0.625	0.4	0.588235	0.545455	0.5		E_AlVa2000	1_M	0.21094	0.180806	0.237307	0.172587	0.21094	0.237307	0.197756	0.126564	0.186123	0.172587	0.158205
E_AlVa2000	1_L	0	0.43699	0.43699	0.43699	0.43699	0	0.43699	0.43699	0.43699	0.43699	0.43699		E_AlVa2000	1_L	0	0.285714	0.25	0.272727	0.333333	0	0.25	0.466667	0.294118	0.272727	0.5		E_AlVa2000	1_L	0	0.124854	0.109248	0.119179	0.145663	0	0.109248	0.203929	0.128526	0.119179	0.218495
E_AlVa2000	2_No_prot.	0.0507706	0.0507706	0	0.0507706	0.0507706	0.0507706	0.0507706	0.0507706	0.0507706	0.0507706	0		E_AlVa2000	2_No_prot.	0.666667	0.285714	0	0.181818	0.333333	0.5	0.125	0.133333	0.176471	0.181818	0		E_AlVa2000	2_No_prot.	0.0338471	0.0145059	0	0.00923102	0.0169235	0.0253853	0.00634633	0.00676942	0.00895952	0.00923102	0
E_AlVa2000	2_Tube	0.0262919	0.0262919	0.0262919	0.0262919	0.0262919	0.0262919	0.0262919	0.0262919	0.0262919	0.0262919	0		E_AlVa2000	2_Tube	0.333333	0.285714	0.25	0.0909091	0.333333	0.25	0.25	0.133333	0.117647	0.0909091	0		E_AlVa2000	2_Tube	0.00876398	0.00751198	0.00657298	0.00239018	0.00876398	0.00657298	0.00657298	0.00350559	0.00309317	0.00239018	0
E_AlVa2000	2_Burrow	0	0.0271985	0.0271985	0	0.0271985	0	0	0.0271985	0.0271985	0.0271985	0		E_AlVa2000	2_Burrow	0	0.142857	0.25	0	0.333333	0	0	0.0666667	0.176471	0.0909091	0		E_AlVa2000	2_Burrow	0	0.00388551	0.00679964	0	0.00906618	0	0	0.00181324	0.00479974	0.0024726	0
E_AlVa2000	2_Case	0	0	0	0	0	0	0	0	0	0	0		E_AlVa2000	2_Case	0	0.142857	0	0.0909091	0	0	0.125	0.0666667	0	0	0		E_AlVa2000	2_Case	0	0	0	0	0	0	0	0	0	0	0
E_AlVa2000	2_Soft_shell	0	0.030825	0.030825	0.030825	0.030825	0	0.030825	0.030825	0.030825	0.030825	0.030825		E_AlVa2000	2_Soft_shell	0	0.142857	0.75	0.181818	0.333333	0	0.5	0.266667	0.176471	0.0909091	1		E_AlVa2000	2_Soft_shell	0	0.00440357	0.0231188	0.00560455	0.010275	0	0.0154125	0.00822001	0.00543971	0.00280227	0.030825
E_AlVa2000	2_Hard_shell	0.891206	0.891206	0	0.891206	0	0.891206	0.891206	0.891206	0.891206	0.891206	0		E_AlVa2000	2_Hard_shell	0.333333	0.285714	0	0.545455	0	0.5	0.25	0.466667	0.470588	0.636364	0		E_AlVa2000	2_Hard_shell	0.297069	0.25463	0	0.486112	0	0.445603	0.222801	0.415896	0.419391	0.567131	0
E_AlVa2000	3_Fragile	0.0480508	0.0480508	0.0480508	0.0480508	0.0480508	0	0.0480508	0.0480508	0.0480508	0.0480508	0		E_AlVa2000	3_Fragile	0.333333	0.428571	0.5	0.181818	0.333333	0	0.125	0.2	0.176471	0.0909091	0		E_AlVa2000	3_Fragile	0.0160169	0.0205932	0.0240254	0.0087365	0.0160169	0	0.00600635	0.00961015	0.00847955	0.00436825	0
E_AlVa2000	3_Intermediate	0.0580236	0.0580236	0.0580236	0.0580236	0.0580236	0.0580236	0.0580236	0.0580236	0.0580236	0.0580236	0.0580236		E_AlVa2000	3_Intermediate	0.333333	0.285714	0.5	0.272727	0.666667	0.5	0.5	0.266667	0.352941	0.272727	0.5		E_AlVa2000	3_Intermediate	0.0193412	0.0165782	0.0290118	0.0158246	0.0386824	0.0290118	0.0290118	0.015473	0.0204789	0.0158246	0.0290118
E_AlVa2000	3_Robust	0.893926	0.893926	0	0.893926	0	0.893926	0.893926	0.893926	0.893926	0.893926	0.893926		E_AlVa2000	3_Robust	0.333333	0.285714	0	0.545455	0	0.5	0.375	0.533333	0.470588	0.636364	0.5		E_AlVa2000	3_Robust	0.297975	0.255407	0	0.487596	0	0.446963	0.335222	0.47676	0.420671	0.568862	0.446963
E_AlVa2000	5_Inf_deep	0.0359625	0.0359625	0.0359625	0.0359625	0.0359625	0.0359625	0.0359625	0.0359625	0.0359625	0.0359625	0		E_AlVa2000	5_Inf_deep	0.333333	0.285714	0.25	0.0909091	0.666667	0.25	0.125	0.2	0.235294	0.181818	0		E_AlVa2000	5_Inf_deep	0.0119875	0.010275	0.00899063	0.00326932	0.023975	0.00899063	0.00449532	0.00719251	0.00846177	0.00653864	0
E_AlVa2000	5_Inf_middle	0.268057	0.268057	0.268057	0.268057	0.268057	0.268057	0.268057	0.268057	0.268057	0.268057	0		E_AlVa2000	5_Inf_middle	0.333333	0.428571	0.25	0.363636	0.666667	0.25	0.25	0.333333	0.294118	0.272727	0		E_AlVa2000	5_Inf_middle	0.0893523	0.114881	0.0670142	0.0974752	0.178705	0.0670142	0.0670142	0.0893523	0.0788402	0.0731064	0
E_AlVa2000	5_Inf_top	0.187368	0.187368	0.187368	0.187368	0.187368	0.187368	0.187368	0.187368	0.187368	0.187368	0.187368		E_AlVa2000	5_Inf_top	1	0.857143	0.5	0.545455	0.666667	0.25	0.625	0.6	0.588235	0.545455	1		E_AlVa2000	5_Inf_top	0.187368	0.160601	0.0936839	0.102201	0.124912	0.0468419	0.117105	0.112421	0.110216	0.102201	0.187368
E_AlVa2000	5_Epibenthic	0.640073	0.640073	0.640073	0.640073	0.640073	0.640073	0.640073	0.640073	0.640073	0.640073	0.640073		E_AlVa2000	5_Epibenthic	1	0.571429	0.5	0.818182	0.666667	1	0.625	0.6	0.588235	0.636364	0.5		E_AlVa2000	5_Epibenthic	0.640073	0.365756	0.320036	0.523696	0.426715	0.640073	0.400045	0.384044	0.376513	0.407319	0.320036
E_AlVa2000	5_Bent_pelagic_1	0	0	0.00302206	0.00302206	0	0	0	0.00302206	0.00302206	0	0		E_AlVa2000	5_Bent_pelagic	0	0	0.25	0.0909091	0	0	0	0.0666667	0.0588235	0	0		E_AlVa2000	5_Bent_pelagic	0	0	0.000755515	0.000274733	0	0	0	0.000201471	0.000177768	0	0
E_AlVa2000	9_low	0.355394	0.355394	0	0.355394	0	0	0	0.355394	0.355394	0.355394	0		E_AlVa2000	9_low	0.333333	0.142857	0	0.272727	0	0	0	0.133333	0.176471	0.181818	0		E_AlVa2000	9_low	0.118465	0.0507706	0	0.0969257	0	0	0	0.0473859	0.0627167	0.0646172	0
E_AlVa2000	9_medium	0.0607434	0.0607434	0	0.0607434	0.0607434	0.0607434	0.0607434	0.0607434	0.0607434	0.0607434	0.0607434		E_AlVa2000	9_medium	0.666667	0.428571	0	0.363636	0.333333	0.5	0.375	0.466667	0.294118	0.272727	0.5		E_AlVa2000	9_medium	0.0404956	0.0260329	0	0.0220885	0.0202478	0.0303717	0.0227788	0.0283469	0.0178657	0.0165664	0.0303717
E_AlVa2000	9_high	0	0.583862	0.583862	0.583862	0.583862	0.583862	0.583862	0.583862	0.583862	0.583862	0.583862		E_AlVa2000	9_high	0	0.428571	1	0.363636	0.666667	0.5	0.625	0.4	0.529412	0.545455	0.5		E_AlVa2000	9_high	0	0.250227	0.583862	0.212314	0.389241	0.291931	0.364914	0.233545	0.309104	0.31847	0.291931
E_AlVa2000	10_Swimming	0.0229677	0.0229677	0.0229677	0.0229677	0.0229677	0.0229677	0.0229677	0.0229677	0.0229677	0.0229677	0.0229677		E_AlVa2000	Swimming	0.333333	0.142857	0.75	0.181818	0.666667	0.25	0.5	0.2	0.176471	0.181818	1		E_AlVa2000	Swimming	0.00765589	0.00328109	0.0172257	0.00417594	0.0153118	0.00574192	0.0114838	0.00459353	0.00405312	0.00417594	0.0229677
E_AlVa2000	10_Surface_crawling	0.710789	0.710789	0.710789	0.710789	0.710789	0.710789	0.710789	0.710789	0.710789	0.710789	0.710789		E_AlVa2000	Surface_crawling	1	0.857143	0.75	0.909091	0.666667	1	1	0.8	0.764706	0.818182	1		E_AlVa2000	Surface_crawling	0.710789	0.609248	0.533092	0.646172	0.473859	0.710789	0.710789	0.568631	0.543544	0.581554	0.710789
E_AlVa2000	10_burrowing	0	0.285585	0.285585	0.285585	0.285585	0	0.285585	0.285585	0.285585	0.285585	0.285585		E_AlVa2000	burrowing	0	0.428571	0.5	0.181818	0.333333	0	0.5	0.466667	0.411765	0.363636	1		E_AlVa2000	burrowing	0	0.122393	0.142792	0.0519245	0.0951949	0	0.142792	0.133273	0.117594	0.103849	0.285585
E_AlVa2000	11_Protruding_Sediment	0.315503	0.315503	0.315503	0.315503	0.315503	0.315503	0.315503	0.315503	0.315503	0.315503	0		E_AlVa2000	Protruding_Sediment	0.666667	0.571429	0.25	0.363636	0.666667	0.25	0.25	0.4	0.352941	0.272727	0		E_AlVa2000	Protruding_Sediment	0.210335	0.180288	0.0788758	0.114728	0.210335	0.0788758	0.0788758	0.126201	0.111354	0.0860463	0
E_Gumh2000	1_S	0	0	0	0	0	0	0	0	0	0	0		E_Gumh2000	1_S	0.333333	0.142857	0	0.181818	0	0.25	0.125	0.133333	0.117647	0.181818	0		E_Gumh2000	1_S	0	0	0	0	0	0	0	0	0	0	0
E_Gumh2000	1_M	0.984277	0.984277	0.984277	0.984277	0.984277	0.984277	0.984277	0.984277	0.984277	0.984277	0.984277		E_Gumh2000	1_M	0.666667	0.571429	0.75	0.545455	0.666667	0.75	0.625	0.4	0.588235	0.545455	0.5		E_Gumh2000	1_M	0.656184	0.562444	0.738208	0.536878	0.656184	0.738208	0.615173	0.393711	0.578986	0.536878	0.492138
E_Gumh2000	1_L	0	0.0157233	0.0157233	0.0157233	0.0157233	0	0.0157233	0.0157233	0.0157233	0.0157233	0.0157233		E_Gumh2000	1_L	0	0.285714	0.25	0.272727	0.333333	0	0.25	0.466667	0.294118	0.272727	0.5		E_Gumh2000	1_L	0	0.00449236	0.00393082	0.00428816	0.00524109	0	0.00393082	0.00733753	0.00462449	0.00428816	0.00786164
E_Gumh2000	2_No_prot.	0.333333	0.333333	0	0.333333	0.333333	0.333333	0.333333	0.333333	0.333333	0.333333	0		E_Gumh2000	2_No_prot.	0.666667	0.285714	0	0.181818	0.333333	0.5	0.125	0.133333	0.176471	0.181818	0		E_Gumh2000	2_No_prot.	0.222222	0.0952381	0	0.0606061	0.111111	0.166667	0.0416667	0.0444444	0.0588235	0.0606061	0
E_Gumh2000	2_Tube	0.339623	0.339623	0.339623	0.339623	0.339623	0.339623	0.339623	0.339623	0.339623	0.339623	0		E_Gumh2000	2_Tube	0.333333	0.285714	0.25	0.0909091	0.333333	0.25	0.25	0.133333	0.117647	0.0909091	0		E_Gumh2000	2_Tube	0.113208	0.097035	0.0849057	0.0308748	0.113208	0.0849057	0.0849057	0.045283	0.0399556	0.0308748	0
E_Gumh2000	2_Burrow	0	0.0125786	0.0125786	0	0.0125786	0	0	0.0125786	0.0125786	0.0125786	0		E_Gumh2000	2_Burrow	0	0.142857	0.25	0	0.333333	0	0	0.0666667	0.176471	0.0909091	0		E_Gumh2000	2_Burrow	0	0.00179695	0.00314465	0	0.00419287	0	0	0.000838574	0.00221976	0.00114351	0
E_Gumh2000	2_Case	0	0	0	0	0	0	0	0	0	0	0		E_Gumh2000	2_Case	0	0.142857	0	0.0909091	0	0	0.125	0.0666667	0	0	0		E_Gumh2000	2_Case	0	0	0	0	0	0	0	0	0	0	0
E_Gumh2000	2_Soft_shell	0	0.238994	0.238994	0.238994	0.238994	0	0.238994	0.238994	0.238994	0.238994	0.238994		E_Gumh2000	2_Soft_shell	0	0.142857	0.75	0.181818	0.333333	0	0.5	0.266667	0.176471	0.0909091	1		E_Gumh2000	2_Soft_shell	0	0.034142	0.179245	0.0434534	0.0796646	0	0.119497	0.0637317	0.0421754	0.0217267	0.238994
E_Gumh2000	2_Hard_shell	0.415094	0.415094	0	0.415094	0	0.415094	0.415094	0.415094	0.415094	0.415094	0		E_Gumh2000	2_Hard_shell	0.333333	0.285714	0	0.545455	0	0.5	0.25	0.466667	0.470588	0.636364	0		E_Gumh2000	2_Hard_shell	0.138365	0.118598	0	0.226415	0	0.207547	0.103774	0.193711	0.195339	0.264151	0
E_Gumh2000	3_Fragile	0.00943396	0.00943396	0.00943396	0.00943396	0.00943396	0	0.00943396	0.00943396	0.00943396	0.00943396	0		E_Gumh2000	3_Fragile	0.333333	0.428571	0.5	0.181818	0.333333	0	0.125	0.2	0.176471	0.0909091	0		E_Gumh2000	3_Fragile	0.00314465	0.00404313	0.00471698	0.00171527	0.00314465	0	0.00117925	0.00188679	0.00166482	0.000857633	0
E_Gumh2000	3_Intermediate	0.569182	0.569182	0.569182	0.569182	0.569182	0.569182	0.569182	0.569182	0.569182	0.569182	0.569182		E_Gumh2000	3_Intermediate	0.333333	0.285714	0.5	0.272727	0.666667	0.5	0.5	0.266667	0.352941	0.272727	0.5		E_Gumh2000	3_Intermediate	0.189727	0.162624	0.284591	0.155232	0.379455	0.284591	0.284591	0.151782	0.200888	0.155232	0.284591
E_Gumh2000	3_Robust	0.421384	0.421384	0	0.421384	0	0.421384	0.421384	0.421384	0.421384	0.421384	0.421384		E_Gumh2000	3_Robust	0.333333	0.285714	0	0.545455	0	0.5	0.375	0.533333	0.470588	0.636364	0.5		E_Gumh2000	3_Robust	0.140461	0.120395	0	0.229846	0	0.210692	0.158019	0.224738	0.198298	0.268153	0.210692
E_Gumh2000	5_Inf_deep	0.12369	0.12369	0.12369	0.12369	0.12369	0.12369	0.12369	0.12369	0.12369	0.12369	0		E_Gumh2000	5_Inf_deep	0.333333	0.285714	0.25	0.0909091	0.666667	0.25	0.125	0.2	0.235294	0.181818	0		E_Gumh2000	5_Inf_deep	0.0412299	0.0353399	0.0309224	0.0112445	0.0824598	0.0309224	0.0154612	0.0247379	0.0291035	0.022489	0
E_Gumh2000	5_Inf_middle	0.534591	0.534591	0.534591	0.534591	0.534591	0.534591	0.534591	0.534591	0.534591	0.534591	0		E_Gumh2000	5_Inf_middle	0.333333	0.428571	0.25	0.363636	0.666667	0.25	0.25	0.333333	0.294118	0.272727	0		E_Gumh2000	5_Inf_middle	0.178197	0.229111	0.133648	0.194397	0.356394	0.133648	0.133648	0.178197	0.157233	0.145798	0
E_Gumh2000	5_Inf_top	0.712788	0.712788	0.712788	0.712788	0.712788	0.712788	0.712788	0.712788	0.712788	0.712788	0.712788		E_Gumh2000	5_Inf_top	1	0.857143	0.5	0.545455	0.666667	0.25	0.625	0.6	0.588235	0.545455	1		E_Gumh2000	5_Inf_top	0.712788	0.610961	0.356394	0.388794	0.475192	0.178197	0.445493	0.427673	0.419287	0.388794	0.712788
E_Gumh2000	5_Epibenthic	0.113208	0.113208	0.113208	0.113208	0.113208	0.113208	0.113208	0.113208	0.113208	0.113208	0.113208		E_Gumh2000	5_Epibenthic	1	0.571429	0.5	0.818182	0.666667	1	0.625	0.6	0.588235	0.636364	0.5		E_Gumh2000	5_Epibenthic	0.113208	0.06469	0.0566038	0.0926244	0.0754717	0.113208	0.0707547	0.0679245	0.0665927	0.0720412	0.0566038
E_Gumh2000	5_Bent_pelagic_1	0	0	0	0	0	0	0	0	0	0	0		E_Gumh2000	5_Bent_pelagic	0	0	0.25	0.0909091	0	0	0	0.0666667	0.0588235	0	0		E_Gumh2000	5_Bent_pelagic	0	0	0	0	0	0	0	0	0	0	0
E_Gumh2000	9_low	0.418239	0.418239	0	0.418239	0	0	0	0.418239	0.418239	0.418239	0		E_Gumh2000	9_low	0.333333	0.142857	0	0.272727	0	0	0	0.133333	0.176471	0.181818	0		E_Gumh2000	9_low	0.139413	0.0597484	0	0.114065	0	0	0	0.0557652	0.0738069	0.0760435	0
E_Gumh2000	9_medium	0.339623	0.339623	0	0.339623	0.339623	0.339623	0.339623	0.339623	0.339623	0.339623	0.339623		E_Gumh2000	9_medium	0.666667	0.428571	0	0.363636	0.333333	0.5	0.375	0.466667	0.294118	0.272727	0.5		E_Gumh2000	9_medium	0.226415	0.145553	0	0.123499	0.113208	0.169811	0.127358	0.158491	0.099889	0.0926244	0.169811
E_Gumh2000	9_high	0	0.242138	0.242138	0.242138	0.242138	0.242138	0.242138	0.242138	0.242138	0.242138	0.242138		E_Gumh2000	9_high	0	0.428571	1	0.363636	0.666667	0.5	0.625	0.4	0.529412	0.545455	0.5		E_Gumh2000	9_high	0	0.103774	0.242138	0.0880503	0.161426	0.121069	0.151336	0.0968553	0.128191	0.132075	0.121069
E_Gumh2000	10_Swimming	0.264151	0.264151	0.264151	0.264151	0.264151	0.264151	0.264151	0.264151	0.264151	0.264151	0.264151		E_Gumh2000	Swimming	0.333333	0.142857	0.75	0.181818	0.666667	0.25	0.5	0.2	0.176471	0.181818	1		E_Gumh2000	Swimming	0.0880503	0.0377358	0.198113	0.0480274	0.176101	0.0660377	0.132075	0.0528302	0.0466149	0.0480274	0.264151
E_Gumh2000	10_Surface_crawling	0.379455	0.379455	0.379455	0.379455	0.379455	0.379455	0.379455	0.379455	0.379455	0.379455	0.379455		E_Gumh2000	Surface_crawling	1	0.857143	0.75	0.909091	0.666667	1	1	0.8	0.764706	0.818182	1		E_Gumh2000	Surface_crawling	0.379455	0.325247	0.284591	0.344959	0.25297	0.379455	0.379455	0.303564	0.290171	0.310463	0.379455
E_Gumh2000	10_burrowing	0	0.66457	0.66457	0.66457	0.66457	0	0.66457	0.66457	0.66457	0.66457	0.66457		E_Gumh2000	burrowing	0	0.428571	0.5	0.181818	0.333333	0	0.5	0.466667	0.411765	0.363636	1		E_Gumh2000	burrowing	0	0.284816	0.332285	0.120831	0.221523	0	0.332285	0.310133	0.273647	0.241662	0.66457
E_Gumh2000	11_Protruding_Sediment	0.757862	0.757862	0.757862	0.757862	0.757862	0.757862	0.757862	0.757862	0.757862	0.757862	0		E_Gumh2000	Protruding_Sediment	0.666667	0.571429	0.25	0.363636	0.666667	0.25	0.25	0.4	0.352941	0.272727	0		E_Gumh2000	Protruding_Sediment	0.505241	0.433064	0.189465	0.275586	0.505241	0.189465	0.189465	0.303145	0.267481	0.20669	0
E_Ting2000	1_S	0.15493	0.15493	0	0.15493	0	0.15493	0.15493	0.15493	0.15493	0.15493	0		E_Ting2000	1_S	0.333333	0.142857	0	0.181818	0	0.25	0.125	0.133333	0.117647	0.181818	0		E_Ting2000	1_S	0.0516432	0.0221328	0	0.028169	0	0.0387324	0.0193662	0.0206573	0.018227	0.028169	0
E_Ting2000	1_M	0.739437	0.739437	0.739437	0.739437	0.739437	0.739437	0.739437	0.739437	0.739437	0.739437	0.739437		E_Ting2000	1_M	0.666667	0.571429	0.75	0.545455	0.666667	0.75	0.625	0.4	0.588235	0.545455	0.5		E_Ting2000	1_M	0.492958	0.422535	0.554577	0.403329	0.492958	0.554577	0.462148	0.295775	0.434963	0.403329	0.369718
E_Ting2000	1_L	0	0.105634	0.105634	0.105634	0.105634	0	0.105634	0.105634	0.105634	0.105634	0.105634		E_Ting2000	1_L	0	0.285714	0.25	0.272727	0.333333	0	0.25	0.466667	0.294118	0.272727	0.5		E_Ting2000	1_L	0	0.0301811	0.0264085	0.0288092	0.0352113	0	0.0264085	0.0492958	0.0310688	0.0288092	0.0528169
E_Ting2000	2_No_prot.	0.126761	0.126761	0	0.126761	0.126761	0.126761	0.126761	0.126761	0.126761	0.126761	0		E_Ting2000	2_No_prot.	0.666667	0.285714	0	0.181818	0.333333	0.5	0.125	0.133333	0.176471	0.181818	0		E_Ting2000	2_No_prot.	0.084507	0.0362173	0	0.0230474	0.0422535	0.0633803	0.0158451	0.0169014	0.0223695	0.0230474	0
E_Ting2000	2_Tube	0.190141	0.190141	0.190141	0.190141	0.190141	0.190141	0.190141	0.190141	0.190141	0.190141	0		E_Ting2000	2_Tube	0.333333	0.285714	0.25	0.0909091	0.333333	0.25	0.25	0.133333	0.117647	0.0909091	0		E_Ting2000	2_Tube	0.0633803	0.054326	0.0475352	0.0172855	0.0633803	0.0475352	0.0475352	0.0253521	0.0223695	0.0172855	0
E_Ting2000	2_Burrow	0	0.0140845	0.0140845	0	0.0140845	0	0	0.0140845	0.0140845	0.0140845	0		E_Ting2000	2_Burrow	0	0.142857	0.25	0	0.333333	0	0	0.0666667	0.176471	0.0909091	0		E_Ting2000	2_Burrow	0	0.00201207	0.00352113	0	0.00469484	0	0	0.000938967	0.0024855	0.00128041	0
E_Ting2000	2_Case	0	0.0140845	0	0.0140845	0	0	0.0140845	0.0140845	0	0	0		E_Ting2000	2_Case	0	0.142857	0	0.0909091	0	0	0.125	0.0666667	0	0	0		E_Ting2000	2_Case	0	0.00201207	0	0.00128041	0	0	0.00176056	0.000938967	0	0	0
E_Ting2000	2_Soft_shell	0	0.366197	0.366197	0.366197	0.366197	0	0.366197	0.366197	0.366197	0.366197	0.366197		E_Ting2000	2_Soft_shell	0	0.142857	0.75	0.181818	0.333333	0	0.5	0.266667	0.176471	0.0909091	1		E_Ting2000	2_Soft_shell	0	0.0523139	0.274648	0.0665813	0.122066	0	0.183099	0.0976526	0.064623	0.0332907	0.366197
E_Ting2000	2_Hard_shell	0.478873	0.478873	0	0.478873	0	0.478873	0.478873	0.478873	0.478873	0.478873	0		E_Ting2000	2_Hard_shell	0.333333	0.285714	0	0.545455	0	0.5	0.25	0.466667	0.470588	0.636364	0		E_Ting2000	2_Hard_shell	0.159624	0.136821	0	0.261204	0	0.239437	0.119718	0.223474	0.225352	0.304738	0
E_Ting2000	3_Fragile	0.0352113	0.0352113	0.0352113	0.0352113	0.0352113	0	0.0352113	0.0352113	0.0352113	0.0352113	0		E_Ting2000	3_Fragile	0.333333	0.428571	0.5	0.181818	0.333333	0	0.125	0.2	0.176471	0.0909091	0		E_Ting2000	3_Fragile	0.0117371	0.0150905	0.0176056	0.00640205	0.0117371	0	0.00440141	0.00704225	0.00621375	0.00320102	0
E_Ting2000	3_Intermediate	0.457746	0.457746	0.457746	0.457746	0.457746	0.457746	0.457746	0.457746	0.457746	0.457746	0.457746		E_Ting2000	3_Intermediate	0.333333	0.285714	0.5	0.272727	0.666667	0.5	0.5	0.266667	0.352941	0.272727	0.5		E_Ting2000	3_Intermediate	0.152582	0.130785	0.228873	0.12484	0.305164	0.228873	0.228873	0.122066	0.161558	0.12484	0.228873
E_Ting2000	3_Robust	0.507042	0.507042	0	0.507042	0	0.507042	0.507042	0.507042	0.507042	0.507042	0.507042		E_Ting2000	3_Robust	0.333333	0.285714	0	0.545455	0	0.5	0.375	0.533333	0.470588	0.636364	0.5		E_Ting2000	3_Robust	0.169014	0.144869	0	0.276569	0	0.253521	0.190141	0.270423	0.238608	0.322663	0.253521
E_Ting2000	5_Inf_deep	0.0821596	0.0821596	0.0821596	0.0821596	0.0821596	0.0821596	0.0821596	0.0821596	0.0821596	0.0821596	0		E_Ting2000	5_Inf_deep	0.333333	0.285714	0.25	0.0909091	0.666667	0.25	0.125	0.2	0.235294	0.181818	0		E_Ting2000	5_Inf_deep	0.0273865	0.0234742	0.0205399	0.00746906	0.0547731	0.0205399	0.01027	0.0164319	0.0193317	0.0149381	0
E_Ting2000	5_Inf_middle	0.288732	0.288732	0.288732	0.288732	0.288732	0.288732	0.288732	0.288732	0.288732	0.288732	0		E_Ting2000	5_Inf_middle	0.333333	0.428571	0.25	0.363636	0.666667	0.25	0.25	0.333333	0.294118	0.272727	0		E_Ting2000	5_Inf_middle	0.0962441	0.123742	0.0721831	0.104994	0.192488	0.0721831	0.0721831	0.0962441	0.0849213	0.0787452	0
E_Ting2000	5_Inf_top	0.561033	0.561033	0.561033	0.561033	0.561033	0.561033	0.561033	0.561033	0.561033	0.561033	0.561033		E_Ting2000	5_Inf_top	1	0.857143	0.5	0.545455	0.666667	0.25	0.625	0.6	0.588235	0.545455	1		E_Ting2000	5_Inf_top	0.561033	0.480885	0.280516	0.306018	0.374022	0.140258	0.350646	0.33662	0.330019	0.306018	0.561033
E_Ting2000	5_Epibenthic	0.29108	0.29108	0.29108	0.29108	0.29108	0.29108	0.29108	0.29108	0.29108	0.29108	0.29108		E_Ting2000	5_Epibenthic	1	0.571429	0.5	0.818182	0.666667	1	0.625	0.6	0.588235	0.636364	0.5		E_Ting2000	5_Epibenthic	0.29108	0.166331	0.14554	0.238156	0.194053	0.29108	0.181925	0.174648	0.171223	0.185233	0.14554
E_Ting2000	5_Bent_pelagic_1	0	0	0	0	0	0	0	0	0	0	0		E_Ting2000	5_Bent_pelagic	0	0	0.25	0.0909091	0	0	0	0.0666667	0.0588235	0	0		E_Ting2000	5_Bent_pelagic	0	0	0	0	0	0	0	0	0	0	0
E_Ting2000	9_low	0.211268	0.211268	0	0.211268	0	0	0	0.211268	0.211268	0.211268	0		E_Ting2000	9_low	0.333333	0.142857	0	0.272727	0	0	0	0.133333	0.176471	0.181818	0		E_Ting2000	9_low	0.0704225	0.0301811	0	0.0576184	0	0	0	0.028169	0.0372825	0.0384123	0
E_Ting2000	9_medium	0.225352	0.225352	0	0.225352	0.225352	0.225352	0.225352	0.225352	0.225352	0.225352	0.225352		E_Ting2000	9_medium	0.666667	0.428571	0	0.363636	0.333333	0.5	0.375	0.466667	0.294118	0.272727	0.5		E_Ting2000	9_medium	0.150235	0.0965795	0	0.0819462	0.0751174	0.112676	0.084507	0.105164	0.06628	0.0614597	0.112676
E_Ting2000	9_high	0	0.56338	0.56338	0.56338	0.56338	0.56338	0.56338	0.56338	0.56338	0.56338	0.56338		E_Ting2000	9_high	0	0.428571	1	0.363636	0.666667	0.5	0.625	0.4	0.529412	0.545455	0.5		E_Ting2000	9_high	0	0.241449	0.56338	0.204866	0.375587	0.28169	0.352113	0.225352	0.29826	0.307298	0.28169
E_Ting2000	10_Swimming	0.2277	0.2277	0.2277	0.2277	0.2277	0.2277	0.2277	0.2277	0.2277	0.2277	0.2277		E_Ting2000	Swimming	0.333333	0.142857	0.75	0.181818	0.666667	0.25	0.5	0.2	0.176471	0.181818	1		E_Ting2000	Swimming	0.0758998	0.0325285	0.170775	0.0413999	0.1518	0.0569249	0.11385	0.0455399	0.0401823	0.0413999	0.2277
E_Ting2000	10_Surface_crawling	0.556338	0.556338	0.556338	0.556338	0.556338	0.556338	0.556338	0.556338	0.556338	0.556338	0.556338		E_Ting2000	Surface_crawling	1	0.857143	0.75	0.909091	0.666667	1	1	0.8	0.764706	0.818182	1		E_Ting2000	Surface_crawling	0.556338	0.476861	0.417254	0.505762	0.370892	0.556338	0.556338	0.44507	0.425435	0.455186	0.556338
E_Ting2000	10_burrowing	0	0.624413	0.624413	0.624413	0.624413	0	0.624413	0.624413	0.624413	0.624413	0.624413		E_Ting2000	burrowing	0	0.428571	0.5	0.181818	0.333333	0	0.5	0.466667	0.411765	0.363636	1		E_Ting2000	burrowing	0	0.267606	0.312207	0.11353	0.208138	0	0.312207	0.291393	0.257111	0.227059	0.624413
E_Ting2000	11_Protruding_Sediment	0.394366	0.394366	0.394366	0.394366	0.394366	0.394366	0.394366	0.394366	0.394366	0.394366	0		E_Ting2000	Protruding_Sediment	0.666667	0.571429	0.25	0.363636	0.666667	0.25	0.25	0.4	0.352941	0.272727	0		E_Ting2000	Protruding_Sediment	0.262911	0.225352	0.0985915	0.143406	0.262911	0.0985915	0.0985915	0.157746	0.139188	0.107554	0
E_AlAp2013	1_S	0.0393293	0.0393293	0	0.0393293	0	0.0393293	0.0393293	0.0393293	0.0393293	0.0393293	0		E_AlAp2013	1_S	0.333333	0.142857	0	0.181818	0	0.25	0.125	0.133333	0.117647	0.181818	0		E_AlAp2013	1_S	0.0131098	0.00561848	0	0.00715079	0	0.00983233	0.00491617	0.00524391	0.00462698	0.00715079	0
E_AlAp2013	1_M	0.300145	0.300145	0.300145	0.300145	0.300145	0.300145	0.300145	0.300145	0.300145	0.300145	0.300145		E_AlAp2013	1_M	0.666667	0.571429	0.75	0.545455	0.666667	0.75	0.625	0.4	0.588235	0.545455	0.5		E_AlAp2013	1_M	0.200097	0.171511	0.225109	0.163715	0.200097	0.225109	0.187591	0.120058	0.176556	0.163715	0.150072
E_AlAp2013	1_L	0	0.660526	0.660526	0.660526	0.660526	0	0.660526	0.660526	0.660526	0.660526	0.660526		E_AlAp2013	1_L	0	0.285714	0.25	0.272727	0.333333	0	0.25	0.466667	0.294118	0.272727	0.5		E_AlAp2013	1_L	0	0.188722	0.165131	0.180143	0.220175	0	0.165131	0.308245	0.194272	0.180143	0.330263
E_AlAp2013	2_No_prot.	0.0206996	0.0206996	0	0.0206996	0.0206996	0.0206996	0.0206996	0.0206996	0.0206996	0.0206996	0		E_AlAp2013	2_No_prot.	0.666667	0.285714	0	0.181818	0.333333	0.5	0.125	0.133333	0.176471	0.181818	0		E_AlAp2013	2_No_prot.	0.0137998	0.00591419	0	0.00376357	0.00689988	0.0103498	0.00258746	0.00275995	0.00365288	0.00376357	0
E_AlAp2013	2_Tube	0.00206996	0.00206996	0.00206996	0.00206996	0.00206996	0.00206996	0.00206996	0.00206996	0.00206996	0.00206996	0		E_AlAp2013	2_Tube	0.333333	0.285714	0.25	0.0909091	0.333333	0.25	0.25	0.133333	0.117647	0.0909091	0		E_AlAp2013	2_Tube	0.000689988	0.000591419	0.000517491	0.000188179	0.000689988	0.000517491	0.000517491	0.000275995	0.000243525	0.000188179	0
E_AlAp2013	2_Burrow	0	0.660319	0.660319	0	0.660319	0	0	0.660319	0.660319	0.660319	0		E_AlAp2013	2_Burrow	0	0.142857	0.25	0	0.333333	0	0	0.0666667	0.176471	0.0909091	0		E_AlAp2013	2_Burrow	0	0.0943313	0.16508	0	0.220106	0	0	0.0440213	0.116527	0.060029	0
E_AlAp2013	2_Case	0	0	0	0	0	0	0	0	0	0	0		E_AlAp2013	2_Case	0	0.142857	0	0.0909091	0	0	0.125	0.0666667	0	0	0		E_AlAp2013	2_Case	0	0	0	0	0	0	0	0	0	0	0
E_AlAp2013	2_Soft_shell	0	0.00641689	0.00641689	0.00641689	0.00641689	0	0.00641689	0.00641689	0.00641689	0.00641689	0.00641689		E_AlAp2013	2_Soft_shell	0	0.142857	0.75	0.181818	0.333333	0	0.5	0.266667	0.176471	0.0909091	1		E_AlAp2013	2_Soft_shell	0	0.000916699	0.00481267	0.00116671	0.00213896	0	0.00320845	0.00171117	0.00113239	0.000583354	0.00641689
E_AlAp2013	2_Hard_shell	0.312565	0.312565	0	0.312565	0	0.312565	0.312565	0.312565	0.312565	0.312565	0		E_AlAp2013	2_Hard_shell	0.333333	0.285714	0	0.545455	0	0.5	0.25	0.466667	0.470588	0.636364	0		E_AlAp2013	2_Hard_shell	0.104188	0.0893042	0	0.17049	0	0.156282	0.0781412	0.145864	0.147089	0.198905	0
E_AlAp2013	3_Fragile	0.647899	0.647899	0.647899	0.647899	0.647899	0	0.647899	0.647899	0.647899	0.647899	0		E_AlAp2013	3_Fragile	0.333333	0.428571	0.5	0.181818	0.333333	0	0.125	0.2	0.176471	0.0909091	0		E_AlAp2013	3_Fragile	0.215966	0.277671	0.323949	0.1178	0.215966	0	0.0809874	0.12958	0.114335	0.0588999	0
E_AlAp2013	3_Intermediate	0.0395363	0.0395363	0.0395363	0.0395363	0.0395363	0.0395363	0.0395363	0.0395363	0.0395363	0.0395363	0.0395363		E_AlAp2013	3_Intermediate	0.333333	0.285714	0.5	0.272727	0.666667	0.5	0.5	0.266667	0.352941	0.272727	0.5		E_AlAp2013	3_Intermediate	0.0131788	0.0112961	0.0197682	0.0107826	0.0263576	0.0197682	0.0197682	0.010543	0.013954	0.0107826	0.0197682
E_AlAp2013	3_Robust	0.312565	0.312565	0	0.312565	0	0.312565	0.312565	0.312565	0.312565	0.312565	0.312565		E_AlAp2013	3_Robust	0.333333	0.285714	0	0.545455	0	0.5	0.375	0.533333	0.470588	0.636364	0.5		E_AlAp2013	3_Robust	0.104188	0.0893042	0	0.17049	0	0.156282	0.117212	0.166701	0.147089	0.198905	0.156282
E_AlAp2013	5_Inf_deep	0.661009	0.661009	0.661009	0.661009	0.661009	0.661009	0.661009	0.661009	0.661009	0.661009	0		E_AlAp2013	5_Inf_deep	0.333333	0.285714	0.25	0.0909091	0.666667	0.25	0.125	0.2	0.235294	0.181818	0		E_AlAp2013	5_Inf_deep	0.220336	0.18886	0.165252	0.0600917	0.440673	0.165252	0.0826261	0.132202	0.155531	0.120183	0
E_AlAp2013	5_Inf_middle	0.699648	0.699648	0.699648	0.699648	0.699648	0.699648	0.699648	0.699648	0.699648	0.699648	0		E_AlAp2013	5_Inf_middle	0.333333	0.428571	0.25	0.363636	0.666667	0.25	0.25	0.333333	0.294118	0.272727	0		E_AlAp2013	5_Inf_middle	0.233216	0.299849	0.174912	0.254417	0.466432	0.174912	0.174912	0.233216	0.205779	0.190813	0
E_AlAp2013	5_Inf_top	0.345684	0.345684	0.345684	0.345684	0.345684	0.345684	0.345684	0.345684	0.345684	0.345684	0.345684		E_AlAp2013	5_Inf_top	1	0.857143	0.5	0.545455	0.666667	0.25	0.625	0.6	0.588235	0.545455	1		E_AlAp2013	5_Inf_top	0.345684	0.296301	0.172842	0.188555	0.230456	0.086421	0.216053	0.20741	0.203344	0.188555	0.345684
E_AlAp2013	5_Epibenthic	0.0477472	0.0477472	0.0477472	0.0477472	0.0477472	0.0477472	0.0477472	0.0477472	0.0477472	0.0477472	0.0477472		E_AlAp2013	5_Epibenthic	1	0.571429	0.5	0.818182	0.666667	1	0.625	0.6	0.588235	0.636364	0.5		E_AlAp2013	5_Epibenthic	0.0477472	0.0272841	0.0238736	0.0390659	0.0318315	0.0477472	0.029842	0.0286483	0.0280866	0.0303846	0.0238736
E_AlAp2013	5_Bent_pelagic_1	0	0	6.89988e-05	6.89988e-05	0	0	0	6.89988e-05	6.89988e-05	0	0		E_AlAp2013	5_Bent_pelagic	0	0	0.25	0.0909091	0	0	0	0.0666667	0.0588235	0	0		E_AlAp2013	5_Bent_pelagic	0	0	1.72497e-05	6.27262e-06	0	0	0	4.59992e-06	4.05875e-06	0	0
E_AlAp2013	9_low	0.312565	0.312565	0	0.312565	0	0	0	0.312565	0.312565	0.312565	0		E_AlAp2013	9_low	0.333333	0.142857	0	0.272727	0	0	0	0.133333	0.176471	0.181818	0		E_AlAp2013	9_low	0.104188	0.0446521	0	0.0852449	0	0	0	0.0416753	0.0551585	0.0568299	0
E_AlAp2013	9_medium	0.00434693	0.00434693	0	0.00434693	0.00434693	0.00434693	0.00434693	0.00434693	0.00434693	0.00434693	0.00434693		E_AlAp2013	9_medium	0.666667	0.428571	0	0.363636	0.333333	0.5	0.375	0.466667	0.294118	0.272727	0.5		E_AlAp2013	9_medium	0.00289795	0.00186297	0	0.0015807	0.00144898	0.00217346	0.0016301	0.00202857	0.00127851	0.00118553	0.00217346
E_AlAp2013	9_high	0	0.683088	0.683088	0.683088	0.683088	0.683088	0.683088	0.683088	0.683088	0.683088	0.683088		E_AlAp2013	9_high	0	0.428571	1	0.363636	0.666667	0.5	0.625	0.4	0.529412	0.545455	0.5		E_AlAp2013	9_high	0	0.292752	0.683088	0.248396	0.455392	0.341544	0.42693	0.273235	0.361635	0.372594	0.341544
E_AlAp2013	10_Swimming	0.0103498	0.0103498	0.0103498	0.0103498	0.0103498	0.0103498	0.0103498	0.0103498	0.0103498	0.0103498	0.0103498		E_AlAp2013	Swimming	0.333333	0.142857	0.75	0.181818	0.666667	0.25	0.5	0.2	0.176471	0.181818	1		E_AlAp2013	Swimming	0.00344994	0.00147855	0.00776237	0.00188179	0.00689988	0.00258746	0.00517491	0.00206996	0.00182644	0.00188179	0.0103498
E_AlAp2013	10_Surface_crawling	0.0780377	0.0780377	0.0780377	0.0780377	0.0780377	0.0780377	0.0780377	0.0780377	0.0780377	0.0780377	0.0780377		E_AlAp2013	Surface_crawling	1	0.857143	0.75	0.909091	0.666667	1	1	0.8	0.764706	0.818182	1		E_AlAp2013	Surface_crawling	0.0780377	0.0668894	0.0585283	0.0709433	0.0520251	0.0780377	0.0780377	0.0624301	0.0596759	0.063849	0.0780377
E_AlAp2013	10_burrowing	0	0.925274	0.925274	0.925274	0.925274	0	0.925274	0.925274	0.925274	0.925274	0.925274		E_AlAp2013	burrowing	0	0.428571	0.5	0.181818	0.333333	0	0.5	0.466667	0.411765	0.363636	1		E_AlAp2013	burrowing	0	0.396546	0.462637	0.168232	0.308425	0	0.462637	0.431795	0.380995	0.336463	0.925274
E_AlAp2013	11_Protruding_Sediment	0.908715	0.908715	0.908715	0.908715	0.908715	0.908715	0.908715	0.908715	0.908715	0.908715	0		E_AlAp2013	Protruding_Sediment	0.666667	0.571429	0.25	0.363636	0.666667	0.25	0.25	0.4	0.352941	0.272727	0		E_AlAp2013	Protruding_Sediment	0.60581	0.519265	0.227179	0.330442	0.60581	0.227179	0.227179	0.363486	0.320723	0.247831	0
E_AlDa2013	1_S	0.014377	0.014377	0	0.014377	0	0.014377	0.014377	0.014377	0.014377	0.014377	0		E_AlDa2013	1_S	0.333333	0.142857	0	0.181818	0	0.25	0.125	0.133333	0.117647	0.181818	0		E_AlDa2013	1_S	0.00479233	0.00205386	0	0.002614	0	0.00359425	0.00179712	0.00191693	0.00169141	0.002614	0
E_AlDa2013	1_M	0.576677	0.576677	0.576677	0.576677	0.576677	0.576677	0.576677	0.576677	0.576677	0.576677	0.576677		E_AlDa2013	1_M	0.666667	0.571429	0.75	0.545455	0.666667	0.75	0.625	0.4	0.588235	0.545455	0.5		E_AlDa2013	1_M	0.384452	0.32953	0.432508	0.314551	0.384452	0.432508	0.360423	0.230671	0.339222	0.314551	0.288339
E_AlDa2013	1_L	0	0.408946	0.408946	0.408946	0.408946	0	0.408946	0.408946	0.408946	0.408946	0.408946		E_AlDa2013	1_L	0	0.285714	0.25	0.272727	0.333333	0	0.25	0.466667	0.294118	0.272727	0.5		E_AlDa2013	1_L	0	0.116842	0.102236	0.111531	0.136315	0	0.102236	0.190841	0.120278	0.111531	0.204473
E_AlDa2013	2_No_prot.	0.0127796	0.0127796	0	0.0127796	0.0127796	0.0127796	0.0127796	0.0127796	0.0127796	0.0127796	0		E_AlDa2013	2_No_prot.	0.666667	0.285714	0	0.181818	0.333333	0.5	0.125	0.133333	0.176471	0.181818	0		E_AlDa2013	2_No_prot.	0.0085197	0.0036513	0	0.00232356	0.00425985	0.00638978	0.00159744	0.00170394	0.00225522	0.00232356	0
[truncated: 164 more rows]
